# Supplementary material for: Genome-Wide Association Study of Waterlogging Tolerance in Barley (Hordeum vulgare L.) Under Controlled Field Conditions
Source: Front Plant Sci. 2021 Aug 26;12:711654. doi: 10.3389/fpls.2021.711654 (PMC8427447; doi:10.3389/fpls.2021.711654)
Supplement: Supplementary file 1 [file Data_Sheet_1.ZIP]

Archive with 1 entries (1 files):
- FPS_GWAS.WLT.Field_Borregoetal2021_SupplementalTables_S0.xlsx
