# Supplementary material for: Genome-Wide Association Study of Waterlogging Tolerance in Barley (Hordeum vulgare L.) Under Controlled Field Conditions
Source: Front Plant Sci. 2021 Aug 26;12:711654. doi: 10.3389/fpls.2021.711654 (PMC8427447; doi:10.3389/fpls.2021.711654)
Supplement: Supplementary file 1 [file Data_Sheet_1.ZIP › FPS_GWAS.WLT.Field_Borregoetal2021_SupplementalTables_S0.xlsx]

## Sheet: marker data
Supplementary Table S0. All molecular marker data for the 247 barley genotypes.
Individual	AMWL001	AMWL002	AMWL003	AMWL004	AMWL005	AMWL006	AMWL007	AMWL008	AMWL009	AMWL010	AMWL011	AMWL012	AMWL013	AMWL014	AMWL015	AMWL016	AMWL017	AMWL018	AMWL019	AMWL020	AMWL021	AMWL022	AMWL023	AMWL024	AMWL025	AMWL026	AMWL027	AMWL028	AMWL029	AMWL030	AMWL031	AMWL032	AMWL033	AMWL034	AMWL035	AMWL036	AMWL037	AMWL038	AMWL039	AMWL040	AMWL041	AMWL042	AMWL043	AMWL044	AMWL045	AMWL046	AMWL047	AMWL048	AMWL049
BK_01	GG	GG	GG	GG	GG	TG	TG	GG	GG	GG	GG	GG	GG	GG	TG	TG	GG	GG	GG	GG	GG	GG	GG	TG	GG	GG	GG	GG	TG	GG	GG	GG	GG	GG	GG	GG	TG	GG	GG	TG	TG	GG	TG	GG	--	TG	TG	TG	GG
BK_03	TT	CC	CC	CC	CC	TT	TT	--	CC	CC	TT	CC	TT	TT	CC	TT	TT	TT	TT	TC	TT	CC	TT	TT	TT	CC	TC	TT	CC	CC	TT	TT	CC	CC	TT	TT	TT	CC	TT	TT	TT	TT	TT	TT	TT	TT	TT	TT	TT
BK_04	CC	CC	CC	TT	CC	CC	TT	CC	CC	CC	CC	CC	CC	CC	TT	TT	CC	CC	TT	CC	TT	CC	TT	TT	CC	TT	CC	CC	CC	TT	CC	CC	CC	TT	CC	CC	CC	CC	CC	CC	CC	CC	CC	CC	CC	CC	CC	CC	CC
BK_05	CC	CC	TT	TT	CC	CC	CC	TT	CC	CC	CC	CC	TT	CC	CC	TT	CC	TT	CC	CC	TT	TT	CC	CC	CC	TT	TT	CC	TT	TT	TT	TT	CC	TT	CC	CC	TT	TT	CC	CC	TT	CC	CC	TT	TT	CC	TT	TT	CC
BK_07	AG	AG	AG	AG	GG	GG	GG	GG	--	AG	GG	GG	GG	AG	GG	GG	GG	GG	AG	GG	AG	AG	GG	AG	AG	GG	AG	GG	GG	AG	AG	AG	AG	AG	AG	AG	GG	GG	AG	GG	GG	AG	GG	AG	--	AG	GG	AG	GG
BK_08	GG	GG	GG	GG	CC	CC	CC	CC	CC	CC	CC	CC	GG	GG	CC	GG	CC	GG	GG	CC	GG	GG	CC	GG	GG	CC	GG	CC	CC	GG	CC	GG	GG	GG	GG	GG	CC	CC	GG	CC	GG	--	GG	CC	CC	CC	CC	CC	CC
BK_09	CC	CC	CC	CC	CC	CC	CC	CC	CC	CC	CC	CC	CC	CC	CC	CC	CC	CC	CC	CC	CC	CC	CC	CC	CC	CC	CC	CC	CC	CC	CC	CC	CC	CC	CC	CC	CC	CC	CC	CC	CC	CC	CC	CC	CC	CC	CC	CC	CC
BK_10	AA	AA	AA	AA	AA	AA	AA	AA	AA	AA	AA	AA	AA	AA	AA	AA	AA	AA	AA	AA	AA	AA	AA	AA	AA	AA	AA	AA	AA	AA	AA	AA	AA	AA	AA	AA	AA	AA	AA	AA	AA	AA	AA	AA	AA	AA	AA	AA	AA
BK_11	CC	CC	CC	CC	CC	CC	CC	CC	CC	CC	CC	CC	CC	CC	CC	CC	CC	CC	CC	CC	CC	CC	CC	CC	CC	CC	CC	CC	CC	CC	CC	CC	CC	CC	CC	CC	CC	CC	CC	CC	CC	CC	CC	CC	CC	CC	CC	CC	CC
BK_12	CC	CC	AA	CC	AA	CC	AA	AA	CC	CC	AA	CC	AA	CC	CC	AA	AA	AA	CC	CC	CC	AA	AA	CC	CC	CC	AA	CC	CC	CC	AC	AA	CC	CC	CC	CC	AA	CC	CC	AA	AA	AA	AA	AA	AA	AA	AA	AA	AA
BK_13	TT	TT	CC	TT	CC	CC	CC	CC	CC	CC	CC	CC	CC	CC	CC	CC	CC	CC	TT	CC	TT	CC	CC	TT	TT	CC	CC	CC	TT	TT	CC	CC	CC	TT	TT	TT	CC	TT	TT	CC	CC	CC	CC	CC	CC	CC	CC	CC	CC
BK_14	GG	GG	AA	GG	AA	GG	AA	AA	GG	GG	AA	GG	AA	GG	GG	AA	AA	AA	GG	GG	GG	AA	AA	GG	GG	GG	AA	GG	GG	GG	AG	AA	GG	GG	GG	GG	AA	GG	GG	AA	AA	AA	AA	AA	AA	AA	AA	AA	AA
BK_15	AG	AG	AA	AG	AA	GG	AA	AA	AG	--	AA	AG	AA	--	AG	AA	AA	AA	AG	AG	AG	AA	AA	AG	AG	GG	AA	AG	--	AG	--	AA	GG	AG	GG	AG	AA	AG	GG	AA	AA	AA	AA	AA	AA	AA	AA	AA	AA
BK_17	CC	CC	CG	CC	CG	CC	CC	CG	CG	CG	CC	CG	CG	CG	CG	CC	CC	CG	CC	CG	CC	CC	CG	CC	CC	CG	CG	CG	CC	CG	CC	CC	CC	CC	CC	CC	CC	CC	CC	CG	CC	CC	CC	CG	CC	CC	CC	CC	CG
BK_19	AA	AA	GG	AA	GG	--	GG	GG	GG	GG	GG	GG	GG	AA	--	GG	GG	GG	--	GG	GG	GG	--	GG	GG	--	AA	--	GG	AA	GG	AA	--	AA	GG	AA	GG	GG	AA	GG	GG	GG	GG	GG	GG	GG	GG	GG	GG
BK_24	CC	CC	CC	CC	CC	CC	CC	CC	CC	CC	CC	CC	CC	CC	CC	CC	CC	CC	CC	CC	CC	CC	CC	CC	CC	CC	CC	CC	CC	CC	CC	CC	CC	CC	CC	CC	CC	CC	CC	CC	CC	CC	CC	CC	CC	CC	CC	CC	CC
BOPA1_10012-1239	GG	GG	GG	GG	AA	AA	AA	AA	AA	AA	AA	AA	GG	GG	AA	GG	GG	GG	GG	AA	GG	AA	GG	GG	GG	AA	GG	AA	GG	GG	AA	GG	GG	GG	GG	GG	GG	GG	GG	GG	AA	AA	GG	AA	AA	GG	GG	AA	AA
BOPA1_1007-651	GG	AA	GG	AA	AA	GG	GG	GG	GG	AA	GG	AA	GG	AA	GG	GG	AA	AA	AA	AA	AA	GG	AA	GG	AA	AA	GG	GG	AA	AA	AA	GG	GG	GG	GG	AA	AA	AA	GG	AA	AA	AA	AA	GG	AA	AA	GG	AA	GG
BOPA1_10070-1435	AA	AA	GG	AA	AA	AA	AA	AA	AA	AA	AA	AA	AA	AA	AA	AA	--	AA	AA	AA	AA	GG	AA	AA	AA	GG	GG	AA	AA	AA	AA	AA	AA	AA	AA	GG	AA	AA	AA	AA	AA	AA	AA	AA	AA	AA	AA	AA	AA
BOPA1_1009-1089	GG	GG	AA	AA	AA	GG	AA	AA	AA	AA	AA	AA	GG	AA	AA	AA	AA	AA	GG	AA	GG	GG	AA	GG	AA	GG	AA	GG	AA	AA	AA	GG	AA	AA	GG	AA	AA	GG	GG	AA	AA	AA	AA	AA	AA	AA	AA	AA	AA
BOPA1_1011-1338	AG	AG	AG	AG	AG	AG	AG	AG	AG	AG	AG	AG	GG	AG	AG	AG	AG	GG	AG	AG	GG	AG	AG	AG	AG	AG	AG	AG	AG	GG	AG	AG	GG	GG	AG	AG	AG	AG	AG	AG	AG	AG	AG	GG	AG	AG	AG	AG	GG
BOPA1_10126-999	AA	AA	AA	AA	GG	AA	GG	GG	GG	GG	AA	AA	AA	GG	AA	AA	AA	AA	AA	AA	AA	GG	AA	AA	AA	GG	AA	GG	AA	AA	GG	AA	AA	AA	AA	AA	AA	AA	AA	AA	GG	GG	AA	GG	AA	AA	AA	GG	GG
BOPA1_10207-1024	GG	GG	AA	GG	AA	GG	AA	AA	GG	GG	GG	AA	GG	AA	AA	AA	GG	GG	GG	GG	GG	AA	GG	GG	GG	GG	AA	GG	AA	GG	AA	GG	GG	AA	GG	GG	AA	AA	GG	GG	AA	AA	AA	AA	GG	GG	GG	GG	AA
BOPA1_10248-954	CC	CC	CC	AA	CC	CC	CC	CC	CC	CC	CC	CC	CC	AA	CC	CC	CC	CC	CC	CC	CC	CC	CC	AA	AA	CC	CC	CC	CC	AA	CC	AA	CC	CC	AA	CC	CC	CC	CC	CC	CC	CC	AA	CC	CC	CC	CC	CC	CC
BOPA1_1028-794	AA	AA	AA	AA	AA	AA	AA	AA	AA	AA	AA	AA	AA	AA	AA	AA	AA	AA	AA	AA	AA	AA	AA	AA	AA	AA	AA	AA	AA	AA	AA	AA	AA	CC	AA	AA	AA	AA	AA	AA	AA	AA	AA	AA	AA	AA	AA	AA	AA
BOPA1_10281-245	CC	CC	CG	CC	CC	CC	CC	CG	CC	CG	CC	CC	CC	CC	CC	CC	CC	CG	CC	CC	CG	CC	CC	CG	CC	CC	CC	CC	CC	CC	CC	CC	CC	CC	CG	CC	--	CC	CC	CC	CC	CC	CC	CG	CG	CC	CC	CC	CG
BOPA1_10317-448	AA	AA	AA	AA	AA	AA	GG	AA	GG	AA	GG	AA	GG	AA	AA	GG	GG	AA	AA	AA	AA	GG	AA	AA	AA	GG	AA	GG	AA	GG	AA	GG	AA	AA	AA	AA	AA	AA	AA	AA	AA	AA	AA	GG	AA	GG	GG	AA	AA
BOPA1_10318-572	AA	AA	AA	AA	AA	AA	AA	AA	AA	AA	GG	AA	AA	AA	GG	AA	AA	GG	GG	AA	AA	AA	AA	GG	GG	AA	AA	AA	AA	GG	AA	GG	AA	AA	AA	GG	AA	AA	GG	AA	AA	GG	AA	AA	AA	GG	AA	AA	AA
BOPA1_10321-364	GG	GG	GG	GG	AA	GG	AA	AA	AA	GG	GG	GG	AA	GG	AA	AA	AA	GG	GG	GG	GG	AA	GG	GG	GG	GG	AA	GG	GG	GG	AA	GG	GG	AA	GG	GG	AG	GG	GG	AA	GG	--	GG	GG	GG	AA	AA	GG	GG
BOPA1_10346-92	AA	CC	AA	AA	AA	AA	AA	CC	CC	AA	CC	CC	CC	AA	AA	CC	AA	AA	CC	CC	AA	AA	AA	CC	AA	AA	AA	AA	CC	AA	AA	AA	CC	AA	CC	AA	CC	CC	AA	AA	CC	CC	AA	CC	CC	CC	CC	CC	CC
BOPA1_10360-563	AA	AA	CC	AA	AA	AA	AA	AA	AA	AA	CC	AA	CC	AA	AA	AA	AA	AA	AA	AA	AA	CC	AA	AA	AA	AA	AA	AA	AA	AA	AA	AA	AA	AA	AA	CC	AA	AA	AA	AA	AA	AA	AA	AA	AA	AA	AA	AA	AA
BOPA1_1038-754	GG	AA	AA	AA	AA	GG	AA	AA	GG	GG	GG	AA	GG	GG	GG	AA	GG	GG	GG	AA	AA	AA	GG	AA	GG	GG	AG	GG	GG	AA	AA	AA	AA	AA	GG	GG	GG	GG	AA	GG	AA	AA	AA	AA	AA	AA	AA	AA	AA
BOPA1_1040-279	AA	AA	AA	AA	GG	AA	AA	AA	AA	AA	AA	AA	AA	GG	AA	AA	AA	AA	AA	AA	AA	AA	AA	AA	AA	AA	GG	AA	AA	GG	AA	AA	AA	AA	AA	AA	AA	GG	AA	AA	AA	AA	AA	AA	AA	AA	AA	AA	AA
BOPA1_1041-1441	AA	AA	AA	AA	AA	AA	AA	GG	AA	GG	AA	AA	GG	GG	AA	AA	AA	AA	AA	AA	AA	AA	GG	AA	AA	AA	AA	AA	AA	AA	GG	AA	GG	AA	AA	AA	GG	AA	AA	GG	GG	GG	GG	GG	GG	GG	AA	GG	GG
BOPA1_10425-725	GG	GG	CC	CC	CC	GG	GG	GG	GG	GG	GG	--	GG	GG	CC	GG	CG	GG	GG	CC	GG	CC	CC	GG	GG	GG	CC	GG	GG	CC	CC	CC	GG	CC	GG	GG	GG	GG	GG	CC	GG	GG	GG	GG	GG	GG	GG	GG	GG
BOPA1_10489-586	AA	AA	GG	GG	AA	GG	AA	GG	AA	GG	AA	GG	GG	GG	GG	GG	AA	GG	AA	GG	GG	GG	AA	AA	AA	GG	AA	GG	AA	GG	GG	GG	AA	AA	GG	AA	AA	GG	AA	AA	AA	GG	AA	GG	GG	AA	GG	AA	GG
BOPA1_10535-217	AA	GG	GG	GG	GG	AA	AA	AA	AA	GG	AA	GG	GG	GG	AA	GG	GG	GG	GG	GG	GG	AA	GG	AA	AA	GG	AA	AA	GG	GG	GG	AA	GG	AA	AA	GG	GG	GG	AA	GG	GG	GG	GG	AA	GG	GG	AA	GG	AA
BOPA1_1062-478	GG	GG	GG	GG	GG	GG	GG	GG	GG	GG	GG	GG	GG	GG	GG	GG	GG	GG	GG	GG	GG	GG	GG	GG	GG	GG	GG	GG	GG	GG	GG	GG	GG	GG	GG	GG	GG	GG	GG	GG	GG	GG	GG	GG	GG	GG	GG	GG	GG
BOPA1_1066-2110	CC	CC	GG	CC	CC	GG	GG	CC	CG	CC	CC	CC	GG	GG	CC	GG	CC	CC	CC	CC	GG	GG	CC	CC	CC	CC	CC	CC	CC	CC	GG	CC	GG	CC	GG	CC	GG	GG	CC	CC	GG	GG	GG	GG	CC	GG	CC	GG	CC
BOPA1_10669-188	AA	GG	GG	GG	GG	GG	GG	GG	GG	GG	GG	AA	GG	GG	GG	GG	AA	AA	AA	AA	GG	GG	AA	AA	AA	GG	GG	GG	GG	AA	AA	AA	AA	GG	GG	AA	GG	GG	AA	AA	GG	GG	GG	GG	AA	AA	GG	AA	GG
BOPA1_10687-540	GG	AA	AA	GG	AA	AA	GG	GG	GG	GG	GG	GG	GG	GG	GG	GG	AG	GG	GG	GG	GG	GG	AA	AA	GG	GG	GG	AA	GG	GG	GG	AA	GG	AA	GG	GG	GG	AA	GG	AA	GG	AA	GG	AA	GG	GG	AA	GG	GG
BOPA1_10719-459	GG	GG	GG	GG	AA	GG	GG	GG	GG	GG	GG	GG	GG	AA	GG	GG	GG	GG	GG	GG	GG	GG	GG	GG	GG	GG	AA	GG	GG	GG	GG	GG	GG	GG	GG	GG	GG	AA	GG	GG	GG	GG	GG	GG	GG	GG	GG	GG	GG
BOPA1_1073-916	GG	GG	GG	GG	AG	AA	AA	AA	AA	AA	GG	GG	AA	GG	AA	AA	AA	AA	AA	GG	AA	GG	AA	AA	AA	AA	GG	AA	AA	GG	AA	GG	AA	GG	AA	GG	AA	GG	GG	AA	AA	AA	AA	AA	AA	AA	AA	AA	AA
BOPA1_1074-992	AA	AA	AA	AA	AA	AA	AA	AA	GG	AA	AA	AA	AA	AA	AA	AA	AA	AA	AA	AA	AA	AA	AA	AA	AA	AA	AA	AA	AA	GG	AA	GG	AA	AA	GG	AA	AA	AA	AA	AA	AA	AA	AA	AA	AA	AA	AA	AA	AA
BOPA1_10760-846	AA	AA	GG	GG	AA	AA	AA	AA	AA	AA	AA	AA	AA	AA	AA	AA	AA	AA	AA	AA	AA	GG	AA	AA	AA	AA	AA	AA	AA	GG	AA	GG	AA	AA	AA	AA	AA	AA	GG	AA	AA	AA	AA	GG	AA	AA	AA	AA	GG
BOPA1_1077-457	AG	AG	AG	AG	GG	GG	GG	AG	AG	AG	GG	GG	AG	GG	GG	GG	GG	AG	GG	GG	AG	GG	AG	GG	AG	GG	AG	GG	GG	AG	GG	GG	GG	GG	AG	AG	AG	GG	AG	GG	AG	AG	AG	AG	AG	AG	GG	AG	AG
BOPA1_10780-204	GG	AA	GG	GG	GG	GG	GG	GG	GG	GG	AA	AA	GG	GG	AA	GG	GG	GG	GG	AA	GG	AA	GG	GG	GG	AA	GG	GG	GG	GG	AA	GG	GG	GG	GG	GG	GG	GG	GG	GG	AA	GG	GG	AA	GG	GG	GG	GG	GG
BOPA1_10922-503	GG	AA	GG	AA	AA	GG	GG	GG	AA	GG	GG	GG	GG	AA	AA	AA	AG	AA	AA	GG	AA	GG	GG	AA	GG	GG	AA	GG	GG	AA	GG	AA	GG	GG	GG	GG	AG	AA	AA	GG	AA	GG	GG	GG	AG	AA	GG	GG	AA
BOPA1_10927-876	GG	GG	AA	GG	GG	GG	GG	GG	GG	GG	GG	GG	GG	GG	GG	GG	GG	GG	GG	GG	AA	GG	GG	GG	GG	GG	GG	GG	GG	GG	GG	GG	GG	GG	GG	GG	GG	AA	GG	GG	GG	GG	GG	GG	GG	GG	GG	GG	GG
BOPA1_1096-1482	CC	CC	CC	AA	CC	CC	AA	CC	CC	CC	CC	CC	AA	CC	AA	CC	CC	AA	CC	CC	AA	AA	CC	CC	AA	CC	CC	CC	CC	AA	CC	CC	CC	CC	CC	CC	CC	AA	CC	CC	CC	CC	CC	CC	CC	CC	CC	CC	CC
BOPA1_11016-603	AA	AA	AA	AA	GG	AA	AA	AA	GG	GG	AA	GG	AA	GG	AA	AA	GG	AA	AA	AA	GG	AA	GG	AA	AA	GG	GG	AA	GG	AA	GG	GG	GG	AA	AA	AA	GG	AA	AA	GG	GG	GG	GG	AA	GG	GG	GG	GG	GG
BOPA1_1107-392	CC	CC	CC	AA	AA	CC	CC	CC	AA	AA	CC	CC	CC	CC	AA	CC	CC	CC	AA	AC	CC	CC	CC	CC	AA	AA	CC	CC	AA	AA	AA	CC	AA	CC	CC	AA	CC	AA	CC	CC	CC	CC	CC	CC	AC	CC	CC	CC	CC
BOPA1_111-499	AA	AA	AA	GG	GG	GG	GG	AA	AG	GG	AA	AA	GG	GG	GG	GG	GG	AA	AA	AA	AA	AA	GG	AA	AA	GG	GG	GG	GG	AA	GG	GG	AA	AA	AA	AA	GG	GG	AA	GG	GG	GG	GG	AA	AG	AA	AA	AA	AA
BOPA1_1110-715	GG	GG	GG	GG	AA	GG	AA	GG	AA	GG	GG	GG	AA	GG	AA	GG	AA	GG	GG	GG	GG	AA	AA	GG	GG	GG	AA	GG	AA	GG	AA	GG	GG	AA	GG	GG	AG	GG	GG	AA	GG	GG	GG	GG	GG	AA	GG	GG	GG
BOPA1_11116-257	AA	GG	AA	AA	GG	GG	GG	GG	GG	GG	AA	GG	GG	AA	GG	GG	GG	AA	GG	GG	GG	AA	AA	AA	AA	GG	AA	GG	GG	AA	GG	AA	AA	AA	GG	GG	GG	GG	GG	GG	AA	GG	AA	GG	AG	GG	GG	GG	GG
BOPA1_11293-490	AA	AA	AA	AA	GG	AA	AA	GG	GG	AA	AA	GG	AA	GG	GG	AA	GG	AA	AA	GG	AA	GG	GG	AA	AA	GG	AG	AA	GG	AA	AA	GG	AA	GG	AA	AA	AA	AA	AA	GG	AA	AA	AA	GG	GG	AA	GG	GG	GG
BOPA1_1140-1508	GG	AA	AA	GG	GG	AA	GG	AA	GG	GG	GG	AA	GG	GG	AA	AA	AA	GG	GG	AA	GG	GG	AA	GG	GG	AA	AA	AA	GG	GG	AA	GG	AA	GG	GG	GG	GG	GG	GG	AA	GG	AG	GG	AA	GG	GG	GG	GG	GG
BOPA1_11454-414	GG	CC	GG	GG	GG	GG	CC	GG	GG	GG	GG	GG	CC	CC	GG	GG	GG	GG	GG	GG	GG	GG	CC	GG	GG	GG	GG	GG	CC	GG	CC	GG	GG	GG	GG	GG	CC	CC	GG	GG	CC	GG	CC	GG	CC	CC	GG	GG	GG
BOPA1_11470-478	GG	GG	GG	AA	AA	GG	GG	GG	AG	AA	AA	GG	GG	AA	GG	GG	AA	GG	AA	GG	GG	AA	AA	AA	GG	AA	AG	GG	AA	AA	AA	GG	AA	GG	GG	GG	GG	GG	GG	AA	AA	AA	AA	GG	AA	AA	AA	AA	AA
BOPA1_11603-445	CC	CC	CC	GG	CG	GG	GG	GG	CC	GG	CC	GG	CC	GG	CC	GG	CC	GG	GG	GG	CC	CC	GG	GG	GG	CC	CC	CC	GG	GG	GG	GG	GG	CC	CC	CC	GG	GG	CC	GG	GG	GG	GG	GG	CC	CC	CC	CC	GG
BOPA1_11619-618	AA	AA	GG	GG	AA	GG	GG	AA	AA	AA	AA	AA	AA	AA	AA	GG	AG	AA	AA	AA	GG	GG	GG	AA	AA	AA	GG	GG	AA	GG	AA	GG	AA	AA	AA	AA	GG	AA	GG	GG	GG	AA	GG	GG	AG	AA	GG	AA	GG
BOPA1_11657-398	GG	GG	AA	GG	AA	GG	GG	GG	GG	GG	GG	GG	GG	GG	AA	GG	GG	AA	GG	GG	AA	AA	GG	GG	GG	AA	AA	AA	GG	GG	GG	GG	GG	AA	GG	GG	GG	AA	GG	GG	GG	GG	GG	GG	GG	GG	GG	GG	GG
BOPA1_11660-365	AA	CC	AA	AA	CC	CC	CC	CC	AA	CC	AA	AA	CC	CC	CC	CC	AA	CC	CC	AA	CC	CC	AA	CC	CC	CC	CC	CC	AA	CC	AA	AA	CC	AA	AA	CC	AA	AA	CC	AA	CC	CC	CC	CC	AA	CC	AA	AA	AA
BOPA1_1169-944	AA	AA	AA	AA	GG	AA	AA	AA	GG	AA	GG	GG	GG	AA	GG	GG	AA	AA	GG	GG	AA	AA	AA	GG	AA	AA	AA	AA	AA	AA	GG	AA	GG	AA	GG	AA	GG	GG	AA	AA	GG	GG	AA	AA	AA	GG	GG	AA	AA
BOPA1_11707-509	CC	CC	CC	CC	CC	CC	CC	CC	CC	CC	CC	--	CC	GG	CC	CC	CC	CC	CC	CC	GG	CC	CC	CC	CC	CC	CC	CC	GG	CC	GG	CC	CC	GG	CC	CC	CC	GG	CC	CC	CC	CC	CC	CC	CC	CC	CC	CC	CC
BOPA1_1176-1547	CC	CC	CC	CC	AA	AA	AA	AA	AA	CC	CC	CC	AA	AA	CC	AA	AA	AA	CC	CC	CC	AA	AA	AA	CC	AA	AA	AA	AA	CC	CC	CC	CC	CC	CC	CC	AA	AA	CC	AA	AA	AA	CC	AA	--	AA	AA	AA	AA
BOPA1_1178-279	CC	CC	CC	CC	CC	GG	CC	CC	CC	CC	GG	CC	CC	CC	CC	CC	CC	GG	CC	CC	CC	GG	CC	CC	CC	CC	CC	GG	CC	CC	CC	CC	CC	GG	CC	CC	CC	CC	CC	CC	CC	CC	CC	CC	GG	CC	CC	CC	CC
BOPA1_1180-70	GG	GG	GG	GG	GG	GG	GG	GG	AG	GG	GG	GG	GG	GG	GG	GG	GG	GG	GG	GG	GG	AA	AA	GG	GG	GG	AA	GG	AA	GG	GG	AA	GG	AA	GG	GG	GG	GG	GG	GG	AA	GG	GG	GG	GG	GG	GG	GG	GG
BOPA1_11832-415	AA	GG	AA	GG	AA	AA	GG	GG	AG	GG	AA	GG	AA	AA	GG	AA	GG	AA	GG	GG	GG	AA	AA	AA	AA	GG	AA	GG	AA	AA	GG	AA	AA	GG	GG	GG	AA	AA	GG	AA	GG	GG	AA	GG	AA	GG	GG	AA	GG
BOPA1_1190-86	AA	GG	AA	GG	GG	GG	GG	GG	GG	GG	GG	GG	GG	GG	GG	GG	GG	GG	GG	GG	GG	AA	GG	GG	GG	AA	AA	GG	GG	GG	GG	GG	GG	GG	AA	GG	GG	GG	GG	GG	GG	GG	GG	GG	GG	GG	GG	GG	GG
BOPA1_11931-389	CC	AA	--	CC	CC	AA	CC	AA	CC	AA	AA	AA	AA	AA	AA	CC	CC	AA	AA	AA	--	AA	CC	AA	CC	AA	CC	CC	AA	CC	CC	AA	AA	AA	CC	AA	AA	AA	CC	AA	AA	AA	AA	AA	AA	AA	AA	AA	AA
BOPA1_11944-542	AA	GG	AA	AA	GG	GG	GG	GG	GG	GG	GG	GG	GG	GG	GG	GG	GG	GG	GG	GG	AA	GG	GG	GG	GG	GG	GG	GG	GG	AA	GG	AA	GG	GG	AA	AA	GG	GG	GG	GG	GG	GG	GG	GG	AA	GG	AA	GG	GG
BOPA1_11979-928	GG	GG	GG	AG	AG	AG	AG	GG	GG	AG	GG	GG	AG	AG	AG	AG	AG	GG	GG	GG	GG	GG	AG	GG	GG	AG	AG	AG	AG	GG	AG	AG	GG	GG	GG	GG	AG	AG	GG	AG	AG	AG	AG	GG	GG	GG	GG	GG	GG
BOPA1_12005-188	AA	AA	AA	AA	GG	AA	AA	AA	AG	AA	AA	AA	AA	AA	AA	AA	AA	AA	AA	AA	AA	AA	AA	AA	AA	AA	GG	AA	AA	AA	AA	AA	AA	AA	GG	AA	AA	AA	AA	GG	GG	GG	GG	GG	GG	GG	AA	AA	GG
BOPA1_12007-70	AA	AA	AA	GG	GG	GG	GG	GG	GG	GG	GG	GG	AA	GG	GG	AA	GG	AA	AA	GG	AA	GG	GG	GG	GG	GG	AA	GG	GG	GG	GG	GG	AA	AA	GG	AA	GG	GG	AA	GG	GG	GG	GG	GG	GG	GG	GG	GG	GG
BOPA1_12027-128	AA	AA	AA	GG	GG	GG	GG	GG	AA	GG	GG	GG	GG	GG	GG	GG	GG	AA	AA	GG	AA	GG	GG	AA	AA	GG	GG	GG	AA	AA	GG	AA	AA	AA	AA	AA	GG	GG	AA	GG	GG	GG	GG	GG	AA	GG	GG	GG	GG
BOPA1_1204-1104	AA	GG	AA	AA	AA	GG	AA	AA	GG	AA	GG	GG	AA	AA	AA	AA	AA	AA	AA	GG	AA	GG	AA	AA	AA	AA	AA	GG	AA	AA	AA	AA	AA	AA	AA	GG	GG	GG	GG	AA	GG	AA	AA	AA	GG	GG	GG	GG	AA
BOPA1_12045-83	GG	AA	GG	GG	GG	GG	AA	GG	AA	GG	AA	AA	GG	GG	GG	AA	AA	AA	GG	AA	GG	GG	AA	GG	AA	GG	GG	AA	GG	GG	AA	GG	GG	AA	GG	AA	GG	GG	AA	GG	GG	AA	AA	AA	AA	AA	AA	GG	AA
BOPA1_12100-378	AA	AA	AA	AA	AA	AA	AA	AA	AA	AA	AA	AA	AA	AA	AA	AA	AA	AA	AA	AA	AA	AA	AA	AA	AA	AA	AA	AA	AA	AA	AA	AA	AA	AA	AA	AA	AA	AA	AA	AA	AA	AA	AA	AA	AA	AA	AA	AA	AA
BOPA1_1212-890	CC	CC	GG	CC	CC	CC	CC	CC	CG	GG	CC	CC	CC	CC	CC	CC	CC	CC	CC	CC	CC	GG	CC	CC	CC	CC	GG	CC	GG	CC	GG	CC	CC	CC	CC	CC	CC	GG	CC	CC	CC	CC	CC	GG	CG	CC	CC	CC	CC
BOPA1_12128-313	AA	AA	AA	AA	AA	AA	AA	TT	AA	AA	AA	AA	AA	AA	AA	AA	AA	AA	AA	AA	AA	TT	TT	AA	AA	AA	AA	AA	AA	AA	AA	TT	AA	AA	AA	AA	AA	AA	AA	AA	AA	AA	AA	AA	AA	AA	AA	AA	AA
BOPA1_1213-1959	AA	AA	GG	AA	GG	AA	AA	AA	GG	GG	AA	GG	GG	GG	GG	GG	AG	GG	GG	GG	GG	GG	GG	AA	GG	GG	AG	AA	GG	AA	GG	AA	GG	GG	GG	GG	GG	AA	AA	GG	GG	AA	AA	AA	AA	AA	GG	AA	GG
BOPA1_12210-480	GG	GG	GG	GG	AA	AA	GG	AA	AG	AA	GG	GG	GG	AA	AA	GG	AA	GG	GG	GG	GG	GG	GG	GG	GG	GG	AA	AA	AA	GG	GG	GG	GG	AA	GG	GG	AG	GG	GG	GG	GG	GG	GG	GG	GG	GG	AA	GG	AA
BOPA1_12280-797	AA	GG	AA	GG	GG	GG	GG	GG	GG	GG	GG	GG	GG	GG	GG	GG	GG	GG	GG	GG	GG	--	GG	GG	AA	GG	AA	GG	GG	GG	GG	GG	AA	GG	GG	GG	GG	GG	GG	GG	GG	GG	GG	GG	AG	GG	GG	GG	GG
BOPA1_12368-207	GG	GG	GG	CC	CC	GG	GG	GG	GG	GG	GG	GG	GG	GG	CC	GG	GG	GG	GG	GG	GG	GG	GG	GG	GG	GG	GG	GG	GG	GG	GG	GG	GG	GG	GG	GG	GG	GG	GG	GG	GG	GG	GG	GG	GG	GG	GG	GG	GG
BOPA1_12384-427	AA	AG	GG	AA	AA	GG	GG	GG	GG	GG	GG	AA	AA	AA	GG	AA	AG	GG	AA	AA	GG	GG	AA	AA	GG	AA	AA	GG	GG	AA	AA	AA	AA	AA	AA	AA	GG	AA	AA	AA	GG	AA	GG	AA	GG	AA	GG	AA	GG
BOPA1_1240-844	--	--	--	--	--	--	--	--	--	--	--	--	--	--	--	--	--	--	--	--	--	--	--	--	--	--	--	--	--	--	--	--	--	--	--	--	--	--	--	--	--	--	--	--	--	--	--	--	--
BOPA1_1241-1649	AA	CC	AA	AA	CC	AA	AA	CC	CC	AA	CC	CC	CC	AA	CC	AA	AA	AA	CC	CC	AA	CC	AA	CC	CC	CC	AC	AA	AA	AA	CC	AA	AA	AA	CC	AA	AA	AA	AA	AA	CC	CC	CC	CC	AA	AA	AA	AA	AA
BOPA1_12492-541	AA	AA	GG	AA	AA	AA	AA	AA	AA	AA	AA	AA	AA	AA	AA	AA	AA	AA	AA	AA	GG	AA	AA	AA	AA	AA	GG	AA	AA	AA	AA	AA	AA	AA	GG	AA	AA	AA	GG	AA	AA	AA	AA	AA	AA	AA	AA	AA	AA
BOPA1_1250-923	GG	GG	GG	GG	GG	GG	GG	GG	GG	GG	GG	GG	GG	GG	GG	GG	GG	GG	GG	GG	GG	AA	GG	GG	GG	GG	GG	GG	GG	GG	GG	GG	GG	GG	GG	GG	GG	GG	GG	GG	GG	GG	GG	GG	GG	GG	GG	GG	GG
BOPA1_1270-1263	CC	CC	CC	GG	GG	GG	GG	GG	GG	GG	GG	GG	GG	CC	CC	GG	GG	GG	CC	GG	CC	CC	GG	CC	CC	GG	CC	GG	GG	GG	GG	GG	CC	CC	CC	GG	GG	CC	CC	GG	GG	CC	GG	CC	GG	GG	GG	GG	GG
BOPA1_1272-459	CC	CC	CC	CC	CC	CC	CC	CC	CC	CC	CC	CC	CC	CC	CC	GG	CC	CC	CC	CC	CC	GG	CC	CC	CC	CC	GG	CC	CC	CC	CC	CC	CC	CC	CC	CC	CC	CC	GG	CC	CC	CC	CC	CC	CC	CC	CC	CC	CC
BOPA1_1283-332	AA	AA	CC	AA	CC	AA	AA	AA	AA	CC	AA	AA	AA	AA	CC	AA	AA	AA	AA	AA	AA	CC	AA	AA	AA	AA	AA	AA	CC	CC	CC	AA	AA	CC	AA	CC	AA	AA	AA	AA	CC	AA	CC	AA	CC	AA	AA	AA	AA
BOPA1_1286-990	GG	CC	GG	GG	GG	CC	CC	CC	CG	CC	CC	CC	CC	CC	CC	CC	CC	CC	GG	CC	GG	GG	CC	GG	CC	CC	CC	CC	CC	CC	CC	GG	GG	CC	GG	CC	CC	CC	CC	GG	GG	GG	GG	GG	GG	GG	CC	CC	GG
BOPA1_1290-729	AA	AA	GG	AA	GG	AA	AA	GG	GG	GG	AA	GG	AA	AA	GG	GG	AA	AA	AA	AG	GG	AA	AA	AA	AA	GG	AA	AA	GG	AA	GG	AA	AA	AA	AA	AA	AA	GG	AA	AA	AA	AA	AA	AA	AA	AA	AA	AA	AA
BOPA1_1291-936	AA	AA	AA	AA	GG	GG	GG	GG	GG	GG	GG	GG	AA	GG	GG	GG	GG	GG	GG	GG	GG	GG	GG	GG	GG	GG	GG	GG	GG	AA	GG	AA	GG	GG	GG	GG	GG	GG	AA	GG	GG	GG	GG	GG	GG	GG	GG	GG	GG
BOPA1_12925-332	CG	GG	CG	CC	GG	CC	GG	CC	CC	CC	GG	GG	GG	GG	GG	GG	CG	CC	CC	GG	CC	GG	GG	CC	CC	CC	GG	CC	GG	CG	CC	CG	CC	GG	CG	CC	CC	CC	GG	GG	GG	CC	CC	GG	GG	CC	GG	CC	GG
BOPA1_1294-473	AG	AG	AA	AG	AG	AA	AG	AG	AA	AA	AA	AA	AG	AA	--	AG	AA	AG	AG	AA	AG	AG	AA	AG	AG	AA	AA	AA	AA	AG	AA	AG	AG	AG	AG	AA	AA	AA	AG	AA	AA	AA	AA	AA	AG	AA	AG	AG	AG
BOPA1_1298-1450	GG	GG	AA	GG	GG	GG	GG	GG	GG	GG	GG	GG	GG	GG	GG	GG	AA	GG	GG	GG	GG	GG	GG	GG	GG	GG	GG	GG	GG	GG	GG	GG	GG	GG	GG	GG	GG	GG	GG	AA	GG	GG	GG	GG	GG	GG	GG	GG	GG
BOPA1_1300-1462	GG	AA	GG	AA	GG	GG	GG	GG	GG	GG	GG	GG	AA	GG	GG	GG	GG	GG	GG	GG	GG	GG	GG	GG	GG	GG	GG	GG	GG	GG	GG	GG	GG	AA	AA	GG	GG	GG	GG	GG	GG	GG	GG	GG	AG	GG	GG	AG	GG
BOPA1_1304-478	AG	GG	AG	AG	GG	AG	AG	GG	GG	AG	GG	GG	GG	AG	GG	GG	GG	AG	GG	GG	AG	AG	GG	GG	AG	AG	GG	AG	GG	AG	AG	AG	GG	AG	GG	AG	GG	GG	AG	GG	GG	GG	AG	GG	GG	GG	GG	GG	GG
BOPA1_1306-408	AA	GG	AA	GG	AA	AA	AA	GG	GG	AA	AA	GG	AA	AA	AA	AA	GG	AA	GG	GG	GG	AA	GG	GG	AA	AA	AA	GG	AA	GG	AA	AA	AA	GG	AA	AA	AA	AA	GG	GG	AA	AA	AA	AA	AA	AA	AA	AA	AA
BOPA1_13081-199	GG	AA	GG	AA	GG	GG	GG	GG	GG	GG	GG	GG	GG	GG	GG	GG	GG	GG	AA	GG	AA	GG	GG	AA	AA	GG	GG	GG	GG	AA	GG	AA	AA	GG	AA	AA	GG	GG	AA	GG	GG	GG	AA	GG	AG	GG	GG	GG	GG
BOPA1_13095-187	CC	CC	AA	AA	CC	CC	CC	CC	CC	CC	CC	CC	CC	CC	CC	AA	CC	AA	AA	CC	CC	CC	CC	AA	AA	CC	CC	CC	CC	CC	CC	AA	AA	CC	AA	AA	CC	CC	AA	CC	CC	CC	CC	CC	AA	AA	CC	CC	CC
BOPA1_13108-412	GG	GG	CC	GG	GG	GG	CC	GG	GG	CC	CC	GG	GG	GG	GG	CC	GG	GG	CC	GG	CC	CC	GG	CC	GG	CC	CC	GG	GG	CC	CG	CC	CC	CC	GG	GG	GG	GG	GG	GG	GG	CC	GG	CC	GG	GG	GG	GG	CC
BOPA1_13178-89	AA	AA	AA	AA	AA	AA	AA	AA	AA	AA	CC	CC	AA	AA	AA	AA	AA	AA	AA	CC	AA	AA	AA	AA	AA	AA	AA	AA	AA	CC	AA	CC	AA	AA	AA	AA	AA	AA	AA	AA	AA	AA	AA	AA	AA	AA	AA	AA	AA
BOPA1_13301-90	GG	GG	GG	GG	GG	GG	AA	AA	AA	GG	GG	GG	GG	GG	GG	AA	GG	AA	AA	GG	GG	GG	AA	GG	AA	GG	GG	GG	GG	GG	GG	GG	GG	GG	AA	GG	GG	GG	GG	AA	GG	AA	GG	AA	AA	AA	AA	AA	AA
BOPA1_13379-171	CC	CC	CC	GG	CC	CC	CC	CC	CC	CC	CC	CC	CC	CC	CC	CC	CC	CC	CC	CC	CC	CC	CC	CC	CC	CC	CC	CC	CC	GG	CC	GG	CC	CC	CC	CC	CC	CC	CC	CC	CC	CC	CC	CC	CC	CC	CC	CC	CC
BOPA1_1344-930	GG	GG	GG	GG	GG	GG	AA	AA	AG	AA	AA	AA	GG	GG	AA	GG	GG	GG	GG	AA	GG	GG	GG	AA	AA	GG	AA	GG	GG	GG	AG	GG	AA	GG	GG	GG	GG	AA	GG	GG	AA	GG	AA	AA	AG	GG	GG	GG	AA
BOPA1_1347-1061	AA	AA	AA	AA	AA	AA	AA	AA	AA	AA	GG	AA	AA	AA	GG	AA	AA	AA	AA	AA	AA	AA	AA	AA	AA	AA	AG	AA	AA	AA	AA	AA	AA	AA	AA	AA	AA	AA	AA	AA	AA	AA	AA	AA	AA	AA	AA	AA	AA
BOPA1_13494-110	CC	AA	CC	CC	CC	CC	CC	CC	AA	AA	CC	CC	CC	CC	CC	CC	AA	CC	CC	CC	CC	CC	AA	CC	CC	AA	CC	CC	AA	CC	CC	CC	CC	CC	AA	AA	CC	CC	AA	AA	CC	CC	CC	CC	AC	CC	CC	AA	CC
BOPA1_13589-175	AA	AA	AA	GG	GG	GG	GG	GG	GG	GG	GG	GG	GG	AA	AA	GG	GG	GG	AA	GG	AA	AA	GG	AA	AA	GG	AA	GG	GG	GG	GG	GG	AA	AA	AA	GG	GG	AA	AA	GG	GG	AA	GG	AA	GG	GG	GG	GG	GG
BOPA1_1375-2534	GG	GG	GG	GG	GG	GG	GG	GG	GG	GG	GG	CC	GG	GG	GG	GG	CC	GG	GG	CC	GG	GG	GG	GG	GG	GG	GG	GG	CC	GG	GG	CC	GG	GG	GG	GG	GG	CC	GG	CC	GG	GG	GG	GG	GG	GG	GG	GG	GG
BOPA1_1381-547	AA	AA	AA	AA	AG	AG	AG	AA	AG	AG	AA	AA	AG	AG	AG	AG	AA	AA	AA	AA	AA	AA	AA	AA	AA	AG	AG	AG	AA	AA	AG	AA	AA	AG	AA	AA	AG	AG	AA	AA	AG	AG	AG	AG	AG	AG	AG	AG	AA
BOPA1_1385-827	GG	GG	GG	GG	AA	AA	AA	GG	AG	GG	AA	AA	GG	GG	AA	GG	GG	GG	AA	AA	GG	AA	GG	AA	GG	AA	AG	AA	AA	GG	AA	AA	AA	AA	GG	GG	AG	AA	GG	GG	GG	GG	GG	GG	GG	GG	GG	GG	GG
BOPA1_139-1263	AG	GG	GG	GG	GG	GG	GG	AG	--	GG	GG	AG	GG	GG	--	GG	--	GG	AG	AG	GG	AG	--	--	AG	GG	AG	GG	GG	GG	GG	GG	--	--	GG	--	GG	GG	--	AG	GG	GG	GG	GG	GG	GG	GG	GG	AG
BOPA1_13924-403	CC	AC	CC	AA	AA	AA	AA	CC	AA	AA	CC	CC	AA	CC	CC	AA	AA	CC	CC	CC	AC	AA	AA	CC	CC	CC	AA	CC	AA	CC	AA	AA	AA	CC	AA	AA	AA	AA	AA	AA	AA	CC	CC	CC	AC	AA	AA	CC	AA
BOPA1_1435-670	GG	GG	GG	GG	GG	GG	GG	AA	GG	GG	GG	GG	GG	GG	GG	GG	GG	GG	GG	GG	GG	GG	GG	AA	GG	GG	GG	GG	GG	GG	GG	AA	AA	GG	GG	GG	GG	GG	AA	GG	GG	GG	GG	GG	GG	GG	GG	GG	AA
BOPA1_1437-687	AA	AA	AA	AA	AA	AA	AA	AA	AA	GG	AA	AA	AA	AA	AA	AA	AG	AA	GG	AA	GG	AA	GG	GG	GG	AA	AA	AA	AA	GG	AA	GG	AA	AA	AA	AA	AA	AA	AA	GG	AA	AA	AA	AA	AA	AA	AA	AA	AA
BOPA1_14371-423	CC	CC	GG	GG	GG	GG	GG	GG	GG	GG	GG	GG	GG	CC	GG	GG	GG	GG	CC	GG	GG	GG	GG	CC	CC	GG	GG	GG	GG	GG	GG	GG	CC	CC	CC	GG	GG	GG	CC	GG	GG	CC	GG	CC	GG	GG	GG	GG	GG
BOPA1_1440-1148	AA	AA	AA	AA	AA	CC	AA	AA	AA	AA	AA	AA	CC	AA	AA	AA	CC	AA	AA	AA	AA	AA	CC	AA	AA	CC	AA	AA	CC	AA	AA	AA	AA	AA	AA	AA	CC	AA	AA	CC	CC	CC	CC	CC	CC	CC	CC	CC	AA
BOPA1_1447-464	AA	AA	AA	AA	AA	GG	GG	AA	AA	GG	AA	AA	AA	AA	AA	GG	GG	AA	AA	AA	AA	AA	GG	GG	AA	AA	GG	GG	AA	AA	AA	AA	GG	AA	AA	AA	GG	AA	AA	GG	GG	GG	GG	GG	GG	GG	GG	GG	GG
BOPA1_1449-1103	GG	GG	GG	GG	AA	GG	GG	GG	AG	AA	AA	AA	GG	GG	GG	GG	GG	GG	GG	AA	GG	GG	GG	GG	GG	GG	GG	GG	GG	GG	AG	GG	GG	AA	GG	AA	GG	GG	GG	GG	GG	GG	GG	GG	GG	GG	AA	GG	GG
BOPA1_14644-498	GG	GG	GG	GG	GG	GG	GG	GG	GG	GG	GG	GG	GG	GG	GG	GG	GG	GG	GG	GG	GG	GG	GG	GG	GG	GG	GG	GG	AA	GG	GG	GG	GG	GG	GG	GG	GG	GG	GG	GG	AA	GG	AA	GG	GG	GG	GG	GG	GG
BOPA1_14765-388	AA	AA	AA	AA	CC	CC	CC	CC	CC	CC	CC	CC	AA	CC	CC	CC	CC	AA	CC	CC	AA	CC	CC	CC	CC	CC	CC	CC	AA	AA	CC	AA	CC	CC	AA	AA	CC	CC	AA	CC	CC	CC	CC	CC	CC	CC	CC	CC	CC
BOPA1_14832-296	GG	GG	GG	AA	GG	GG	GG	GG	GG	GG	AA	AA	GG	GG	AA	GG	GG	GG	GG	AA	GG	AA	GG	GG	GG	AA	GG	GG	GG	AA	AA	AA	GG	AA	GG	GG	GG	GG	GG	GG	AA	GG	GG	GG	AG	GG	AA	AA	GG
BOPA1_1486-908	--	AG	AG	AG	GG	GG	GG	AA	GG	GG	GG	GG	AG	GG	GG	GG	GG	--	--	GG	AG	AG	GG	AA	--	GG	GG	GG	GG	GG	GG	GG	AA	AA	--	AG	GG	AA	AA	GG	GG	GG	GG	GG	GG	GG	GG	GG	AG
BOPA1_1490-959	GG	GG	AA	AA	GG	GG	GG	GG	GG	GG	GG	GG	GG	GG	GG	GG	GG	AA	GG	GG	GG	AA	GG	GG	AA	GG	GG	GG	GG	AA	GG	GG	GG	GG	GG	AA	GG	GG	GG	GG	AA	GG	GG	GG	GG	GG	GG	GG	GG
BOPA1_1493-839	CC	CC	CC	AA	CC	CC	CC	CC	CC	CC	CC	CC	CC	CC	CC	CC	AC	AA	CC	CC	CC	AA	AA	CC	CC	CC	AA	CC	CC	CC	CC	CC	CC	AA	CC	CC	CC	CC	CC	AA	CC	CC	CC	CC	AA	CC	CC	CC	CC
BOPA1_1497-628	AA	AA	GG	AA	AA	AA	AA	AA	AA	AA	AA	AA	AA	AA	AA	AA	AA	AA	AA	AA	AA	GG	AA	AA	AA	AA	AA	AA	AA	AA	AA	AA	AA	AA	AA	AA	AA	GG	AA	AA	AA	AA	AA	AA	AA	AA	AA	AA	AA
BOPA1_1499-290	GG	GG	GG	GG	CG	GG	CG	GG	GG	CG	CG	CG	CG	CG	CG	CG	CG	CG	CG	CG	GG	GG	CG	CG	CG	CG	CG	CG	GG	CG	CG	GG	CG	GG	GG	CG	GG	GG	GG	CG	GG	CG	CG	CG	GG	GG	GG	GG	GG
BOPA1_1501-353	CC	CC	CG	CC	CG	CC	CC	CG	CG	CG	CC	CG	CG	CG	CG	CC	CC	CG	CC	CG	CC	CC	CG	CC	CC	CG	CG	CG	CC	CG	CC	CC	CC	CC	CC	CC	CC	CC	CC	CG	CC	CC	CC	CG	CC	CC	CC	CC	CG
BOPA1_151-730	CC	CC	AA	CC	CC	CC	CC	CC	AC	AA	CC	CC	CC	CC	CC	CC	CC	CC	CC	CC	AA	CC	CC	CC	CC	CC	CC	CC	AA	CC	AA	CC	CC	CC	CC	CC	CC	AA	CC	CC	CC	CC	CC	CC	CC	CC	CC	CC	CC
BOPA1_1511-545	GG	GG	AA	AA	AG	AA	AA	GG	GG	GG	GG	GG	GG	GG	GG	GG	GG	AA	GG	GG	AA	GG	GG	GG	GG	GG	GG	AA	GG	AA	GG	AA	GG	AA	GG	GG	GG	GG	GG	GG	GG	AA	GG	GG	AA	AA	AA	AA	GG
BOPA1_1513-514	AA	GG	AA	GG	GG	GG	GG	AA	AA	AA	GG	AA	AA	GG	AA	GG	AA	AA	AA	AA	AA	GG	AA	GG	AA	GG	AA	GG	AA	AA	AA	GG	GG	GG	GG	AA	GG	GG	AA	AA	AA	--	GG	GG	GG	GG	GG	GG	GG
BOPA1_15141-257	GG	GG	GG	GG	GG	GG	GG	GG	GG	GG	GG	GG	GG	AA	GG	AA	GG	GG	GG	GG	GG	GG	AA	GG	GG	GG	GG	GG	AA	GG	GG	GG	GG	GG	GG	GG	AA	AA	GG	GG	GG	AA	AA	GG	GG	AA	AA	GG	GG
BOPA1_1518-624	GG	GG	GG	GG	AG	GG	GG	GG	AG	GG	GG	GG	GG	GG	AG	GG	GG	GG	GG	AG	GG	AG	GG	GG	GG	AG	AG	GG	GG	GG	GG	GG	GG	GG	GG	GG	GG	GG	GG	GG	GG	GG	GG	GG	GG	GG	GG	GG	GG
BOPA1_152-329	CC	AA	CC	CC	CC	AA	AA	AA	AC	AA	AA	AA	AA	AA	AA	AA	AA	AA	AA	AA	CC	CC	AA	AA	AA	AA	AA	AA	AA	AA	AA	CC	AA	AA	CC	AA	AA	AA	AA	CC	CC	CC	CC	CC	CC	CC	AA	AA	CC
BOPA1_1523-1136	AA	AA	AA	AA	TT	AA	AA	TT	AA	TT	TT	TT	AA	TT	AA	AA	TT	AA	AA	TT	AA	AA	AA	AA	AA	AA	AA	AA	AA	AA	TT	TT	AA	AA	AA	AA	AA	TT	AA	TT	AA	AA	AA	AA	AA	AA	AA	AA	TT
BOPA1_1549-1898	GG	GG	AA	GG	GG	GG	GG	AA	AG	AA	GG	GG	GG	GG	GG	GG	GG	GG	GG	GG	GG	AA	GG	GG	GG	GG	AA	GG	AA	GG	AA	GG	GG	GG	GG	GG	GG	AA	GG	GG	GG	GG	GG	AA	AG	GG	GG	GG	GG
BOPA1_1553-753	AA	AA	AA	AA	GG	GG	GG	GG	GG	AA	GG	GG	GG	GG	GG	GG	AA	AA	AA	GG	AA	AA	AA	AA	AA	AA	GG	AA	GG	AA	GG	AA	AA	AA	AA	AA	GG	AA	AA	AA	GG	AA	GG	AA	AA	GG	AA	GG	GG
BOPA1_1555-631	AA	AA	GG	GG	AA	AA	GG	GG	GG	GG	AA	AA	AA	GG	GG	GG	AA	AA	AA	AA	AA	GG	AA	AA	AA	AA	GG	AA	GG	GG	GG	AA	AA	AA	AA	AA	GG	GG	AA	AA	AA	GG	GG	GG	GG	GG	GG	GG	GG
BOPA1_1565-514	GG	AA	AA	GG	AA	AA	GG	AA	AA	AA	AA	AA	GG	AA	AA	AA	AA	GG	GG	AA	GG	AA	AA	GG	GG	AA	AA	AA	AA	GG	AA	GG	AA	AA	GG	GG	AA	AA	GG	AA	GG	AA	AA	AA	AA	AA	AA	AA	AA
BOPA1_1578-552	AA	AA	GG	AA	AA	AA	AA	AA	AA	AA	AA	AA	AA	AA	AA	AA	AA	AA	AA	AA	AA	GG	AA	AA	AA	AA	GG	AA	GG	AA	AA	GG	AA	AA	AA	AA	AA	GG	GG	AA	AA	AA	AA	GG	AG	AA	AA	AA	AA
BOPA1_1582-63	TT	AA	TT	AA	AA	TT	TT	AA	AA	TT	AA	TT	TT	AA	AA	TT	TT	TT	TT	AA	TT	TT	TT	TT	TT	AA	AA	TT	TT	TT	TT	AA	TT	AA	TT	AA	TT	TT	AA	TT	TT	AA	AA	AA	AA	TT	AA	AT	AA
BOPA1_1583-522	AA	GG	AA	AA	AG	GG	AA	GG	AA	GG	GG	GG	GG	GG	GG	AA	AA	GG	GG	GG	AA	AA	AA	GG	AA	GG	AA	AA	GG	AA	AA	GG	GG	GG	GG	GG	GG	GG	AA	GG	GG	GG	GG	GG	GG	GG	GG	GG	GG
BOPA1_1584-263	GG	AG	GG	AG	GG	AG	AG	GG	AG	GG	GG	GG	AG	AG	AG	AG	AG	GG	GG	GG	GG	AG	AG	GG	GG	AG	GG	AG	AG	GG	GG	AG	AG	AG	GG	GG	AG	AG	GG	AG	GG	AG	AG	AG	AG	AG	AG	AG	AG
BOPA1_1588-537	AA	AA	AA	AA	GG	AA	GG	AA	GG	AA	GG	GG	GG	AA	AA	GG	AA	AA	AA	GG	AA	GG	GG	GG	AA	GG	AA	AA	AA	AA	GG	GG	GG	AA	AA	AA	AG	AA	AA	GG	AA	GG	GG	AA	GG	GG	AA	GG	AA
BOPA1_1590-544	AA	AA	AA	AA	GG	AA	AA	AA	GG	AA	AA	GG	AA	GG	GG	GG	AA	AA	GG	GG	GG	AA	AA	AA	GG	GG	AA	AA	GG	AA	AA	AA	GG	AA	AA	AA	AA	AA	AA	AA	AA	AA	AA	AA	AA	AA	AA	AA	AA
BOPA1_1593-1597	GG	GG	AA	AA	GG	AA	AA	AA	AA	AA	AA	AA	AA	GG	AA	AA	AA	AA	AA	AA	AA	AA	AA	AA	AA	AA	AA	AA	GG	AA	AA	GG	AA	GG	AA	GG	AA	AA	GG	AA	AA	AA	AA	GG	GG	AA	AA	GG	GG
BOPA1_1603-1165	AA	AA	GG	AA	GG	GG	GG	GG	GG	AA	GG	GG	GG	GG	GG	GG	GG	GG	AA	GG	GG	GG	GG	AA	AA	GG	GG	AA	GG	GG	GG	AA	AA	GG	AA	AA	GG	GG	AA	GG	GG	GG	GG	GG	GG	GG	GG	GG	GG
BOPA1_1613-291	GG	GG	GG	GG	GG	GG	GG	GG	GG	GG	GG	GG	GG	GG	GG	GG	GG	GG	GG	GG	GG	CC	GG	GG	GG	GG	GG	GG	GG	GG	GG	GG	GG	GG	GG	GG	GG	GG	GG	GG	GG	GG	GG	GG	GG	GG	GG	GG	GG
BOPA1_1625-303	GG	GG	AA	GG	GG	AA	GG	GG	GG	GG	GG	GG	AA	GG	GG	AA	AA	GG	AA	GG	GG	AA	GG	AA	AA	GG	GG	GG	AA	GG	GG	GG	GG	GG	GG	GG	AA	GG	GG	GG	AA	AG	AA	GG	AG	AA	AA	AA	GG
BOPA1_1628-410	GG	GG	AA	GG	GG	GG	GG	GG	AG	GG	AA	AA	AA	GG	GG	AA	AA	GG	GG	AA	GG	GG	AA	GG	GG	AA	GG	GG	GG	GG	AA	GG	GG	AA	GG	GG	GG	AA	GG	AA	AA	GG	AA	GG	GG	GG	GG	GG	GG
BOPA1_1630-1150	AA	AA	AA	GG	AA	AA	AA	AA	AA	AA	AA	AA	AA	GG	AA	AA	GG	AA	AA	AA	AA	GG	GG	GG	GG	AA	AA	AA	GG	GG	AA	GG	AA	AA	GG	AA	GG	GG	AA	GG	AA	AA	AA	AA	AA	AA	AA	AA	AA
BOPA1_1635-691	AA	GG	AA	AA	GG	GG	GG	GG	AA	GG	AA	AA	GG	GG	GG	GG	GG	GG	GG	AA	GG	GG	GG	GG	GG	GG	GG	GG	GG	GG	GG	AA	GG	AA	AA	GG	GG	GG	GG	GG	GG	GG	GG	GG	GG	GG	GG	GG	GG
BOPA1_1639-613	GG	GG	GG	GG	GG	GG	AA	GG	AA	GG	GG	GG	GG	GG	GG	GG	AA	GG	GG	GG	GG	AA	GG	GG	GG	GG	GG	GG	GG	GG	AA	GG	GG	GG	GG	GG	GG	GG	GG	GG	AA	AA	GG	AA	AG	AA	AA	AA	GG
BOPA1_166-154	GG	GG	GG	GG	AA	GG	GG	GG	AA	GG	AA	GG	GG	AA	AA	GG	GG	GG	GG	AA	GG	GG	GG	GG	GG	AA	AA	GG	GG	GG	GG	GG	GG	GG	GG	GG	GG	GG	GG	GG	GG	AA	AA	GG	GG	GG	GG	GG	GG
BOPA1_1660-347	AC	AC	AC	AC	CC	AC	AC	AC	AC	AC	CC	CC	CC	AC	AC	AC	AC	AC	AC	CC	AC	AC	AC	AC	AC	AC	AC	AC	AC	AC	AC	AC	AC	AC	AC	AC	AC	AC	AC	CC	CC	AC	CC	AC	AC	AC	AC	AC	AC
BOPA1_1670-369	GG	GG	GG	GG	GG	AA	GG	AA	GG	GG	GG	GG	AA	GG	GG	GG	GG	GG	GG	GG	GG	GG	GG	GG	GG	GG	GG	GG	AA	GG	GG	GG	GG	GG	GG	GG	AA	AA	GG	GG	GG	AA	GG	AA	AA	GG	AA	AA	AA
BOPA1_1674-468	GG	GG	AA	AA	GG	GG	GG	AA	GG	GG	GG	GG	GG	GG	GG	GG	AG	GG	GG	GG	GG	AA	GG	GG	GG	GG	GG	GG	GG	AA	GG	AA	GG	GG	GG	GG	GG	GG	AA	GG	GG	GG	GG	AA	AA	AG	GG	GG	AA
BOPA1_1676-557	GG	GG	GG	GG	GG	AA	AA	GG	GG	GG	GG	GG	GG	GG	GG	AA	AG	GG	GG	GG	AA	AA	AA	GG	GG	GG	AA	AA	GG	GG	GG	GG	GG	GG	GG	GG	AA	GG	GG	AA	AA	GG	AA	AA	AG	GG	AA	GG	AA
BOPA1_1692-742	AA	GG	AA	GG	AA	GG	GG	AA	AA	GG	AA	AA	GG	AA	GG	AA	GG	AA	AA	AA	GG	AA	GG	AA	GG	GG	GG	GG	GG	AA	GG	GG	GG	GG	AA	GG	GG	GG	GG	GG	GG	AA	GG	GG	AA	GG	AA	AG	GG
BOPA1_1697-636	GG	GG	GG	AG	GG	AA	AA	GG	GG	GG	AA	GG	AA	AA	AA	AA	AA	AA	GG	GG	AA	GG	GG	GG	GG	GG	GG	GG	AA	GG	AA	AA	GG	GG	AA	GG	AA	AA	GG	GG	AA	AA	GG	AA	AA	AA	AA	AA	GG
BOPA1_1698-619	AA	AA	GG	GG	AA	AA	AA	AA	AA	AA	AA	AA	AA	AA	AA	AA	AA	AA	AA	AA	GG	AA	AA	AA	AA	AA	AA	AA	AA	GG	AA	GG	AA	AA	AA	AA	AA	AA	AA	AA	AA	AA	AA	AA	AA	AA	AA	AA	AA
BOPA1_171-1301	CC	AA	CC	CC	AC	AA	CC	AA	CC	AA	AA	AA	AA	AA	AA	CC	CC	AA	AA	AA	CC	CC	CC	AA	CC	AA	AA	CC	AA	CC	CC	AA	AA	CC	AA	AA	AA	AA	CC	AA	AA	AA	AA	AA	AA	AA	AA	AA	AA
BOPA1_1711-542	--	--	--	--	--	--	--	--	--	--	--	--	--	--	--	--	--	--	--	--	--	--	--	--	--	--	--	--	--	--	--	--	--	--	--	--	--	--	--	--	--	--	--	--	--	--	--	--	--
BOPA1_1732-491	CC	CC	CC	CC	CC	CC	CC	CC	CC	CC	CC	CC	CC	CC	CC	CC	CC	CC	CC	CC	CC	CC	CC	CC	CC	CC	CC	CC	CC	CC	CC	CC	CC	AA	CC	CC	CC	CC	CC	CC	CC	CC	CC	CC	CC	CC	CC	CC	CC
BOPA1_1735-1424	GG	GG	GG	GG	GG	AA	AA	GG	GG	GG	AA	AA	AA	AA	GG	GG	AA	AA	GG	AG	AA	GG	AA	GG	GG	GG	AG	AA	GG	GG	AA	AA	GG	GG	GG	GG	AA	GG	GG	AA	AA	AA	AA	AA	AG	AA	AA	AA	AA
BOPA1_1745-823	GG	AA	GG	GG	GG	AA	AA	AA	AA	AA	AA	AA	AA	AA	AA	AA	AA	AA	GG	AA	GG	AA	AA	GG	AA	AA	AA	AA	AA	AA	AA	GG	GG	AA	GG	AA	AA	AA	AA	AA	AA	AA	AA	GG	GG	AA	AA	AA	GG
BOPA1_1746-1527	CC	AA	CC	AA	CC	CC	CC	CC	CC	CC	AA	AA	AA	AA	CC	CC	CC	AA	AA	AA	AA	CC	CC	AA	CC	CC	CC	CC	CC	AA	CC	AA	AA	AA	CC	AA	CC	CC	AA	CC	CC	CC	AA	CC	CC	AA	AA	CC	CC
BOPA1_1761-804	AG	AA	AG	AA	AA	AA	AG	AG	AA	AA	AA	AA	AA	AA	AA	AG	AA	AG	AA	AA	AG	AA	AA	AA	AG	AA	--	AA	AA	AA	AA	AG	AA	AA	AG	AA	AA	AA	AA	AA	AA	AA	AA	AG	AA	AA	AA	AA	AA
BOPA1_1762-837	GG	GG	AA	GG	GG	GG	GG	AA	AA	GG	GG	GG	GG	GG	GG	GG	GG	GG	GG	GG	GG	AA	GG	GG	GG	GG	GG	GG	GG	GG	GG	GG	GG	GG	GG	GG	GG	AA	GG	GG	GG	GG	GG	AA	AA	GG	GG	GG	AA
BOPA1_1769-545	TT	AA	TT	AA	TT	TT	TT	TT	AT	AA	TT	TT	TT	AA	AA	TT	AA	AA	AA	TT	TT	TT	AA	AA	TT	AA	TT	AA	TT	AA	TT	AA	TT	AA	TT	AA	TT	TT	AA	AA	TT	TT	TT	TT	TT	TT	TT	TT	TT
BOPA1_1786-297	TT	TT	AA	AA	TT	TT	AA	TT	TT	TT	TT	TT	TT	TT	TT	AA	TT	TT	TT	TT	AA	TT	TT	TT	TT	TT	TT	TT	TT	AA	TT	TT	TT	TT	AA	AA	TT	TT	TT	TT	TT	TT	TT	TT	TT	TT	TT	TT	TT
BOPA1_1789-782	GG	GG	GG	GG	CC	GG	CC	CC	CC	GG	GG	CC	CC	CC	CC	CC	GG	CC	GG	CC	GG	CC	GG	GG	GG	CC	CC	GG	GG	GG	CC	GG	GG	CC	GG	GG	GG	GG	GG	GG	CC	GG	GG	GG	GG	GG	CC	GG	GG
BOPA1_1800-1101	TT	TT	TT	TT	TT	AA	TT	TT	TT	TT	TT	TT	TT	TT	AA	TT	AT	TT	TT	TT	AA	TT	AA	TT	TT	TT	TT	TT	TT	TT	TT	AA	TT	TT	TT	TT	AA	TT	TT	AA	TT	AA	TT	AA	TT	AA	TT	AA	TT
BOPA1_1826-229	GG	GG	GG	GG	GG	AA	GG	GG	AG	AA	GG	AA	GG	AA	AA	GG	GG	AA	GG	AA	GG	AA	GG	GG	GG	AA	AA	AA	GG	GG	GG	GG	GG	GG	AA	GG	GG	GG	GG	GG	GG	GG	GG	GG	GG	GG	GG	GG	GG
BOPA1_1831-241	GG	GG	GG	--	GG	AA	GG	GG	GG	GG	AA	AA	GG	AA	AA	GG	GG	AA	AA	AA	GG	AA	GG	AA	AA	AA	GG	AA	AA	AA	GG	--	--	AA	--	--	AA	GG	--	GG	AA	AA	AA	GG	AG	GG	AA	AA	AA
BOPA1_1847-1745	GG	GG	GG	AA	GG	GG	GG	GG	AA	AA	GG	AA	GG	GG	AA	GG	AG	AA	AA	AA	AA	AA	AA	AA	AA	AA	AA	GG	GG	AA	GG	AA	GG	AA	GG	AA	GG	GG	GG	AA	GG	GG	AA	GG	AA	GG	GG	GG	GG
BOPA1_1852-509	CC	AA	AA	AA	CC	CC	AA	CC	CC	CC	AA	CC	AA	AA	CC	CC	CC	AA	AA	CC	AA	AA	CC	CC	AA	CC	AA	CC	CC	AA	AA	CC	AA	CC	CC	AA	CC	CC	CC	CC	CC	AA	AA	CC	CC	CC	CC	AC	CC
BOPA1_1857-64	GG	CC	GG	GG	GG	CC	CC	GG	CC	GG	GG	GG	GG	GG	CG	GG	CG	GG	GG	GG	CC	CC	CC	GG	GG	CC	CC	CC	CC	GG	CG	GG	GG	CC	GG	GG	CC	CC	CC	CC	CC	CC	CC	CC	GG	CC	GG	GG	GG
BOPA1_1861-2382	AA	GG	AA	AA	AA	GG	GG	GG	GG	GG	GG	GG	GG	GG	GG	GG	GG	GG	AA	GG	AA	GG	GG	AA	GG	GG	GG	GG	GG	GG	GG	AA	AA	GG	AA	GG	GG	GG	GG	GG	GG	GG	GG	AA	AA	GG	GG	GG	AA
BOPA1_1862-765	GG	GG	AA	GG	GG	AA	AA	GG	GG	AA	GG	GG	GG	GG	GG	GG	AA	GG	GG	GG	GG	GG	GG	AA	GG	GG	AA	AA	AA	GG	GG	GG	AA	GG	GG	GG	AA	GG	GG	GG	GG	GG	GG	AA	AA	GG	AA	AA	GG
BOPA1_1863-275	GG	GG	AA	GG	GG	GG	GG	AA	AG	GG	GG	GG	GG	GG	GG	GG	GG	AA	GG	GG	GG	AA	GG	GG	GG	GG	AA	GG	GG	AA	GG	GG	GG	GG	GG	GG	GG	GG	GG	GG	GG	GG	AA	GG	GG	GG	GG	GG	AA
BOPA1_1866-866	CC	CC	AA	CC	AA	AA	AA	AA	AA	AA	AA	AA	AA	AA	AA	AA	AA	CC	CC	AA	CC	AA	AA	CC	CC	AA	AA	AA	AA	CC	AA	CC	CC	CC	CC	AA	AA	AA	AA	AA	AA	AA	AA	AA	AA	AA	AA	AA	AA
BOPA1_1872-1372	GG	GG	GG	GG	GG	GG	GG	GG	AA	GG	GG	GG	GG	GG	GG	GG	GG	GG	GG	GG	GG	GG	GG	GG	GG	GG	GG	GG	GG	GG	GG	GG	GG	GG	GG	GG	GG	AA	GG	GG	GG	GG	GG	AA	AA	GG	AA	GG	GG
BOPA1_1894-2132	AA	AA	AA	AA	AA	GG	AA	AA	AA	GG	AA	AA	AA	AA	AA	AA	GG	AA	AA	AA	AA	GG	GG	GG	GG	AA	AA	AA	GG	AA	AA	GG	GG	GG	AA	AA	GG	AA	AA	GG	GG	GG	AA	AA	AA	AA	AA	AA	AA
BOPA1_1899-739	GG	GG	GG	AA	AA	AA	GG	GG	AA	GG	GG	GG	AA	GG	GG	GG	GG	AA	GG	GG	AA	GG	GG	GG	AA	GG	GG	AA	GG	AA	GG	AA	GG	GG	GG	GG	GG	GG	GG	GG	GG	GG	GG	GG	GG	AA	GG	GG	GG
BOPA1_1906-429	AG	GG	GG	AG	GG	AG	GG	GG	GG	GG	GG	GG	GG	AG	AG	AG	GG	AG	AG	GG	AG	GG	GG	AG	GG	GG	GG	AG	GG	AG	GG	AG	AG	GG	GG	GG	AG	AG	GG	GG	AG	AG	GG	AG	--	GG	AG	AG	GG
BOPA1_1910-1343	GG	GG	GG	GG	GG	AA	AA	AA	AG	AA	GG	GG	AA	AA	AA	AA	GG	AA	AA	GG	GG	GG	GG	AA	GG	AA	GG	GG	AA	GG	AA	GG	AA	AA	GG	GG	AA	AA	GG	AA	AA	AA	AA	AA	AA	AA	AA	AA	AA
BOPA1_1911-55	GG	GG	GG	GG	AA	GG	GG	GG	AA	AA	AA	AA	GG	AA	GG	GG	AA	GG	GG	AA	GG	GG	AA	GG	GG	GG	AA	GG	GG	GG	GG	GG	AA	GG	GG	GG	AG	GG	GG	AA	GG	GG	AA	GG	AG	AA	AA	AA	AA
BOPA1_1914-936	AA	AA	AA	AA	GG	AA	AA	AA	GG	GG	AA	GG	AA	GG	GG	AA	GG	AA	AA	AA	GG	AA	GG	AA	AA	GG	GG	AA	GG	AA	GG	GG	GG	AA	AA	AA	GG	AA	AA	GG	GG	GG	GG	AA	GG	GG	GG	GG	GG
BOPA1_1917-848	AA	AA	AA	CC	CC	CC	AA	AA	AC	CC	AA	CC	AA	AA	CC	AA	AA	AA	AA	CC	AA	AA	AA	AA	AA	CC	AA	CC	AA	CC	AA	AA	AA	CC	AA	AA	AA	CC	AA	AA	AA	AA	AA	AA	AA	AA	AA	AA	AA
BOPA1_1923-265	AA	AA	CC	AA	AA	AA	AA	AA	AA	AA	AA	AA	AA	AA	AA	AA	AA	AA	AA	AA	AA	CC	AA	AA	AA	AA	AA	AA	AA	AA	AA	AA	AA	AA	AA	AA	AA	CC	AA	AA	AA	AA	AA	AA	AA	AA	AA	AA	AA
BOPA1_1944-1901	AA	AA	AA	AA	GG	AA	AA	AA	AA	AA	AA	AA	AA	AA	GG	AA	AA	AA	AA	AA	AA	GG	GG	AA	AA	AA	AA	AA	AA	AA	AA	GG	AA	GG	AA	AA	AA	AA	AA	AA	GG	--	GG	AA	AA	AA	AA	AA	AA
BOPA1_1946-698	AA	CC	CC	CC	AA	AA	AA	AA	CC	AA	AA	AA	AA	CC	AA	CC	CC	CC	AA	AA	CC	CC	CC	AA	AA	AA	CC	AA	CC	CC	CC	CC	AA	AA	AA	AA	CC	CC	AA	CC	AA	AA	AA	CC	AA	AA	AA	AA	CC
BOPA1_1954-1198	AA	AA	AA	AA	AA	AA	AA	AA	AA	AA	AA	AA	AA	AA	AA	AA	AA	AA	AA	AA	AA	GG	AA	AA	AA	AA	AA	AA	AA	AA	GG	AA	AA	GG	AA	AA	AA	AA	AA	AA	GG	GG	AA	GG	AA	GG	AA	AA	AA
BOPA1_1969-1322	GG	AG	GG	AA	AA	GG	GG	GG	GG	AA	GG	GG	GG	AA	AA	GG	AG	GG	GG	GG	GG	GG	GG	GG	GG	GG	AA	GG	AA	AA	AA	AA	GG	GG	GG	GG	AA	GG	GG	GG	AA	GG	GG	AA	AA	GG	AA	GG	AA
BOPA1_1977-1385	GG	GG	GG	GG	GG	AA	GG	GG	GG	GG	AA	AA	GG	GG	GG	GG	AA	GG	GG	AA	GG	GG	AA	GG	GG	GG	AA	GG	AA	AA	GG	AA	GG	AA	AA	GG	AA	AA	GG	AA	GG	GG	GG	GG	AA	GG	GG	GG	GG
BOPA1_1992-1714	CC	AA	CC	CC	CC	AA	AA	AA	AA	AA	AA	AA	AA	AA	AA	AA	AA	AA	AA	AA	CC	AA	CC	AA	AA	AA	CC	AA	AA	CC	AA	CC	AA	AA	CC	AA	AA	AA	AA	AA	AA	AA	AA	AA	AA	AA	AA	AA	AA
BOPA1_1997-77	AA	AA	AA	AA	AA	GG	GG	AA	AA	AA	GG	AA	GG	AA	AA	AA	GG	GG	AA	AG	AA	AA	GG	AA	AA	AA	AA	GG	AA	AA	AA	AA	AA	AA	AA	AA	GG	AA	AA	GG	GG	AA	GG	AA	AG	AA	GG	AA	GG
BOPA1_2020-539	AA	GG	AA	AA	GG	AA	GG	GG	AA	AA	GG	GG	GG	GG	AA	GG	GG	AA	AA	GG	AA	GG	GG	AA	AA	GG	GG	AA	GG	AA	GG	AA	AA	AA	AA	AA	GG	GG	AA	GG	GG	GG	GG	AA	GG	GG	GG	GG	GG
BOPA1_2026-302	GG	AA	GG	AA	AA	AA	AA	AA	AA	AA	GG	AA	AA	AA	AA	AA	AA	AA	GG	AA	AA	GG	AA	GG	AA	AA	AA	AA	AA	AA	AA	AA	AA	AA	GG	GG	AA	GG	GG	AA	GG	AA	AA	AA	AA	AA	AA	AA	AA
BOPA1_2027-1307	GG	GG	GG	GG	AA	AA	AA	AA	AA	AA	AA	AA	GG	GG	AA	GG	GG	GG	GG	AA	GG	AA	GG	GG	GG	AA	GG	AA	GG	GG	AA	GG	GG	GG	GG	GG	GG	GG	GG	GG	AA	AA	GG	AA	AA	AA	AA	AA	AA
BOPA1_2029-1143	AA	AA	AA	CC	CC	AA	CC	CC	AA	AA	AA	AA	AA	CC	CC	AA	CC	AA	AA	AA	CC	CC	CC	AA	AA	CC	AA	AA	AA	CC	AA	AA	AA	AA	AA	AA	CC	CC	AA	CC	AA	AA	CC	CC	AA	AA	AA	AC	AA
BOPA1_203-1128	GG	AA	GG	AA	AA	GG	GG	GG	AA	GG	AA	AA	GG	AA	AA	GG	GG	GG	GG	AA	AA	AA	GG	GG	AA	AA	GG	AA	AA	GG	GG	GG	GG	GG	AA	AA	GG	GG	AA	GG	AA	GG	GG	GG	AA	AA	AA	AA	GG
BOPA1_2036-1027	AA	AA	GG	AA	AA	AA	AA	AA	AA	GG	AA	GG	AA	GG	AA	AA	GG	AA	AA	GG	GG	GG	GG	AA	AA	GG	GG	AA	AA	AA	AA	AA	AA	AA	GG	AA	AA	AA	GG	GG	AA	AA	AA	AA	AA	AA	AA	AA	AA
BOPA1_2041-1317	GG	GG	GG	AA	AA	GG	GG	AA	GG	AA	GG	GG	GG	AA	AA	GG	GG	AA	GG	GG	GG	GG	AA	GG	AA	GG	GG	GG	GG	AA	AA	GG	AA	GG	GG	AA	AA	GG	GG	AA	AA	AA	AA	AA	AA	AA	GG	AA	AA
BOPA1_2047-850	AA	AA	GG	GG	GG	AA	GG	GG	GG	GG	AA	GG	GG	GG	GG	AA	GG	GG	AA	GG	GG	GG	GG	AA	GG	AA	GG	AA	GG	GG	GG	GG	AA	AA	AA	AA	GG	AA	AA	GG	GG	AA	AA	AA	GG	GG	GG	AA	GG
BOPA1_2052-792	GG	GG	AA	GG	AA	AA	GG	AA	AA	AA	AA	AA	AA	GG	AA	AA	AA	GG	GG	AA	GG	GG	AA	GG	GG	GG	AA	AA	AA	AA	AA	GG	AA	GG	GG	GG	AA	GG	GG	AA	AA	AA	AA	GG	AA	AA	AA	AA	GG
BOPA1_2055-947	CC	GG	CC	CC	CC	CC	GG	CC	GG	CC	GG	CC	CC	CC	CC	GG	CC	CC	CC	CC	CC	CC	CC	GG	CC	CC	GG	CC	CC	CC	CC	CC	CC	GG	GG	CC	GG	GG	CC	CC	GG	GG	GG	CC	CC	GG	CC	CC	CC
BOPA1_2057-412	CC	AA	AA	CC	CC	AA	AA	AA	AA	AA	AA	AA	AA	CC	CC	AA	AA	AA	CC	AA	CC	AA	AA	CC	CC	AA	AA	AA	AA	AA	CC	AA	AA	AA	AA	AA	AA	AA	AA	AA	AA	AA	AA	AA	AA	AA	AA	AA	AA
BOPA1_2066-1133	AA	GG	AA	AA	GG	GG	GG	GG	GG	GG	GG	GG	AA	GG	GG	AA	GG	GG	GG	GG	GG	GG	GG	GG	AA	GG	AA	GG	GG	AA	GG	AA	GG	AA	AA	GG	GG	GG	GG	GG	GG	GG	AA	GG	GG	GG	GG	GG	GG
BOPA1_2067-775	AA	AA	AA	GG	AA	GG	AA	AA	AA	AA	AA	AA	AA	AA	AA	AA	GG	AA	AA	AA	AA	AA	GG	AA	AA	AA	AA	AA	GG	GG	AA	GG	AA	GG	GG	AA	GG	GG	AA	GG	AA	AA	AA	AA	GG	AA	AA	AA	AA
BOPA1_2091-639	AA	AA	AA	AA	AA	GG	GG	AA	AA	AA	GG	AA	GG	GG	GG	GG	GG	AA	AA	AA	AA	AA	AA	AA	AA	AA	AA	AA	GG	AA	GG	GG	AA	AA	AA	AA	GG	GG	AA	AA	GG	GG	AA	GG	GG	GG	GG	GG	AA
BOPA1_210-450	AA	CC	AA	AA	AA	CC	CC	CC	AA	AA	CC	AA	CC	AA	AA	CC	AA	AA	AA	AA	CC	AA	AA	AA	AA	CC	AA	CC	AA	AA	AA	CC	CC	CC	AA	AA	AA	CC	AA	AA	AA	AA	AA	CC	AA	CC	AA	AA	AA
BOPA1_211-259	GG	GG	GG	AA	GG	AA	GG	GG	GG	GG	AA	GG	AA	GG	GG	AA	AA	GG	GG	GG	AA	GG	GG	GG	GG	GG	GG	GG	AA	GG	AA	AA	GG	GG	AA	GG	AA	AA	GG	GG	AA	AA	GG	GG	AA	AA	AA	AA	GG
BOPA1_2124-984	AA	AA	AA	AA	GG	GG	GG	AA	AA	GG	GG	GG	GG	GG	GG	GG	GG	AA	GG	GG	AA	AA	GG	AA	AA	AA	AG	GG	GG	AA	GG	AA	GG	AA	GG	GG	GG	GG	AA	GG	GG	GG	GG	AA	GG	AA	GG	GG	AA
BOPA1_2128-874	AA	AA	AA	AA	AA	AA	GG	AA	AA	AA	AA	AA	AA	AA	AA	AA	AA	GG	AA	AA	AA	GG	AA	AA	AA	AA	AA	AA	AA	AA	AA	AA	AA	AA	GG	AA	AA	GG	AA	AA	AA	AA	AA	AA	AA	AA	AA	AA	AA
BOPA1_2144-852	GG	GG	GG	GG	GG	GG	GG	AA	GG	GG	AA	AA	GG	GG	GG	GG	GG	GG	GG	AA	GG	GG	GG	GG	GG	GG	GG	GG	GG	GG	GG	GG	GG	GG	GG	GG	AA	GG	GG	AA	GG	AA	GG	GG	AA	AA	--	AA	GG
BOPA1_2146-2256	GG	AA	GG	GG	GG	GG	GG	AA	AG	GG	AA	AA	GG	GG	GG	GG	AA	AA	AA	AA	GG	GG	GG	AA	AA	GG	GG	AA	GG	GG	AA	GG	AA	AA	GG	AA	GG	GG	AA	GG	GG	GG	GG	AA	AA	GG	GG	GG	AA
BOPA1_2167-335	AA	CC	CC	AA	AA	AA	AA	AA	AA	AA	AA	AA	CC	AA	AA	AA	AA	CC	AA	AA	CC	AA	AA	AA	AA	AA	AA	AA	AA	AA	AA	CC	AA	AA	AA	AA	AA	AA	CC	AA	CC	AA	AA	AA	AA	AA	AA	AA	AA
BOPA1_2168-111	CC	AA	CC	CC	CC	AA	AA	AA	AA	AA	AA	AA	AA	AA	AA	AA	AA	AA	CC	AA	CC	AA	AA	CC	AA	AA	AA	AA	AA	AA	AA	CC	CC	AA	CC	AA	AA	AA	AA	AA	AA	AA	AA	CC	CC	AA	AA	AA	CC
BOPA1_217-677	GG	GG	GG	AA	AA	AA	GG	GG	AG	AA	GG	AA	GG	GG	AA	GG	GG	GG	GG	AA	GG	GG	GG	GG	GG	AA	GG	AA	GG	AA	GG	GG	GG	AA	GG	GG	GG	AA	GG	GG	GG	GG	GG	GG	GG	GG	GG	GG	GG
BOPA1_2174-1345	AA	CC	CC	CC	CC	CC	CC	CC	CC	CC	CC	CC	CC	CC	CC	AA	CC	CC	CC	CC	AA	CC	CC	CC	CC	CC	CC	CC	CC	CC	CC	AA	CC	CC	CC	CC	CC	CC	CC	CC	CC	CC	CC	AA	CC	CC	CC	CC	CC
BOPA1_2176-891	TT	TT	AA	TT	TT	TT	TT	AA	TT	AA	TT	TT	AA	AA	TT	TT	TT	TT	TT	TT	TT	AA	AA	TT	TT	TT	TT	TT	TT	TT	AA	TT	AA	TT	TT	TT	AA	TT	TT	AA	TT	TT	TT	AA	AA	TT	TT	AA	TT
BOPA1_2183-227	CG	CG	CC	CG	CG	CG	CG	CC	CG	CC	CG	CG	CG	--	CG	CG	CG	CG	CG	CG	CG	CC	CG	CG	CG	CG	CC	CG	CC	CG	CC	CG	CG	CG	CG	CG	CG	CC	CG	CG	CG	--	CG	CC	--	CG	CG	CG	CG
BOPA1_2188-425	GG	GG	AG	GG	GG	GG	GG	GG	AG	GG	AG	AG	AG	GG	AG	AG	AG	GG	GG	AG	GG	GG	AG	GG	GG	AG	GG	GG	GG	GG	AG	GG	GG	AG	GG	GG	GG	AG	GG	AG	AG	GG	AG	GG	GG	GG	GG	GG	GG
BOPA1_2196-195	CC	CC	CC	CC	CC	GG	GG	CC	GG	GG	GG	GG	GG	GG	CC	GG	GG	CC	CC	GG	CC	CC	CC	CC	CC	GG	GG	GG	CC	CC	GG	CC	CC	GG	CC	CC	CC	GG	CC	GG	GG	GG	GG	CC	CC	GG	GG	CC	GG
BOPA1_2223-1688	GG	GG	GG	GG	GG	GG	GG	GG	AG	AA	GG	GG	GG	GG	--	GG	GG	GG	GG	GG	GG	GG	GG	GG	GG	GG	GG	GG	GG	GG	GG	GG	GG	GG	GG	GG	GG	AA	GG	GG	GG	GG	GG	GG	GG	GG	GG	GG	AA
BOPA1_2225-2611	AA	GG	AA	AA	AA	GG	GG	GG	GG	GG	GG	GG	GG	GG	GG	GG	GG	GG	AA	GG	AA	GG	GG	AA	GG	GG	GG	GG	GG	GG	GG	AA	AA	GG	AA	GG	GG	GG	GG	GG	GG	GG	GG	AA	AA	GG	GG	GG	AA
BOPA1_2229-274	AG	AG	AG	GG	GG	AG	AG	AG	--	GG	GG	AG	GG	GG	GG	AG	GG	AG	GG	AG	AG	GG	GG	GG	AG	GG	GG	AG	GG	GG	GG	AG	GG	AG	AG	AG	AG	GG	AG	GG	GG	GG	GG	AG	GG	GG	GG	GG	GG
BOPA1_2231-557	AA	AA	AA	AA	AA	CC	AA	AA	AA	AA	CC	CC	AA	AA	AA	AA	CC	AA	AA	CC	AA	AA	CC	AA	AA	AA	CC	AA	CC	CC	AA	CC	AA	CC	CC	AA	CC	CC	AA	CC	AA	AA	AA	AA	CC	AA	AA	AA	AA
BOPA1_2244-3247	CC	CC	CC	CC	AA	AA	CC	AA	AC	CC	AA	AA	CC	AA	AA	CC	AA	CC	AA	AA	CC	AA	AA	AA	CC	CC	AA	AA	CC	CC	CC	CC	AA	CC	CC	AA	CC	CC	CC	CC	CC	CC	AA	AA	CC	CC	AC	CC	AA
BOPA1_2249-1308	GG	GG	GG	GG	AA	AA	AA	AA	AA	AA	GG	GG	AA	AA	GG	AA	GG	GG	GG	GG	GG	AA	GG	GG	GG	AA	AA	AA	AA	GG	GG	GG	GG	GG	GG	GG	AA	AA	GG	GG	GG	GG	AA	AA	GG	GG	GG	AA	AA
BOPA1_2251-643	AA	GG	AA	GG	AA	AA	AA	AA	AA	AA	AA	AA	AA	AA	AA	AA	AA	AA	AA	AA	AA	AA	AA	AA	AA	AA	AA	AA	AA	GG	AA	GG	GG	GG	AA	AA	AA	AA	AA	AA	AA	AA	AA	AA	AA	AA	AA	AA	AA
BOPA1_2259-488	AG	GG	AG	GG	AG	AG	GG	AG	AG	AG	GG	AG	GG	AG	AG	GG	AG	GG	AG	AG	GG	AG	AG	AG	GG	GG	AG	AG	AG	GG	AG	GG	GG	GG	AG	GG	AG	AG	AG	AG	GG	AG	AG	AG	AG	GG	AG	AG	AG
BOPA1_2265-363	GG	GG	GG	GG	GG	AA	GG	AA	AA	AA	AA	AA	GG	AA	AA	GG	AA	GG	GG	AA	GG	GG	AA	GG	GG	AA	GG	AA	AA	GG	AA	GG	GG	GG	GG	GG	AA	AA	GG	AA	AA	AA	AA	AA	AG	AA	GG	GG	AA
BOPA1_2267-1173	CC	CC	GG	GG	GG	CC	GG	CC	CC	CC	CC	CC	GG	CC	GG	GG	CC	CC	CC	CC	CC	CC	GG	CC	CC	CC	GG	CC	CC	CC	GG	GG	CC	GG	GG	CC	CC	CC	CC	CC	CC	CC	GG	CC	CC	CC	CC	CC	CC
BOPA1_2268-601	GG	GG	GG	GG	GG	AA	GG	GG	GG	AA	AA	AA	GG	GG	GG	GG	GG	GG	AA	AA	GG	GG	GG	AA	GG	AA	AG	AA	AA	GG	AA	GG	AA	GG	GG	GG	AG	AA	GG	GG	GG	AG	GG	GG	GG	GG	GG	GG	GG
BOPA1_2274-1226	CC	CC	CC	CC	CC	CC	CC	CC	AA	CC	AA	AA	AA	CC	CC	AA	CC	CC	AA	AA	CC	CC	CC	AA	CC	CC	AA	CC	CC	CC	AA	CC	AA	CC	AA	CC	AA	AA	CC	CC	AA	AA	CC	CC	CC	AA	AA	CC	CC
BOPA1_2277-634	AA	AA	AA	GG	GG	GG	GG	AA	AA	GG	AA	AA	GG	GG	GG	GG	GG	AA	AA	AA	AA	AA	GG	AA	AA	GG	GG	GG	GG	AA	GG	GG	AA	AA	AA	AA	GG	GG	AA	GG	GG	GG	GG	AA	AG	AA	AA	AA	AA
BOPA1_2283-2913	AA	AA	AA	AA	CC	AA	AA	CC	AC	AA	AA	AA	AA	AA	AA	AA	AA	AA	CC	AA	AA	CC	AA	CC	AA	AA	CC	AA	AA	AA	AA	AA	CC	CC	AA	AA	AA	AA	AA	AA	AA	CC	CC	AA	AA	CC	AA	AA	AA
BOPA1_2288-126	AA	AA	AA	AC	AA	AA	AA	AA	AA	AA	AA	AA	AA	AC	AA	AA	--	AA	AA	AA	AA	AC	AC	AC	AC	AA	AA	AA	--	AC	AA	AC	AA	AA	AC	AA	--	AC	AA	CC	AA	AA	--	AA	AA	AA	AA	AA	AA
BOPA1_2290-796	CC	CC	CC	GG	CC	CC	CC	CC	CC	CC	GG	GG	CC	CC	CC	CC	CC	CC	CC	--	CC	CC	CC	CC	GG	CC	CC	CC	CC	GG	CC	CC	CC	CC	GG	CC	CC	CC	CC	CC	CC	GG	CC	CC	GG	GG	GG	GG	CC
BOPA1_2294-573	GG	GG	GG	GG	AA	AA	GG	AA	AA	AA	AA	GG	AA	AA	AA	AA	GG	GG	GG	GG	GG	GG	GG	GG	GG	AA	GG	AA	AA	GG	AA	GG	AA	AA	GG	GG	AA	AA	GG	GG	AA	AA	AA	AA	AG	AA	AA	AA	AA
BOPA1_2297-1250	AA	AA	AA	AA	GG	AA	AA	AA	GG	AA	AA	AA	AA	GG	AA	AA	AA	AA	AA	AA	GG	AA	AA	AA	AA	AA	GG	AA	GG	AA	AA	AA	AA	GG	AA	AA	AA	GG	AA	AA	AA	AA	AA	AA	AA	AA	AA	AA	AA
BOPA1_2298-1526	AA	AA	AA	AA	AA	AA	AA	GG	AA	AA	AA	AA	AA	AA	AA	AA	AA	AA	AA	AA	AA	AA	AA	AA	AA	GG	AA	AA	GG	AA	GG	AA	AA	AA	AA	AA	AG	AA	AA	AA	AA	GG	AA	GG	AG	AA	AA	AA	AA
BOPA1_2314-1412	AA	GG	GG	GG	AA	GG	AA	AA	AA	AA	GG	AA	AA	GG	GG	AA	GG	GG	AA	AA	GG	GG	GG	AA	AA	GG	GG	AA	GG	GG	GG	GG	GG	GG	GG	AA	GG	GG	GG	GG	AA	AA	GG	AA	AG	GG	GG	GG	AA
BOPA1_2315-702	GG	GG	GG	GG	GG	GG	GG	GG	GG	GG	AA	GG	GG	GG	GG	GG	GG	GG	GG	GG	GG	AA	GG	GG	GG	GG	GG	GG	GG	AA	GG	AA	GG	GG	GG	GG	GG	GG	GG	GG	GG	GG	GG	GG	GG	GG	GG	GG	GG
BOPA1_2328-866	CC	GG	GG	GG	GG	CC	GG	GG	CC	GG	CC	GG	CC	CC	GG	CC	GG	CC	CC	GG	CC	GG	GG	CC	CC	GG	GG	CC	GG	GG	GG	GG	CC	CC	CC	CC	GG	GG	CC	GG	CC	CC	GG	GG	GG	CC	CC	GG	CC
BOPA1_233-1327	AA	AA	AA	AA	AA	AA	TT	AA	AA	AA	TT	AA	TT	AA	AA	TT	AA	AA	AA	AA	TT	AA	AA	AA	AA	AA	AA	AA	AA	AA	TT	AA	AA	AA	AA	AA	AA	AA	AA	AA	AA	AA	AA	AA	AA	AA	AA	AA	AA
BOPA1_2334-1827	CC	CC	CC	CC	AA	CC	AA	CC	CC	AA	CC	AA	CC	AA	AA	AA	CC	AA	AA	AA	CC	CC	CC	CC	AA	AA	CC	AA	CC	CC	CC	CC	CC	CC	AA	CC	CC	CC	AA	CC	CC	CC	CC	CC	CC	CC	CC	CC	CC
BOPA1_2335-1614	GG	AA	GG	GG	GG	AA	GG	AA	AA	GG	GG	GG	GG	GG	GG	GG	AA	GG	GG	GG	GG	AA	AA	AA	GG	GG	GG	GG	AA	GG	AA	GG	AA	AA	GG	GG	AA	AA	GG	AA	AA	AA	AA	AA	AA	AA	AA	AA	AA
BOPA1_2338-1572	AA	GG	AA	GG	GG	AA	GG	GG	GG	GG	GG	GG	GG	GG	AA	AA	AA	GG	GG	GG	GG	AA	AA	GG	AA	GG	AA	GG	AA	AA	GG	AA	AA	GG	AA	GG	AA	AA	GG	AA	GG	GG	GG	GG	AG	GG	GG	GG	GG
BOPA1_2350-107	AA	AA	AA	AA	AA	AA	GG	AA	AA	AA	AA	AA	AA	AA	AA	GG	AA	AA	AA	AA	AA	AA	AA	AA	AA	AA	AA	AA	AA	AA	AA	AA	AA	AA	AA	AA	AA	AA	AA	AA	AA	GG	GG	AA	AA	AA	AA	GG	AA
BOPA1_2352-277	GG	GG	GG	GG	GG	AA	GG	GG	GG	GG	AA	GG	GG	GG	GG	AA	AA	GG	GG	GG	AA	AA	GG	GG	GG	GG	GG	GG	AA	GG	GG	GG	GG	GG	GG	GG	AA	AA	GG	GG	AA	AA	GG	GG	AA	AA	AA	AA	GG
BOPA1_237-534	GG	GG	GG	GG	GG	GG	GG	GG	GG	GG	GG	GG	GG	GG	GG	GG	GG	GG	GG	GG	GG	GG	GG	GG	GG	GG	GG	GG	GG	GG	GG	GG	GG	GG	GG	GG	GG	GG	GG	GG	GG	GG	GG	GG	GG	GG	GG	GG	GG
BOPA1_2371-950	GG	GG	GG	GG	GG	GG	GG	GG	GG	GG	GG	GG	GG	GG	GG	GG	GG	GG	GG	GG	GG	AA	GG	GG	GG	GG	GG	GG	GG	GG	AA	GG	GG	GG	GG	GG	GG	AA	GG	GG	AG	GG	GG	GG	GG	AA	GG	AA	GG
BOPA1_2389-526	AA	GG	GG	AA	GG	GG	GG	AA	AA	GG	GG	GG	GG	GG	GG	GG	GG	AA	AA	AG	AA	AA	GG	GG	AA	GG	AA	GG	GG	AA	GG	GG	GG	GG	AA	AA	GG	GG	AA	GG	GG	GG	GG	GG	GG	GG	GG	GG	GG
BOPA1_2391-566	AA	GG	AA	AA	GG	GG	GG	GG	GG	GG	GG	GG	GG	GG	GG	GG	GG	GG	GG	GG	GG	GG	GG	GG	GG	GG	GG	GG	GG	AA	GG	AA	GG	AA	AA	AA	GG	GG	AA	GG	GG	GG	GG	GG	GG	GG	GG	GG	GG
BOPA1_2400-956	GG	GG	GG	GG	AA	AA	AA	AA	AA	AA	AA	AA	AA	AA	AA	AA	AA	GG	GG	AA	GG	GG	AA	GG	GG	AA	AA	AA	AA	AA	AA	AA	GG	AA	GG	GG	GG	AA	GG	AA	AA	AA	AA	GG	GG	AA	GG	GG	AA
BOPA1_2407-1771	GG	GG	GG	GG	AA	GG	AA	GG	GG	GG	GG	GG	GG	GG	GG	AA	GG	GG	GG	GG	GG	GG	GG	GG	GG	GG	GG	GG	GG	GG	GG	GG	GG	GG	GG	AA	GG	GG	GG	GG	GG	GG	GG	GG	GG	GG	GG	GG	GG
BOPA1_2417-924	AA	AA	AA	GG	AA	AA	AA	AA	AA	AA	GG	GG	AA	AA	GG	GG	AG	AA	AA	GG	GG	AA	AA	AA	AA	AA	GG	AA	GG	AA	AA	GG	AA	AA	AA	GG	GG	AA	AA	AA	GG	GG	AA	AA	GG	GG	GG	GG	AA
BOPA1_2421-520	GG	GG	GG	GG	GG	GG	GG	GG	GG	GG	GG	GG	GG	AA	GG	GG	GG	GG	GG	GG	GG	GG	AA	GG	GG	GG	AG	GG	AA	GG	GG	AA	GG	AA	GG	GG	GG	GG	GG	GG	GG	GG	GG	GG	GG	GG	GG	GG	GG
BOPA1_2429-1929	AA	CC	CC	CC	CC	AA	AA	CC	CC	CC	AA	CC	AA	AA	CC	CC	AA	AA	AA	AC	CC	CC	AA	AA	AA	CC	AC	AA	AA	CC	AA	CC	AA	CC	AA	AA	AA	CC	AA	AA	AA	AA	AA	AA	AC	AA	AA	AA	AA
BOPA1_2444-437	AA	AA	AA	GG	AA	AA	AA	AA	AA	AA	AA	AA	AA	AA	AA	AA	AA	AA	AA	AA	AA	GG	AA	AA	AA	AA	AA	AA	GG	GG	AA	AA	GG	GG	AA	AA	AA	AA	AA	AA	AA	AA	AA	GG	AA	AA	AA	AA	AA
BOPA1_2447-546	GG	GG	GG	GG	AA	AA	AA	AA	AA	GG	AA	GG	AA	AA	GG	AA	AA	AA	GG	GG	GG	AA	AA	AA	GG	AA	AA	AA	AA	AA	GG	AA	GG	GG	GG	GG	AA	AA	GG	AA	AA	AA	GG	AA	AG	AA	AA	AA	AA
BOPA1_245-433	GG	GG	GG	GG	GG	GG	GG	GG	GG	GG	GG	GG	GG	GG	GG	GG	GG	GG	GG	GG	GG	AA	AA	GG	GG	GG	GG	GG	GG	GG	GG	GG	GG	GG	GG	GG	GG	GG	GG	GG	GG	GG	GG	GG	GG	GG	GG	GG	GG
BOPA1_2457-2346	GG	GG	GG	CC	GG	GG	GG	GG	GG	CC	GG	GG	GG	GG	GG	GG	CG	CC	CC	GG	CC	CC	CC	CC	CC	CC	CC	GG	GG	CC	GG	CC	GG	CC	GG	CC	GG	GG	GG	CC	GG	GG	CC	GG	CC	GG	GG	GG	GG
BOPA1_2459-237	AA	AA	GG	AA	AA	AA	AA	AA	AA	GG	AA	GG	AA	GG	AA	AA	GG	AA	AA	GG	AA	AA	AA	AA	AA	AA	GG	AA	AA	AA	AA	AA	AA	AA	AA	GG	AA	AA	AA	AA	AA	AA	AA	AA	AA	AA	AA	AA	AA
BOPA1_2462-971	GG	GG	GG	GG	GG	AA	AA	GG	GG	GG	GG	GG	GG	GG	GG	AA	AG	GG	GG	GG	AA	AA	AA	GG	GG	GG	AA	AA	GG	GG	GG	GG	GG	GG	GG	GG	AA	GG	GG	AA	AA	GG	AA	AA	--	GG	AA	GG	AA
BOPA1_2464-1228	AA	AA	AA	AA	AA	AA	AA	AA	AA	AA	AA	AA	AA	AA	AA	AA	AA	AA	AA	AA	AA	AA	AA	AA	AA	AA	AA	AA	AA	AA	AA	AA	AA	AA	AA	AA	AA	AA	AA	AA	AA	AA	AA	AA	AA	AA	AA	AA	AA
BOPA1_2465-793	CC	--	CC	CC	--	AC	CC	AC	--	AC	CC	CC	CC	CC	AC	CC	CC	AC	CC	CC	CC	CC	CC	CC	CC	AC	CC	CC	AC	CC	AC	AC	AC	CC	CC	AC	AC	AC	CC	AC	AC	AC	AC	AC	--	AC	AC	AC	CC
BOPA1_2482-126	GG	AA	GG	GG	GG	AA	AA	AA	AA	AA	AA	AA	AA	AA	AA	AA	AA	AA	AA	AA	GG	AA	GG	AA	AA	AA	GG	AA	AA	GG	AA	GG	AA	AA	GG	AA	AA	AA	AA	AA	AA	AA	AA	AA	AA	AA	AA	AA	AA
BOPA1_2490-1786	AA	AG	AA	AA	GG	AA	AA	GG	AA	AA	AA	GG	AA	AA	GG	AA	GG	AA	AA	GG	AA	AA	GG	AA	AA	AA	AA	AA	AA	AA	AA	AA	AA	AA	AA	AA	AA	AA	AA	GG	AA	GG	AA	GG	GG	AA	AA	GG	GG
BOPA1_2493-660	GG	GG	GG	CC	GG	GG	CC	GG	GG	GG	GG	GG	GG	GG	CC	CC	GG	GG	CC	GG	GG	GG	GG	CC	CC	GG	GG	GG	CC	CC	CC	CC	GG	CC	CC	GG	GG	GG	GG	GG	GG	GG	GG	GG	CC	GG	CG	GG	GG
BOPA1_2496-1916	AA	AA	GG	AA	AA	GG	AA	AA	AA	AA	AA	AA	AA	AA	AA	AA	AA	AA	AA	AA	AA	GG	AA	AA	AA	AA	AA	GG	AA	AA	AA	AA	GG	AA	AA	AA	AA	AA	AA	AA	AA	AA	AA	AA	AA	AA	AA	AA	AA
BOPA1_2505-850	AA	AA	AA	AA	AA	AA	AA	AA	AG	AA	AA	AA	AA	AA	AA	AA	AA	GG	AA	AA	AA	AA	AA	AA	AA	AA	AA	AA	AA	AA	AA	AA	AA	GG	AA	AA	AA	AA	AA	AA	AA	GG	GG	AA	AA	GG	GG	AA	AA
BOPA1_2511-533	AA	AA	AA	AA	AA	AA	AA	AA	AA	AA	AA	AA	AA	AA	AA	AA	AA	AA	AA	AA	AA	AA	AA	AA	GG	AA	AA	AA	AA	AA	AA	--	AA	AA	AA	AA	AA	AA	AA	AA	AA	AA	GG	AA	GG	GG	GG	GG	GG
BOPA1_2528-2111	AA	AA	AA	CC	AA	AA	AA	AA	AA	AA	AA	AA	AA	AA	AA	AA	AA	AA	AA	AA	AA	AA	AA	AA	AA	AA	AA	AA	AA	CC	AA	AA	AA	CC	AA	AA	AA	AA	AA	AA	AA	AA	AA	AA	AA	AA	AA	AA	AA
BOPA1_2529-2364	GG	AA	GG	GG	GG	AA	AA	AA	AA	AA	AA	AA	AA	AA	AA	AA	AA	AA	GG	AA	GG	AA	AA	GG	AA	AA	AA	AA	AA	AA	AA	GG	GG	AA	GG	AA	AA	AA	AA	AA	AA	AA	AA	GG	GG	AA	AA	AA	GG
BOPA1_2533-773	AA	GG	GG	AA	AA	AA	GG	GG	AA	AA	AA	AA	AA	GG	AA	GG	AA	AA	AA	AA	GG	GG	GG	GG	AA	AA	AA	AA	GG	GG	AA	GG	GG	GG	GG	AA	AG	GG	AA	AA	GG	AA	AA	GG	GG	GG	GG	GG	GG
BOPA1_2559-1796	AA	GG	AA	GG	AA	AA	GG	AA	AA	AA	AA	AA	GG	AA	AA	GG	AA	GG	AA	AA	GG	AA	AA	AA	GG	AA	AA	AA	AA	GG	AA	GG	GG	AA	AA	GG	AA	AA	AA	AA	GG	AA	AA	AA	AA	GG	AA	AA	AA
BOPA1_2572-986	GG	AA	AA	AA	GG	GG	AA	GG	GG	GG	AA	AA	AA	AA	GG	GG	GG	AA	AA	GG	AA	GG	GG	AA	AA	GG	AA	GG	AA	AA	AA	AA	AA	GG	GG	AA	AA	AA	AA	GG	AA	GG	AA	GG	AA	AA	AA	AA	GG
BOPA1_2574-410	GG	GG	GG	GG	AG	AA	AA	GG	AA	GG	AA	AA	AA	GG	AA	AA	AA	GG	GG	AA	GG	GG	AA	GG	GG	AA	AA	AA	--	AA	AA	AA	GG	AA	GG	GG	GG	GG	GG	AA	GG	AA	AA	AA	GG	AA	GG	GG	AA
BOPA1_2575-692	CC	CC	GG	CC	CC	GG	GG	GG	GG	CC	GG	CC	GG	CC	CC	GG	CC	GG	CC	CC	CC	GG	GG	CC	CC	CC	CC	GG	GG	GG	GG	CC	CC	GG	CC	GG	GG	GG	CC	GG	CC	GG	CC	CC	GG	GG	CC	GG	CC
BOPA1_2580-1456	GG	GG	AA	AA	GG	GG	GG	GG	GG	GG	AA	AA	AA	GG	GG	AA	AA	GG	GG	AA	AA	GG	AA	GG	GG	AA	GG	GG	AA	GG	GG	AA	GG	GG	GG	AA	AA	GG	GG	AA	AA	AA	AA	AA	AA	AA	AA	AA	AA
BOPA1_2582-767	GG	GG	GG	AA	AA	GG	GG	GG	GG	GG	GG	GG	GG	GG	GG	AA	GG	AA	GG	GG	GG	GG	GG	GG	GG	GG	GG	GG	AA	AA	AA	GG	AA	GG	GG	GG	GG	AA	GG	GG	GG	GG	GG	GG	GG	GG	AA	GG	GG
BOPA1_2585-2901	GG	GG	GG	GG	AA	AA	GG	AA	AA	AA	GG	AA	GG	AA	AA	GG	AA	GG	AA	AA	GG	GG	AA	GG	AA	GG	GG	AA	AA	GG	GG	GG	AA	GG	GG	AA	AA	GG	GG	AA	GG	AA	AA	AA	GG	AA	GG	AA	GG
BOPA1_2588-229	CC	CC	CC	AA	CC	CC	CC	CC	CC	CC	CC	CC	CC	AA	CC	CC	AA	CC	CC	CC	CC	AA	AA	AA	AA	CC	CC	CC	AA	AA	CC	AA	CC	CC	AA	CC	AA	AA	CC	AA	CC	CC	AA	CC	CC	CC	CC	CC	CC
BOPA1_2592-1237	AA	AA	AA	AA	AA	AG	AA	AA	AA	AA	AA	AA	AA	AG	AA	AA	AG	AA	AA	AA	AA	AA	AG	AA	AA	AA	AA	AA	AG	AG	AA	AA	AA	AA	AA	AA	AG	AA	AA	AG	AA	AG	AA	AA	AG	AG	AG	AG	AA
BOPA1_2594-172	TT	AA	AA	TT	AT	AA	AA	AA	TT	AA	AA	AA	AA	AA	TT	AA	TT	TT	TT	AA	TT	TT	TT	TT	AA	AA	AA	AA	AA	TT	AA	TT	AA	TT	AA	AA	AA	AA	AA	AA	TT	TT	AA	AA	TT	TT	TT	TT	AA
BOPA1_2601-171	CC	CC	GG	GG	CC	GG	CC	GG	GG	GG	CC	CC	CC	CC	GG	CC	GG	CC	CC	CC	GG	CC	GG	CC	CC	GG	CC	GG	GG	CC	GG	GG	CC	CC	CC	GG	GG	CC	CC	GG	CC	CC	CC	GG	GG	CC	GG	CC	GG
BOPA1_2611-1846	AA	AA	AA	AA	AA	AA	AA	AA	AA	AA	AA	AA	AA	AA	GG	AA	AA	AA	AA	AA	AA	GG	AA	AA	AA	GG	AA	AA	AA	AA	AA	AA	AA	AA	AA	AA	AA	AA	AA	AA	AA	AA	AA	GG	AA	AA	AA	AA	AA
BOPA1_2614-1522	AA	AA	AA	AA	GG	AA	GG	AA	GG	AA	GG	GG	GG	AA	GG	GG	GG	AA	AA	GG	AA	AA	GG	AA	AA	GG	AA	AA	GG	AA	GG	AA	AA	AA	AA	AA	GG	GG	AA	GG	GG	GG	GG	GG	AG	GG	AA	GG	GG
BOPA1_2616-2560	GG	GG	GG	GG	GG	GG	GG	AA	AA	AA	GG	GG	GG	GG	AA	AA	GG	GG	GG	GG	GG	GG	GG	GG	GG	AA	GG	AA	GG	AG	AA	--	GG	GG	GG	GG	GG	GG	--	GG	AA	GG	GG	AA	GG	GG	GG	AA	AA
BOPA1_2617-1234	GG	GG	GG	AA	GG	GG	AA	AA	GG	GG	GG	GG	AA	GG	AG	AA	AA	GG	AA	--	GG	AA	AA	AA	GG	AA	AG	GG	GG	AA	AA	GG	AA	GG	AA	GG	GG	AA	GG	AA	GG	GG	GG	AA	GG	GG	GG	GG	GG
BOPA1_2633-498	AA	AA	CC	AA	CC	AA	AA	AA	CC	AA	CC	CC	CC	AA	AA	AA	AC	AA	AA	CC	AA	AA	AA	AA	AA	AA	AA	CC	AA	AA	CC	AA	AA	AA	AA	CC	AA	CC	AA	AA	AA	AA	AA	AA	AA	AA	AA	AA	AA
BOPA1_2634-2228	AA	AA	AA	AA	AA	AA	AA	AA	AA	AA	AA	AA	AA	AA	AA	AA	AA	AA	AA	AA	AA	AA	AA	AA	AA	AA	AA	AA	AA	AA	AA	AA	AA	AA	AA	AA	AA	AA	AA	AA	AA	AA	AA	AA	AA	AA	AA	AA	AA
BOPA1_264-571	AA	GG	AA	AA	AA	GG	GG	AA	GG	GG	GG	GG	GG	AA	GG	GG	GG	GG	AA	GG	AA	AA	GG	AA	GG	GG	AA	GG	GG	AA	AA	AA	AA	GG	AA	GG	GG	GG	GG	GG	GG	AA	GG	AA	GG	AA	GG	GG	AA
BOPA1_2646-1277	GG	GG	AA	GG	GG	GG	GG	GG	GG	GG	GG	GG	GG	GG	GG	GG	GG	GG	GG	GG	GG	GG	GG	GG	GG	GG	GG	GG	GG	GG	GG	AA	GG	GG	GG	GG	GG	GG	GG	GG	AA	GG	GG	GG	GG	GG	GG	GG	GG
BOPA1_265-1229	AA	GG	AA	AA	AA	AA	AA	AA	GG	GG	AA	AA	AA	GG	GG	AA	GG	AA	AA	AA	AA	AA	GG	AA	GG	GG	AA	AA	AA	AA	AA	AA	GG	AA	AA	GG	AA	AA	GG	GG	AA	AA	AA	AA	AG	AA	AA	GG	AA
BOPA1_2651-1774	GG	GG	GG	GG	GG	GG	AA	GG	GG	GG	AA	AA	AA	GG	GG	AA	AA	GG	GG	AA	GG	GG	AA	GG	GG	AA	AA	GG	GG	GG	GG	GG	GG	GG	GG	GG	AA	GG	GG	AA	AA	GG	GG	AA	AA	AA	AA	AA	AA
BOPA1_2669-1012	GG	AA	AA	AA	AA	GG	GG	AA	GG	GG	GG	AA	GG	GG	GG	GG	GG	GG	AA	AA	AA	GG	GG	GG	GG	AA	GG	GG	GG	AA	AA	AA	GG	AA	AA	AA	GG	GG	GG	GG	GG	GG	GG	AA	GG	GG	GG	GG	GG
BOPA1_2676-256	AA	GG	AA	AA	GG	GG	GG	GG	GG	GG	GG	GG	AA	GG	GG	AA	GG	GG	GG	GG	GG	GG	GG	GG	AA	GG	AA	GG	GG	AA	GG	AA	GG	AA	AA	GG	GG	GG	GG	GG	GG	GG	AA	GG	GG	GG	GG	GG	GG
BOPA1_2677-501	--	--	--	--	GG	GG	GG	GG	GG	--	AG	--	GG	GG	--	GG	GG	GG	--	--	AG	GG	GG	--	AG	GG	--	GG	GG	GG	--	GG	--	--	--	--	GG	GG	--	GG	GG	GG	GG	GG	--	GG	GG	GG	GG
BOPA1_2688-1022	GG	AA	GG	GG	AA	AA	AA	GG	AG	AA	GG	GG	AA	AA	AA	AA	AA	GG	GG	GG	GG	GG	AA	GG	GG	AA	AA	AA	AA	GG	AA	GG	AA	GG	GG	GG	AA	AA	GG	AA	GG	AA	AA	GG	AG	GG	GG	GG	GG
BOPA1_2702-284	CC	CC	CC	GG	GG	GG	CC	GG	GG	GG	CC	CC	GG	GG	GG	CC	CC	GG	CC	CC	CC	CC	GG	CC	GG	GG	CC	GG	GG	GG	GG	CC	GG	CC	CC	GG	GG	GG	CC	GG	GG	GG	GG	GG	GG	GG	CC	GG	GG
BOPA1_2711-234	AG	AG	GG	AG	AG	AG	AG	AG	AG	AG	AG	AG	AG	AG	AG	AG	AG	AG	AG	AG	GG	GG	AG	AG	AG	AG	AG	AG	AG	AG	AG	AG	AG	AG	AG	AG	AG	GG	AG	AG	AG	AG	AG	AG	AG	AG	AG	AG	AG
BOPA1_2719-672	AA	AA	AA	AA	AA	AA	AA	AA	AA	AA	AA	AA	AA	AC	AA	AA	AA	CC	AA	AA	AA	CC	AA	AA	AA	AA	AC	AA	AA	AA	AA	AA	AA	AA	CC	AA	AA	AA	AA	AA	AA	AA	AA	AA	AA	AA	AA	AA	AA
BOPA1_272-944	GG	GG	GG	GG	GG	GG	GG	AA	AG	GG	GG	GG	GG	GG	GG	GG	GG	GG	GG	GG	AA	AA	GG	GG	GG	GG	AA	GG	GG	AA	GG	GG	GG	GG	GG	GG	GG	GG	GG	GG	GG	GG	AA	GG	GG	GG	GG	GG	AA
BOPA1_2726-852	GG	AG	GG	GG	GG	GG	AG	GG	GG	GG	GG	GG	AA	AG	GG	AG	GG	GG	AA	GG	GG	GG	GG	AG	AA	GG	GG	GG	GG	GG	GG	GG	AA	AG	GG	GG	GG	GG	AA	GG	GG	GG	GG	AG	GG	GG	--	GG	AG
BOPA1_2751-2205	AG	AG	AG	GG	GG	GG	GG	GG	GG	GG	GG	GG	AG	GG	GG	AG	GG	AG	AG	GG	AG	GG	GG	GG	GG	GG	AG	GG	GG	GG	GG	GG	AG	AG	GG	AG	GG	GG	AG	GG	GG	GG	GG	GG	GG	GG	GG	GG	GG
BOPA1_2754-1027	CC	AC	CC	CC	CC	AC	AC	AC	AC	AC	CC	AC	AC	AC	CC	AC	AC	CC	CC	AC	CC	CC	AC	AC	CC	CC	CC	CC	AC	CC	AC	CC	CC	CC	CC	CC	AC	CC	CC	AC	AC	AC	AC	AC	AC	CC	AC	AC	AC
BOPA1_2765-406	CC	CC	CC	GG	GG	GG	GG	GG	CG	GG	CC	CC	GG	CC	GG	CC	GG	CC	GG	CC	GG	CC	CC	GG	GG	GG	GG	GG	CC	CC	GG	CC	CC	CC	CC	GG	CC	CC	CC	GG	GG	CC	CC	GG	CC	CC	CC	CC	GG
BOPA1_2769-1245	GG	GG	GG	GG	GG	GG	GG	GG	AA	AA	GG	AA	GG	GG	GG	GG	AG	GG	AA	AA	GG	GG	GG	GG	GG	GG	AA	GG	GG	GG	AA	GG	AA	GG	GG	GG	GG	GG	GG	GG	AA	AA	GG	GG	GG	GG	AA	GG	GG
BOPA1_2776-637	GG	AA	GG	GG	GG	GG	GG	AA	AA	GG	AA	AA	AA	GG	GG	AA	GG	GG	AA	AA	GG	GG	AA	AA	GG	GG	GG	GG	GG	GG	GG	GG	AA	GG	AA	GG	AA	AA	GG	GG	AA	AA	GG	AA	AA	AA	AA	AA	AA
BOPA1_2792-749	AA	AA	CC	AA	AA	AA	AA	CC	AC	CC	AA	AA	AA	AA	AA	AA	AA	AA	AA	AA	AA	CC	AA	AA	AA	AA	CC	AA	CC	AA	CC	AA	AA	AA	AA	AA	AA	CC	AA	AA	AA	AA	AA	CC	AC	AA	AA	AA	AA
BOPA1_2795-1707	AA	AA	AA	GG	AA	AA	AA	AA	GG	AA	AA	AA	AA	GG	GG	AA	GG	AA	AA	AA	GG	--	GG	AA	AA	GG	AA	AA	GG	AA	AA	AA	GG	GG	AA	AA	AA	AA	AA	GG	AA	AA	AA	AA	AA	AA	AA	AA	AA
BOPA1_2802-685	GG	GG	GG	GG	GG	GG	GG	GG	GG	GG	GG	GG	GG	GG	GG	GG	GG	GG	GG	GG	GG	GG	GG	GG	GG	GG	GG	GG	GG	GG	GG	GG	GG	GG	GG	GG	GG	GG	GG	GG	GG	GG	GG	GG	GG	GG	GG	GG	GG
BOPA1_2809-271	GG	GG	CC	CC	GG	GG	CC	CC	CC	GG	CC	CC	CC	CC	GG	CC	CC	CC	GG	CC	CC	CC	CC	GG	GG	GG	GG	GG	CC	CC	CC	CC	GG	GG	CC	GG	CC	CC	GG	CC	CC	CC	CC	CC	CC	CC	CC	CC	CC
BOPA1_2822-739	AA	AA	AA	AA	GG	AA	GG	AA	GG	GG	AA	AA	AA	AA	AA	GG	AA	AA	AA	AA	AA	AA	AA	AA	AA	GG	GG	GG	AA	AA	AA	AA	AA	AA	AA	AA	AA	GG	AA	AA	GG	GG	GG	GG	GG	GG	GG	GG	AA
BOPA1_283-1432	GG	GG	GG	GG	AA	AA	GG	GG	AG	GG	GG	GG	GG	GG	AA	GG	GG	GG	GG	GG	GG	AA	AA	GG	GG	AA	AG	AA	AA	GG	GG	AA	GG	GG	GG	GG	GG	GG	GG	GG	GG	GG	GG	GG	GG	GG	GG	GG	GG
BOPA1_2832-377	CC	CC	CC	CC	CC	GG	CC	CC	CC	CC	CC	CC	CC	CC	CC	CC	CC	CC	CC	CC	CC	GG	GG	CC	CC	GG	CC	GG	CC	CC	CC	GG	CC	CC	CC	CC	CC	CC	CC	CC	CC	CC	CC	CC	CC	CC	CC	CC	CC
BOPA1_2838-663	AA	GG	AA	AA	GG	GG	GG	GG	AA	GG	GG	GG	AA	GG	GG	AA	AA	AA	GG	GG	GG	AA	AA	GG	AA	GG	AA	GG	AA	AA	GG	AA	GG	AA	AA	GG	AA	AA	GG	AA	GG	GG	GG	GG	GG	GG	GG	GG	GG
BOPA1_2847-485	AA	AA	AA	GG	GG	AA	AA	AA	AA	AA	AA	AA	AA	AA	GG	AA	AA	GG	AA	AA	AA	GG	AA	AA	AA	GG	GG	GG	AA	GG	AA	GG	AA	GG	AA	AA	AA	GG	AA	AA	AA	AA	AA	AA	AA	AA	AA	AA	AA
BOPA1_285-2932	AA	AA	AA	AA	AA	AA	AA	AA	AA	AA	GG	GG	AA	AA	GG	AA	AA	AA	AA	GG	AA	AA	AA	AA	AA	AA	AA	AA	AA	GG	GG	GG	AA	AA	GG	AA	AA	GG	AA	AA	AA	AA	GG	AA	AG	AA	AA	AA	AA
BOPA1_2851-848	GG	GG	AA	GG	AA	AA	AA	AA	AA	AA	AA	AA	AA	AA	AA	AA	AA	GG	GG	AA	GG	AA	AA	GG	GG	AA	AG	AA	AA	GG	AA	GG	GG	GG	GG	AA	AA	AA	GG	AA	AA	AA	AA	AA	AA	AA	AA	AA	AA
BOPA1_2861-1941	AA	AA	AA	GG	AA	AA	AA	AA	AA	AA	AA	AA	AA	GG	AA	AA	AA	AA	AA	AA	AA	AA	AA	GG	GG	AA	AA	AA	AA	GG	AA	GG	AA	AA	GG	AA	AA	AA	AA	AA	AA	AA	GG	AA	AA	AA	AA	AA	AA
BOPA1_2867-373	GG	AA	GG	GG	AA	AA	GG	GG	AA	AA	AA	AA	GG	AA	AA	GG	AA	GG	AA	AA	GG	AA	AA	AA	GG	AA	AG	AA	GG	AA	AA	GG	AA	AA	GG	AA	AA	GG	AA	AA	AA	AA	AA	GG	AA	AA	AA	AA	AA
BOPA1_2878-574	CC	CC	CC	CC	CC	AA	AA	CC	CC	CC	CC	CC	AA	CC	CC	AA	AA	CC	CC	CC	CC	CC	AA	CC	CC	AA	CC	CC	CC	CC	CC	CC	CC	CC	CC	CC	AA	CC	CC	AA	AA	AA	AA	AA	AA	AA	AA	AA	CC
BOPA1_2881-935	AA	TT	AA	TT	TT	TT	TT	TT	AA	AA	TT	TT	TT	AA	AA	TT	TT	TT	TT	TT	AA	AA	TT	TT	TT	TT	AA	TT	TT	TT	TT	TT	TT	TT	TT	TT	TT	TT	TT	TT	TT	TT	TT	TT	AA	TT	AA	AA	TT
BOPA1_2897-208	AG	AG	AG	GG	AG	--	AG	--	AG	AG	AG	AG	AG	GG	AG	AG	AG	AG	--	AG	AG	AG	AG	GG	GG	AG	--	AG	--	GG	--	GG	--	AG	GG	AG	AG	AG	AG	AG	AG	AG	GG	AG	AG	AG	AG	--	--
BOPA1_2901-1137	GG	GG	GG	AG	GG	AG	GG	GG	GG	GG	GG	GG	GG	AG	AG	AG	GG	GG	AG	GG	AG	GG	GG	AG	GG	GG	GG	AG	--	AG	GG	AG	AG	GG	GG	GG	AG	AG	GG	GG	AG	AG	GG	GG	GG	GG	GG	GG	GG
BOPA1_2906-1177	GG	CC	GG	GG	CC	CC	CC	CC	CC	CC	CC	CC	CC	CC	CC	CC	CC	CC	CC	CC	GG	CC	CC	CC	CC	CC	CC	CC	CC	GG	CC	GG	CC	CC	CC	CC	CC	CC	CC	CC	CC	CC	CC	CC	CC	CC	CC	CC	CC
BOPA1_2911-1136	AA	AA	AA	GG	GG	AA	AA	GG	AG	AA	GG	GG	AA	GG	AA	AA	AG	GG	GG	GG	GG	GG	AA	GG	GG	AA	GG	AA	GG	GG	GG	AA	AA	AA	AA	GG	GG	GG	GG	AA	AA	GG	GG	GG	AA	GG	GG	AA	GG
BOPA1_2924-1189	GG	GG	CC	GG	GG	GG	GG	CC	CG	CC	GG	GG	GG	GG	GG	GG	GG	GG	GG	GG	GG	CC	GG	GG	GG	GG	CC	GG	CC	GG	CC	GG	GG	GG	GG	GG	GG	CC	GG	GG	GG	GG	GG	CC	CG	GG	GG	GG	GG
BOPA1_2934-1076	GG	GG	GG	GG	GG	GG	GG	GG	GG	GG	GG	GG	GG	GG	GG	GG	GG	GG	GG	GG	GG	GG	GG	GG	GG	GG	GG	GG	GG	GG	GG	GG	GG	AA	GG	GG	GG	GG	GG	GG	GG	GG	GG	GG	GG	GG	GG	GG	GG
BOPA1_2944-1813	CC	AA	AA	AA	CC	AA	AA	AA	AA	AA	AA	AA	AA	AA	CC	AA	AA	AA	AA	AA	AA	CC	AA	AA	AA	AA	AA	AA	AA	AA	AA	AA	AA	CC	AA	AA	AA	AA	AA	AA	AA	AA	AA	AA	AA	AA	AA	AA	CC
BOPA1_2947-1245	TT	AA	TT	TT	TT	AA	AA	AA	TT	AA	AA	AA	AA	AA	AA	AA	AA	TT	TT	AA	TT	TT	AA	TT	TT	TT	TT	TT	AA	TT	AA	TT	AA	AA	TT	TT	AA	AA	TT	AA	AA	AA	TT	AA	TT	AA	TT	TT	AA
BOPA1_2955-452	GG	GG	GG	GG	GG	GG	AA	GG	GG	GG	GG	GG	AA	GG	GG	AA	GG	GG	GG	GG	GG	GG	GG	GG	GG	GG	AG	GG	GG	GG	AA	AA	GG	GG	GG	GG	AG	GG	GG	GG	GG	GG	GG	GG	GG	AA	GG	GG	GG
BOPA1_2964-382	AA	AA	GG	GG	GG	AA	GG	AA	GG	AA	AA	AA	AA	GG	GG	AA	GG	AA	AA	AA	GG	AA	GG	AA	AA	GG	GG	AA	AA	GG	AG	GG	AA	AA	AA	AA	GG	AA	AA	GG	GG	GG	GG	GG	GG	GG	GG	GG	GG
BOPA1_2968-1066	GG	AG	GG	AA	AA	AA	GG	AA	AA	AA	GG	GG	GG	AA	AA	GG	AG	GG	GG	GG	GG	GG	GG	GG	AA	GG	AA	AA	AA	AA	AA	AA	GG	GG	GG	GG	AA	AA	GG	GG	AA	AA	AA	AA	AA	AA	AA	AA	AA
BOPA1_2977-1925	AA	AA	AA	AA	GG	AA	GG	AA	GG	AA	AA	AA	GG	GG	GG	AA	AA	AA	AA	AA	AA	GG	GG	AA	AA	AA	AG	AA	AA	AA	GG	GG	AA	GG	AA	AA	AA	AA	AA	AA	GG	AA	AA	AA	AA	AA	AA	AA	AA
BOPA1_2978-938	TT	AA	TT	TT	AA	AA	TT	TT	AT	TT	AA	AA	AA	TT	AA	TT	AA	TT	TT	AA	TT	TT	AA	TT	TT	TT	AA	TT	TT	TT	TT	TT	TT	AA	TT	TT	AA	AA	AA	AA	AA	AA	AA	TT	TT	AA	TT	AA	TT
BOPA1_299-163	GG	GG	GG	GG	GG	GG	GG	GG	AA	GG	GG	GG	GG	GG	GG	GG	AA	GG	AA	GG	GG	AA	AA	AA	AA	GG	GG	GG	AA	GG	GG	GG	GG	AA	AA	GG	GG	GG	GG	AA	GG	GG	GG	GG	GG	GG	GG	GG	GG
BOPA1_2998-508	GG	GG	GG	GG	GG	GG	GG	GG	GG	GG	GG	GG	GG	GG	GG	GG	GG	GG	GG	GG	GG	GG	GG	GG	GG	GG	GG	GG	GG	GG	GG	GG	GG	GG	GG	GG	GG	GG	GG	GG	GG	GG	GG	GG	GG	GG	GG	GG	GG
BOPA1_3000-1074	AA	GG	AA	AA	GG	GG	GG	AA	GG	GG	AA	AA	GG	GG	AA	AA	AA	AA	AA	AA	AA	AA	GG	AA	AA	GG	GG	GG	AA	AA	AA	AA	GG	AA	AA	AA	GG	AA	AA	GG	GG	AA	GG	GG	GG	AA	GG	GG	AA
BOPA1_3007-1337	AA	AA	AA	CC	AA	AA	AA	CC	AA	AA	AA	AA	AA	AA	AA	AA	AA	AA	AA	AA	AA	AA	AA	AA	AA	AA	AA	AA	CC	CC	AA	AA	AA	AA	AA	AA	AA	AA	AA	AA	AA	AA	AA	AA	AC	AA	AC	AA	AA
BOPA1_3010-1391	GG	GG	GG	GG	GG	GG	GG	GG	AG	AA	GG	GG	GG	GG	GG	GG	GG	GG	GG	GG	GG	AA	GG	GG	GG	GG	GG	GG	GG	GG	AA	GG	GG	GG	GG	GG	GG	GG	GG	GG	GG	GG	GG	GG	GG	GG	GG	GG	GG
BOPA1_3012-1125	GG	GG	GG	GG	GG	GG	GG	GG	AG	GG	GG	GG	GG	GG	GG	GG	GG	GG	GG	GG	GG	AA	AA	GG	GG	GG	GG	GG	GG	GG	GG	GG	GG	GG	GG	GG	GG	GG	GG	AA	AA	AA	AA	GG	GG	AA	GG	GG	GG
BOPA1_3026-1011	AA	AA	AA	AA	AA	AA	GG	AA	AA	GG	AA	GG	GG	GG	GG	GG	GG	AA	AA	GG	AA	AA	GG	AA	AA	AA	GG	AA	GG	AA	AA	AA	AA	AA	AA	AA	GG	GG	AA	GG	GG	AA	GG	GG	GG	GG	GG	GG	GG
BOPA1_3038-541	CC	CC	AA	CC	CC	CC	AA	CC	CC	CC	--	CC	CC	CC	CC	AA	CC	CC	CC	CC	CC	CC	CC	AA	CC	CC	CC	CC	CC	CC	CC	CC	AA	CC	CC	CC	CC	CC	CC	CC	CC	AA	AA	CC	CC	CC	CC	AA	CC
BOPA1_304-194	GG	GG	GG	GG	GG	GG	GG	GG	GG	GG	GG	GG	GG	GG	GG	GG	GG	GG	GG	GG	GG	GG	GG	GG	GG	GG	GG	GG	GG	GG	GG	GG	GG	GG	GG	GG	GG	GG	GG	GG	GG	GG	GG	GG	GG	GG	GG	GG	GG
BOPA1_3042-1225	AA	AA	AA	AA	GG	GG	AA	AA	AG	AA	AA	AA	AA	AA	GG	AA	AA	AA	AA	AA	AA	GG	AA	AA	AA	GG	AG	GG	GG	AA	AA	GG	AA	GG	AA	AA	AA	AA	AA	AA	AA	AA	AA	AA	AA	AA	AA	AA	AA
BOPA1_3047-1400	AA	GG	AA	AA	AA	GG	GG	AA	GG	GG	GG	GG	GG	GG	GG	GG	AG	AA	AA	AG	AA	AA	AA	AA	AA	GG	AA	GG	GG	AA	AA	AA	GG	AA	AA	AA	GG	AA	AA	AA	GG	GG	GG	GG	GG	AA	AA	GG	GG
BOPA1_3048-1349	GG	AA	GG	GG	AA	AA	GG	AA	AA	AA	GG	AA	GG	AA	AA	AA	AA	GG	GG	AA	GG	GG	AA	GG	GG	AA	AA	AA	AA	GG	AA	GG	AA	GG	GG	GG	AA	GG	GG	AA	GG	AA	AA	AA	AA	AA	AA	AA	AA
BOPA1_3056-1317	AA	AA	AA	AA	CC	CC	CC	CC	CC	CC	AA	CC	CC	CC	AA	CC	CC	AA	AA	CC	AA	CC	CC	AA	AA	CC	CC	CC	CC	AA	AA	AA	AA	AA	AA	AA	CC	CC	AA	CC	AA	AA	CC	CC	AA	AA	AA	CC	CC
BOPA1_3078-2190	CC	AA	CC	CC	AA	CC	CC	AA	AA	CC	AA	AA	AA	CC	AA	AA	AA	CC	AA	AA	CC	AA	AA	AA	CC	CC	AC	CC	AA	CC	CC	CC	AA	CC	AA	CC	AA	AA	CC	AA	AA	AA	CC	AA	AA	AA	AA	AA	AA
BOPA1_3101-111	GG	GG	AA	AA	GG	AA	GG	GG	AA	AA	AA	GG	GG	GG	GG	AA	AG	AA	GG	GG	GG	AA	GG	AA	AA	AA	AA	AA	GG	GG	GG	AA	AA	AA	GG	GG	AG	AA	GG	GG	AA	AA	AA	GG	AG	GG	AA	AA	GG
BOPA1_3107-422	GG	GG	AA	GG	AG	GG	GG	GG	AA	AA	GG	AA	AA	GG	GG	GG	AG	GG	GG	AA	GG	GG	GG	GG	GG	AA	GG	GG	GG	GG	GG	GG	GG	GG	AA	GG	GG	GG	AA	GG	GG	GG	AA	GG	AA	AA	AA	AA	AA
BOPA1_3122-909	AA	AA	AA	AA	CC	CC	CC	CC	AA	CC	CC	CC	CC	CC	CC	CC	AC	CC	AA	CC	AA	CC	CC	AA	AA	CC	CC	CC	AA	AA	CC	AA	AA	AA	CC	AA	AA	CC	AA	CC	AA	CC	AA	CC	AA	AA	AA	AA	CC
BOPA1_3127-273	GG	AA	GG	GG	AA	GG	GG	AA	AA	GG	AA	AA	AA	AA	AA	AA	AA	GG	AA	AA	GG	AA	AA	AA	GG	GG	AG	GG	AA	GG	GG	GG	AA	GG	AA	GG	AA	AA	GG	AA	AA	GG	AA	AA	AA	AA	AA	AA	AA
BOPA1_3131-1029	GG	GG	GG	GG	GG	GG	GG	GG	GG	GG	GG	GG	GG	GG	GG	GG	GG	GG	GG	GG	GG	GG	GG	GG	GG	GG	GG	GG	GG	GG	GG	CC	GG	CC	GG	GG	GG	GG	GG	GG	GG	GG	GG	GG	GG	GG	GG	GG	GG
BOPA1_3140-491	AA	AA	AA	AA	AA	AA	AA	AA	AA	AA	AA	AA	AA	AA	AA	AA	AA	AA	AA	AA	AA	GG	AA	AA	AA	AA	GG	AA	AA	AA	AA	AA	AA	AA	AA	AA	AA	AA	AA	AA	AA	AA	AA	GG	AG	AA	AA	AA	AA
BOPA1_3143-1276	AA	AA	AA	AA	GG	GG	GG	GG	GG	GG	GG	GG	AA	AA	GG	AA	AA	AA	AA	GG	AA	GG	AA	AA	AA	GG	AA	GG	AA	AA	GG	AA	AA	AA	AA	AA	AA	AA	AA	AA	GG	GG	AA	GG	GG	AA	AA	GG	GG
BOPA1_3147-440	GG	GG	CC	GG	GG	GG	CC	GG	GG	GG	GG	GG	CC	GG	GG	GG	GG	CC	GG	GG	CC	CC	GG	GG	CC	GG	GG	GG	GG	CC	GG	CC	GG	GG	GG	GG	GG	CC	GG	GG	GG	GG	GG	GG	GG	GG	GG	GG	GG
BOPA1_3164-1386	AA	AA	AA	AA	GG	GG	GG	GG	AA	GG	GG	GG	GG	GG	AA	GG	GG	AA	AA	GG	AA	GG	AA	AA	AA	GG	AA	GG	GG	AA	GG	AA	GG	AA	AA	AA	AG	GG	AA	AA	GG	AA	GG	GG	AA	AA	AA	AA	AA
BOPA1_3178-1276	CC	CC	CC	CC	AC	CC	AC	AC	AC	CC	CC	CC	--	CC	CC	CC	--	CC	CC	CC	CC	CC	--	CC	CC	--	--	CC	CC	CC	--	CC	CC	--	CC	CC	CC	CC	CC	--	--	CC	CC	--	CC	AC	CC	CC	CC
BOPA1_3180-1771	AA	GG	AA	AA	GG	GG	GG	AA	GG	GG	AA	AA	GG	GG	AA	GG	GG	AA	AA	AA	AA	AA	GG	AA	AA	AA	GG	GG	GG	AA	AA	AA	GG	AA	AA	AA	GG	GG	AA	GG	AA	GG	GG	GG	AG	GG	AA	AA	GG
BOPA1_3186-1560	AA	GG	GG	AA	GG	GG	GG	AA	GG	GG	GG	GG	GG	GG	GG	GG	GG	GG	GG	GG	GG	AA	GG	AA	GG	GG	AG	GG	GG	AA	GG	GG	GG	GG	AA	GG	GG	GG	AA	GG	GG	GG	GG	GG	GG	GG	GG	GG	GG
BOPA1_3187-1073	GG	GG	GG	GG	GG	GG	GG	GG	CC	GG	GG	GG	GG	GG	GG	GG	GG	GG	GG	GG	CC	CC	GG	GG	GG	GG	CC	GG	GG	GG	GG	GG	GG	CC	GG	GG	GG	CC	GG	GG	GG	GG	GG	GG	CC	GG	CC	GG	GG
BOPA1_3190-644	GG	GG	GG	GG	GG	GG	GG	GG	GG	GG	GG	GG	GG	AA	GG	AA	AA	GG	GG	GG	GG	GG	GG	GG	GG	GG	GG	GG	GG	GG	GG	GG	GG	GG	GG	GG	GG	GG	GG	AA	GG	GG	GG	GG	GG	GG	AA	GG	GG
BOPA1_3193-671	GG	AA	GG	GG	AA	AA	AA	AA	AG	GG	GG	GG	GG	AA	AA	AA	AA	GG	GG	GG	GG	AA	AA	GG	GG	AA	AA	AA	AA	GG	GG	AA	GG	AA	GG	GG	GG	GG	GG	AA	GG	AG	AA	AA	AA	GG	AA	AA	AA
BOPA1_3200-242	AG	AG	AG	AA	AA	AG	AG	AG	AG	AG	AG	AG	AG	AG	AG	AG	AG	AG	AG	AG	AG	AA	AG	AG	AG	AG	AG	AA	AG	AG	AG	AG	AG	AG	AA	AA	AG	AG	AG	AG	AG	AG	AG	AG	AG	AG	AG	AA	AG
BOPA1_3201-603	GG	AA	GG	AA	AA	AA	AA	AA	GG	GG	AA	AA	AA	GG	GG	AA	AA	AA	AA	AA	GG	GG	AA	AA	GG	AA	AG	AA	AA	AA	AA	AA	AA	AA	AA	AA	AA	GG	AA	AA	AA	AA	AA	AA	AA	AA	AA	AA	AA
BOPA1_3206-670	GG	GG	GG	AA	AA	GG	GG	GG	GG	GG	AA	AA	GG	GG	AA	GG	AA	GG	GG	AA	GG	GG	GG	GG	GG	GG	GG	GG	AA	GG	AA	AA	AA	GG	GG	GG	AA	AA	GG	GG	GG	GG	GG	GG	GG	GG	GG	GG	GG
BOPA1_3212-2979	GG	GG	GG	GG	GG	GG	GG	GG	GG	GG	GG	GG	GG	GG	GG	GG	GG	GG	GG	GG	GG	GG	GG	GG	GG	GG	GG	GG	GG	GG	GG	GG	GG	GG	GG	GG	GG	GG	GG	GG	GG	GG	GG	GG	GG	GG	GG	GG	GG
BOPA1_3214-945	GG	GG	GG	--	--	--	GG	GG	--	--	GG	AG	GG	--	--	GG	GG	GG	GG	--	GG	GG	GG	GG	GG	--	--	--	GG	--	GG	GG	GG	--	GG	GG	GG	--	GG	GG	GG	GG	GG	GG	GG	GG	GG	GG	GG
BOPA1_3218-1094	GG	AA	GG	GG	GG	AA	GG	AA	AA	AA	AA	AA	GG	AA	AA	GG	AA	AA	AA	AA	GG	GG	GG	AA	AA	AA	GG	AA	AA	GG	AA	GG	AA	AA	GG	AA	AA	AA	AA	AA	AA	AA	AA	AA	AA	AA	AA	AA	AA
BOPA1_3220-723	CC	CC	AA	AA	CC	AA	CC	AA	AA	CC	CC	AA	AA	CC	CC	AA	AA	AA	CC	AA	CC	AA	AA	CC	AA	AA	AA	AA	AA	CC	CC	AA	CC	AA	CC	CC	AC	CC	CC	AA	AA	AA	AA	CC	CC	CC	CC	CC	CC
BOPA1_3225-520	--	GG	GG	GG	GG	GG	GG	CC	GG	CC	GG	GG	GG	GG	GG	GG	--	GG	CC	GG	--	GG	GG	GG	CC	CC	GG	GG	GG	CC	GG	CC	GG	GG	GG	GG	GG	GG	GG	GG	GG	GG	GG	GG	CC	GG	CC	CC	GG
BOPA1_3232-201	CC	GG	GG	GG	CC	CC	CC	GG	CC	CC	CC	CC	CC	CC	CC	GG	CC	CC	CC	CC	GG	GG	CC	CC	CC	CC	GG	CC	CC	GG	CC	GG	GG	GG	CC	CC	CC	CC	GG	CC	CC	CC	CC	GG	CG	CC	CC	CC	CC
BOPA1_3246-1135	GG	GG	GG	GG	AA	GG	GG	GG	GG	GG	GG	GG	AA	AA	GG	GG	GG	GG	GG	GG	GG	GG	AA	GG	GG	GG	AA	GG	AA	GG	AA	GG	GG	GG	GG	GG	AA	AA	GG	GG	AA	GG	AA	GG	GG	GG	GG	GG	GG
BOPA1_3256-1196	AA	AA	AA	AA	GG	GG	GG	AA	GG	GG	AA	AA	GG	GG	GG	GG	AA	AA	AA	AA	AA	AA	AA	AA	AA	GG	GG	GG	AA	AA	GG	AA	AA	GG	AA	AA	GG	GG	AA	AA	GG	GG	GG	GG	GG	GG	GG	GG	AA
BOPA1_3263-2865	GG	GG	AA	AA	GG	GG	GG	GG	GG	GG	GG	GG	GG	GG	GG	AA	GG	AA	AA	GG	AA	GG	GG	AA	AA	GG	GG	GG	GG	GG	GG	AA	AA	GG	AA	AA	GG	GG	AA	GG	GG	GG	GG	GG	AA	AA	GG	GG	GG
BOPA1_3266-570	CC	AA	CC	CC	AA	AA	AA	AA	AA	AA	AA	AA	AA	AA	AA	CC	AA	AA	AA	AA	AA	CC	CC	AA	AA	AA	AA	AA	AA	CC	AA	CC	AA	CC	AA	AA	AA	AA	AA	AA	AA	AA	AA	AA	AA	AA	AA	AA	AA
BOPA1_3271-1422	AA	AA	AA	AA	GG	GG	GG	AA	GG	GG	GG	GG	AA	GG	AA	AA	GG	AA	AA	GG	AA	AA	GG	AA	AA	GG	GG	GG	GG	GG	AA	GG	AA	GG	AA	AA	GG	GG	AA	GG	GG	AA	AA	GG	AA	GG	AA	AA	AA
BOPA1_3277-446	GG	GG	GG	GG	GG	AG	GG	GG	GG	GG	AG	GG	GG	AG	AG	GG	--	GG	GG	GG	GG	GG	AG	GG	GG	--	GG	GG	--	GG	AG	GG	GG	GG	GG	GG	--	--	GG	AG	GG	GG	AG	AG	--	--	--	AG	GG
BOPA1_3282-555	GG	GG	GG	GG	GG	GG	GG	GG	GG	GG	GG	GG	GG	GG	GG	GG	AA	GG	GG	GG	GG	AA	AA	GG	GG	GG	GG	GG	GG	GG	GG	GG	GG	AA	GG	GG	GG	GG	GG	AA	GG	GG	GG	GG	GG	GG	GG	GG	GG
BOPA1_3306-446	TT	TT	TT	TT	TT	TT	TT	TT	TT	TT	TT	TT	TT	TT	TT	TT	TT	TT	TT	TT	TT	AA	TT	TT	TT	TT	TT	TT	TT	AA	TT	AA	TT	TT	TT	TT	TT	TT	TT	TT	TT	TT	AA	TT	TT	TT	TT	TT	TT
BOPA1_3313-1443	CC	CC	CC	CC	CC	CC	CC	CC	CC	CC	CC	CC	CC	CC	CC	CC	AA	CC	CC	CC	CC	CC	AA	CC	CC	CC	CC	CC	CC	CC	CC	CC	CC	CC	CC	CC	CC	CC	CC	AA	CC	AA	CC	CC	AA	AA	AA	AA	CC
BOPA1_3315-749	AA	GG	GG	GG	GG	GG	GG	GG	AA	AA	GG	GG	AA	AA	AA	GG	GG	GG	AA	GG	GG	GG	AA	GG	AA	AA	GG	AA	GG	GG	GG	AA	GG	GG	AA	AA	GG	GG	AA	AA	GG	GG	GG	AA	GG	GG	GG	GG	GG
BOPA1_3326-1954	GG	AA	GG	GG	GG	AA	AA	AA	AA	AA	AA	AA	AA	AA	AA	AA	AA	AA	GG	AA	GG	AA	AA	GG	AA	AA	AA	AA	AA	AA	AA	GG	GG	AA	GG	AA	AA	AA	AA	AA	AA	AA	AA	GG	GG	AA	AA	AA	GG
BOPA1_334-1164	CC	CC	AA	AA	AA	AA	AA	AA	AA	AA	AA	AA	AA	AA	AA	AA	AA	AA	CC	AA	AA	AA	AA	CC	CC	AA	AA	AA	AA	AA	AA	AA	CC	CC	CC	CC	AA	AA	CC	AA	AA	AA	AA	AA	AA	AA	AA	AA	AA
BOPA1_3340-1042	CC	CC	AA	AA	CC	CC	CC	CC	CC	CC	AA	CC	CC	CC	CC	CC	CC	CC	CC	CC	AA	AA	CC	CC	CC	CC	CC	CC	CC	AA	CC	AA	CC	AA	CC	AA	CC	CC	AA	CC	CC	CC	CC	CC	CC	AA	CC	CC	CC
BOPA1_3344-1147	GG	AA	GG	GG	GG	GG	AA	GG	GG	GG	AA	AA	GG	AA	AA	AA	GG	AA	AA	AA	AA	GG	GG	AA	AA	AA	AG	AA	GG	AA	AA	GG	GG	AA	GG	AA	GG	GG	GG	GG	GG	AA	AA	GG	AG	GG	GG	GG	GG
BOPA1_3345-247	AA	AA	GG	GG	GG	GG	GG	AA	GG	AA	AA	GG	AA	GG	GG	GG	GG	GG	AA	GG	AA	GG	GG	GG	AA	GG	GG	GG	GG	AA	GG	AA	AA	AA	AA	AA	GG	GG	AA	GG	GG	AA	GG	GG	AA	GG	AA	AA	AA
BOPA1_3348-395	AA	GG	AA	GG	AA	GG	GG	GG	AA	AA	AA	GG	AA	AA	GG	GG	GG	GG	AA	GG	AA	AA	GG	AA	GG	GG	GG	GG	AA	GG	GG	AA	GG	AA	AA	AA	AA	AA	AA	GG	AA	GG	AA	AA	AA	AA	AA	AA	AA
BOPA1_3349-759	GG	AA	GG	GG	GG	GG	AA	AA	GG	AA	GG	GG	GG	GG	GG	GG	AG	GG	GG	GG	GG	GG	GG	GG	GG	AA	GG	GG	AA	GG	GG	GG	GG	GG	GG	GG	AA	GG	GG	GG	GG	GG	AA	AA	AA	GG	GG	AA	GG
BOPA1_3355-605	AA	AA	AA	AA	AA	AA	AA	AA	AA	AA	AA	AA	AA	AA	AA	AA	AA	AA	AA	AA	AA	AA	AA	AA	AA	AA	AA	AA	AA	AA	AA	AA	AA	AA	AA	AA	AA	AA	AA	AA	AA	AA	AA	AA	AA	AA	AA	AA	AA
BOPA1_3359-1118	AA	AA	AA	AA	GG	GG	GG	AA	AA	AA	GG	GG	GG	AA	AA	GG	GG	AA	GG	GG	AA	AA	GG	AA	GG	GG	GG	GG	GG	AA	GG	AA	GG	AA	AA	GG	GG	AA	AA	AA	GG	AA	AA	AA	AA	AA	GG	GG	AA
BOPA1_3362-644	CC	CC	CC	CC	CC	CC	GG	CC	CC	CC	CC	CC	CC	CC	CC	GG	CC	CC	CC	CC	CC	CC	CC	CC	CC	CC	CC	CC	CC	CC	GG	CC	CC	CC	CC	CC	GG	CC	CC	GG	CC	GG	CC	CC	GG	CC	CG	GG	CC
BOPA1_3378-619	AA	GG	AA	GG	GG	AA	AA	GG	GG	GG	AA	AA	AA	GG	GG	AA	AA	GG	AA	AA	GG	GG	GG	AA	GG	AA	AA	AA	GG	GG	GG	GG	GG	AA	AA	GG	GG	GG	AA	GG	GG	GG	GG	GG	GG	GG	AA	GG	GG
BOPA1_3379-1037	GG	GG	GG	GG	GG	AA	GG	AA	AG	AA	GG	GG	AA	AA	GG	GG	GG	GG	GG	GG	GG	GG	AA	GG	GG	AA	GG	AA	GG	GG	AA	GG	AA	GG	GG	GG	AA	AA	GG	AA	AA	AA	AA	AA	AA	AA	GG	AA	AA
BOPA1_3390-205	AA	AA	AA	AA	AA	AA	AA	GG	AG	GG	AA	AA	AA	AA	AA	AA	AA	AA	GG	AA	AA	AA	AA	GG	AA	GG	AA	AA	AA	AA	GG	AA	GG	AA	AA	AA	AA	AA	AA	AA	AA	GG	GG	AA	AA	AA	AA	AA	GG
BOPA1_3391-2137	AA	GG	GG	AA	AA	GG	GG	GG	GG	GG	AA	AA	AA	AA	AA	GG	GG	GG	AA	AA	GG	AA	GG	GG	AA	GG	AA	GG	GG	AA	GG	GG	GG	AA	AA	GG	GG	AA	GG	GG	AA	AA	AA	AA	AA	AA	AA	AA	AA
BOPA1_3398-163	AA	CC	AA	CC	CC	CC	CC	CC	CC	CC	AA	AA	CC	CC	CC	CC	AA	AA	AA	AA	AA	CC	AA	AA	AA	CC	AA	CC	CC	AA	AA	AA	AA	CC	CC	AA	CC	CC	AA	AA	CC	AA	CC	AA	AC	AA	CC	AC	AA
BOPA1_34-472	AA	GG	GG	GG	GG	GG	GG	GG	GG	AA	GG	GG	GG	AA	AA	GG	GG	GG	GG	GG	AA	GG	GG	GG	GG	GG	AG	GG	GG	GG	GG	GG	GG	GG	GG	GG	GG	GG	GG	GG	GG	GG	GG	GG	AA	GG	AA	AA	GG
BOPA1_3404-2470	AA	AA	GG	AA	AA	AA	AA	AA	GG	AA	AA	AA	AA	AA	AA	AA	AA	AA	AA	AA	AA	GG	AA	AA	AA	AA	AG	AA	AA	AA	AA	AA	AA	AA	AA	AA	AA	AA	AA	AA	AA	AA	AA	AA	AA	AA	AA	AA	AA
BOPA1_3413-1488	AA	AA	AA	AA	AA	GG	AA	AA	GG	AA	GG	AA	AA	AA	AA	AA	GG	AA	AA	AG	AA	AA	GG	AA	AA	AA	AA	AA	GG	AA	AG	GG	AA	AA	GG	AA	GG	GG	AA	GG	AA	GG	AA	AA	AA	AA	AA	AA	AA
BOPA1_3416-692	GG	GG	GG	GG	GG	GG	GG	GG	GG	GG	GG	GG	GG	GG	GG	GG	GG	GG	GG	GG	GG	AA	GG	GG	GG	AA	AG	GG	GG	GG	GG	AA	GG	AA	GG	GG	GG	GG	GG	GG	GG	GG	GG	GG	GG	AA	AA	GG	GG
BOPA1_3417-1451	GG	AA	AA	AA	GG	GG	GG	GG	AA	GG	GG	GG	GG	GG	GG	GG	GG	GG	GG	GG	GG	AA	GG	GG	GG	GG	AA	GG	GG	AA	GG	AA	GG	AA	AA	AA	GG	GG	AA	GG	GG	GG	GG	GG	GG	GG	GG	GG	GG
BOPA1_3432-290	GG	GG	GG	GG	GG	GG	AA	GG	AA	GG	AA	GG	AA	AA	AA	AA	GG	GG	GG	GG	GG	AA	AA	GG	GG	GG	AA	GG	GG	GG	GG	GG	GG	GG	GG	GG	GG	GG	GG	GG	GG	AA	GG	GG	AG	AG	GG	GG	GG
BOPA1_3433-1087	GG	GG	AA	GG	AA	GG	GG	AA	GG	GG	GG	GG	GG	GG	AA	GG	GG	GG	GG	GG	GG	AA	GG	GG	GG	GG	GG	GG	GG	GG	GG	GG	GG	AA	GG	GG	GG	GG	GG	GG	GG	GG	GG	GG	GG	GG	GG	GG	GG
BOPA1_3436-354	GG	GG	GG	GG	AA	AA	GG	AA	AA	AA	AA	GG	GG	AA	GG	AA	GG	GG	GG	GG	GG	GG	GG	GG	GG	AA	GG	AA	AA	GG	AA	AA	AA	GG	GG	GG	AA	GG	GG	GG	AA	AA	AA	AA	AG	AA	AA	AA	AA
BOPA1_3443-1234	TT	TT	TT	TT	AA	TT	TT	TT	TT	TT	AA	TT	TT	AA	TT	TT	TT	TT	TT	--	TT	TT	TT	TT	TT	TT	AT	TT	TT	TT	TT	TT	TT	TT	TT	TT	TT	TT	TT	TT	AA	AA	TT	TT	AA	AA	AA	AA	TT
BOPA1_3444-1044	GG	GG	AA	GG	AA	AA	AA	AA	AA	AA	AA	AA	AA	AA	AA	AA	AA	GG	AA	AA	GG	AA	AA	AA	AA	AA	AA	AA	AA	GG	AA	GG	GG	GG	GG	AA	AA	AA	AA	AA	AA	AA	AA	AA	AA	AA	AA	AA	AA
BOPA1_3450-692	AA	AA	AA	AA	AA	GG	AA	AA	AG	AA	AA	AA	AA	GG	AA	AA	GG	AA	AA	AA	AA	AA	GG	AA	AA	AA	AA	AA	AA	AA	AA	AA	AA	GG	AA	AA	GG	GG	AA	GG	AA	GG	AA	AA	AA	GG	GG	GG	AA
BOPA1_3453-1974	AA	AA	AA	AA	AA	GG	GG	GG	GG	GG	AA	GG	GG	AA	AA	AA	AA	GG	AA	GG	AA	GG	AA	AA	AA	GG	AA	GG	AA	AA	AA	AA	GG	AA	AA	AA	AA	GG	AA	AA	AA	AA	AA	GG	AA	GG	GG	AA	GG
BOPA1_3469-1152	GG	AA	GG	GG	AA	AA	AA	AA	GG	AA	AA	AA	AA	AA	AA	AA	AA	AA	GG	AA	AA	GG	AA	AA	GG	AA	AA	AA	AA	AA	AA	AA	GG	GG	GG	AA	AA	AA	GG	AA	AG	AA	AA	GG	AA	GG	AA	AA	GG
BOPA1_3477-1248	AA	AA	AA	AA	AA	AC	AA	AA	AA	AA	AC	AA	AA	AA	AA	AA	AA	AA	AA	AA	AA	AA	AA	AA	AA	AA	AA	AA	AA	AA	AA	AA	AA	AA	AA	AA	AC	AC	AA	AA	AC	AA	AC	AA	AC	AC	AC	AC	AA
BOPA1_3478-1024	GG	GG	GG	GG	AA	AA	GG	AA	AA	AA	GG	AA	GG	GG	AA	AA	AA	AA	GG	AA	GG	GG	AA	GG	GG	AA	GG	AA	AA	AA	GG	AA	AA	GG	GG	GG	AA	AA	GG	AA	AA	AA	AA	GG	GG	AA	AA	AA	AA
BOPA1_3489-854	GG	GG	GG	GG	CC	CC	GG	GG	CG	GG	GG	GG	GG	GG	CC	GG	GG	GG	GG	GG	GG	CC	CC	GG	GG	CC	CG	CC	CC	GG	GG	CC	GG	GG	GG	GG	GG	GG	GG	GG	GG	GG	GG	GG	GG	GG	GG	GG	GG
BOPA1_3498-761	GG	GG	GG	GG	GG	GG	GG	GG	AG	GG	GG	GG	GG	GG	GG	GG	GG	GG	GG	GG	GG	GG	GG	GG	GG	GG	GG	GG	GG	GG	GG	GG	GG	GG	GG	GG	GG	GG	GG	AA	AA	AA	GG	GG	GG	AA	GG	GG	GG
BOPA1_3506-668	GG	AA	GG	AA	GG	GG	AA	GG	GG	GG	GG	GG	AA	GG	GG	AA	GG	AA	GG	GG	AA	GG	GG	GG	AA	GG	GG	GG	GG	AA	GG	AA	AA	GG	GG	AA	GG	GG	GG	GG	AA	GG	GG	GG	GG	AA	GG	GG	GG
BOPA1_3507-2859	GG	GG	GG	GG	AA	GG	GG	GG	GG	GG	GG	GG	GG	AA	AA	GG	GG	GG	AA	GG	GG	GG	GG	GG	GG	GG	AG	GG	GG	GG	GG	GG	GG	GG	GG	GG	GG	GG	GG	GG	GG	GG	GG	GG	GG	GG	GG	GG	GG
BOPA1_3532-1947	CC	CC	CC	CC	CC	CC	CC	CC	CC	CC	CC	CC	CC	CC	CC	CC	CC	CC	CC	CC	CC	CC	CC	CC	CC	CC	CC	CC	CC	CC	CC	GG	CC	CC	CC	CC	CC	CC	CC	CC	CC	CG	CC	CC	CC	GG	CC	CC	CC
BOPA1_3549-743	AA	AA	AA	AA	GG	AA	AA	GG	GG	AA	AA	GG	AA	GG	GG	AA	GG	AA	AA	GG	AA	GG	AA	AA	AA	GG	AG	AA	GG	AA	AA	GG	AA	GG	AA	AA	AA	AA	AA	GG	AA	AA	AA	GG	GG	AA	GG	GG	GG
BOPA1_3551-2537	GG	GG	GG	GG	AA	GG	GG	AA	GG	GG	GG	GG	GG	GG	GG	GG	GG	GG	GG	GG	GG	GG	GG	GG	GG	GG	GG	GG	GG	GG	GG	GG	GG	GG	GG	GG	GG	GG	GG	GG	GG	GG	GG	GG	GG	GG	GG	GG	GG
BOPA1_3567-112	CC	CC	CC	CC	GG	GG	GG	GG	GG	GG	GG	GG	CC	CC	GG	CC	CC	CC	CC	GG	CC	GG	CC	CC	CC	GG	CC	GG	CC	CC	GG	CC	CC	CC	CC	CC	CC	CC	CC	CC	GG	GG	CC	GG	GG	GG	GG	GG	GG
BOPA1_3576-2715	AA	AA	AA	GG	AA	GG	AA	AA	AG	GG	AA	GG	AA	AA	GG	AA	AA	AA	AA	GG	AA	AA	AA	AA	AA	GG	AA	GG	AA	GG	AA	AA	AA	GG	AA	AA	AA	GG	AA	AA	AA	AA	AA	AA	AA	AA	AA	AA	AA
BOPA1_3591-957	CC	CC	GG	CC	GG	CC	CC	CC	GG	CC	GG	GG	CC	CC	CC	CC	CC	GG	CC	GG	GG	GG	CC	GG	GG	CC	GG	CC	CC	CC	GG	CC	GG	CC	CC	CC	CC	GG	CC	CC	CC	GG	GG	CC	CC	GG	CC	GG	CC
BOPA1_3598-489	AA	AA	GG	AA	GG	GG	GG	GG	GG	GG	AA	AA	GG	GG	AA	AA	AG	GG	AA	AA	AA	GG	GG	AA	AA	GG	AA	GG	AA	GG	GG	AA	AA	GG	GG	AA	AA	GG	AA	GG	AA	AA	AA	GG	AA	AA	AA	AA	GG
BOPA1_3608-2133	GG	GG	GG	GG	CC	CC	GG	CC	GG	GG	CC	CC	GG	CC	CC	GG	CC	GG	GG	CC	GG	CC	CC	GG	GG	CC	GG	GG	CC	CC	CC	GG	GG	GG	GG	GG	CC	CC	GG	CC	GG	GG	CC	CC	GG	CC	CG	GG	CC
BOPA1_3639-969	AA	GG	GG	GG	GG	AA	GG	GG	AA	AA	AA	AA	GG	GG	GG	GG	GG	GG	GG	AA	GG	AA	GG	GG	GG	AA	GG	AA	GG	GG	GG	GG	GG	AA	GG	GG	GG	GG	GG	GG	GG	AA	GG	GG	GG	GG	GG	GG	GG
BOPA1_3644-1483	CC	CC	CC	CC	CC	CC	CC	CC	CC	CC	CC	CC	CC	CC	CC	CC	CC	CC	CC	CC	CC	CC	CC	CC	CC	CC	AC	CC	AA	CC	CC	AA	CC	CC	CC	CC	CC	CC	CC	CC	CC	CC	CC	CC	CC	CC	CC	CC	CC
BOPA1_3646-1984	AA	CC	CC	CC	AA	CC	AA	AA	AA	AA	AA	AA	AA	AA	AA	AA	CC	AA	AA	AA	CC	CC	CC	AA	AA	AA	AA	AA	CC	AA	AA	CC	AA	CC	CC	AA	CC	AA	CC	CC	CC	AA	AA	AA	AA	CC	CC	CC	AA
BOPA1_3650-311	--	--	--	--	AA	AA	AA	AA	AA	--	GG	AG	AA	AA	AG	AA	AA	AA	--	--	--	AA	AA	AA	--	AA	AA	AA	AA	GG	--	GG	--	--	--	--	AA	AA	--	AA	AA	AA	--	AA	AA	AA	AA	AA	AA
BOPA1_3656-341	GG	GG	GG	GG	GG	GG	GG	GG	GG	GG	AA	GG	GG	GG	GG	GG	GG	GG	GG	GG	GG	GG	GG	GG	GG	AA	GG	GG	AA	GG	AA	GG	GG	GG	GG	GG	AG	AA	GG	GG	GG	AA	AA	GG	AG	GG	GG	GG	GG
BOPA1_3658-1310	CC	GG	GG	GG	CC	CC	GG	CC	CC	CC	GG	CC	GG	CC	CC	GG	CC	GG	CC	CC	GG	CC	CC	CC	GG	GG	CC	CC	CC	GG	CC	GG	GG	GG	CC	GG	CC	CC	CC	CC	GG	CC	CC	CC	CC	GG	CC	CC	CC
BOPA1_3662-381	GG	GG	AA	AA	AA	AA	GG	AA	AG	AA	AA	AA	AA	AA	AA	AA	AG	AA	GG	AA	AA	AA	AA	GG	GG	GG	AA	AA	GG	GG	AA	AA	GG	GG	AA	GG	GG	GG	GG	AA	GG	AA	GG	AA	AA	GG	AA	GG	AA
BOPA1_3674-1352	AA	AA	AA	AA	AA	AA	GG	GG	AA	AA	GG	AA	AA	AA	AA	GG	GG	AA	AA	AA	AA	AA	AA	GG	AA	AA	AA	GG	AA	AA	AA	AA	GG	AA	AA	AA	AA	AA	AA	AA	AA	AA	GG	GG	AA	AA	AA	AA	GG
BOPA1_3675-2615	GG	GG	AA	GG	AG	GG	GG	GG	AA	GG	AA	GG	AA	GG	AA	GG	AA	GG	GG	GG	GG	AA	GG	GG	GG	AA	AA	AA	GG	GG	GG	GG	GG	GG	GG	AA	GG	GG	GG	GG	GG	GG	GG	GG	AA	AA	AA	AA	GG
BOPA1_3682-556	AC	AC	AC	AC	AC	AC	AC	CC	CC	CC	CC	AC	CC	CC	AC	AC	AC	AC	AC	AC	AC	AC	AC	CC	CC	CC	CC	AC	CC	AC	AC	CC	CC	AC	AC	CC	AC	AC	CC	AC	AC	AC	CC	AC	AC	AC	AC	AC	AC
BOPA1_3687-271	CC	CC	CC	CC	CC	CC	CC	CC	CC	CC	CC	CC	CC	CC	CC	CC	CC	CC	CC	CC	CC	GG	GG	CC	CC	CC	CC	CC	CC	CC	CC	GG	CC	CC	CC	CC	CC	CC	CC	CC	CC	CC	CC	CC	CC	CC	CC	CC	CC
BOPA1_3688-1291	AA	AA	AA	AA	GG	GG	AA	GG	AA	GG	GG	GG	AA	GG	GG	GG	GG	GG	AA	GG	AA	AA	GG	AA	AA	AA	AA	AA	GG	GG	GG	GG	AA	AA	AA	AA	GG	GG	AA	GG	GG	AA	AA	GG	AA	GG	GG	AA	AA
BOPA1_3689-1101	GG	GG	GG	GG	GG	AA	GG	AA	AA	AA	AA	AA	GG	AA	--	GG	AA	GG	GG	AA	GG	GG	AA	GG	GG	GG	GG	AA	AA	GG	AA	GG	GG	GG	GG	AA	AA	AA	GG	AA	AA	AA	AA	AA	AG	AA	GG	GG	AA
BOPA1_3692-940	AA	GG	AA	AA	AA	AA	GG	GG	GG	AA	AA	AA	AA	AA	AA	AA	AG	AA	AA	AA	AA	AA	GG	AA	GG	AA	AA	AA	AA	AA	AA	AA	AA	GG	AA	AA	AA	AA	GG	GG	AA	AA	AA	AA	AA	AG	AA	GG	GG
BOPA1_3696-2238	AA	AA	GG	AA	AA	AA	AA	GG	AG	AA	AA	AA	GG	AA	AA	AA	AA	GG	AA	AA	AA	GG	AA	AA	AA	AA	AA	AA	AA	GG	AA	AA	AA	AA	AA	AA	AA	AA	AA	AA	AA	AA	AA	GG	AA	AA	AA	AA	AA
BOPA1_3699-1543	CC	CC	CC	CC	CC	CC	CC	CC	GG	CC	CC	CC	CC	CC	CC	CC	CC	CC	CC	CC	CC	GG	GG	CC	CC	CC	CG	CC	CC	CC	CC	CC	CC	CC	CC	CC	CC	CC	CC	CC	CC	GG	CC	CC	CC	CC	CC	CC	CC
BOPA1_370-443	AA	AA	CC	CC	AA	CC	CC	AA	CC	CC	CC	CC	AA	AA	AA	CC	CC	CC	CC	CC	CC	CC	CC	CC	AA	AA	CC	AA	CC	CC	CC	CC	AA	CC	CC	CC	CC	CC	AA	CC	AA	CC	AA	AA	CC	CC	CC	CC	AA
BOPA1_3702-982	AG	AG	AG	GG	GG	GG	GG	GG	GG	GG	GG	GG	GG	AG	GG	GG	GG	GG	AG	GG	GG	GG	GG	AG	AG	GG	GG	GG	GG	GG	GG	GG	AG	AG	AG	AG	GG	AG	AG	GG	GG	AG	GG	AG	GG	GG	GG	GG	GG
BOPA1_3709-716	AA	AA	AA	CC	CC	--	CC	AA	CC	--	CC	CC	CC	CC	CC	CC	CC	AA	AA	CC	CC	AA	CC	--	AA	CC	CC	--	CC	CC	AC	CC	--	AA	AA	AA	CC	AA	AA	CC	CC	CC	CC	--	CC	CC	CC	CC	CC
BOPA1_3710-852	GG	GG	AA	GG	GG	AA	GG	AA	AA	AA	AA	AA	AA	AA	AA	GG	AA	GG	AA	AA	GG	GG	AA	AA	AA	AA	AA	AA	AA	GG	AA	GG	GG	GG	GG	GG	AA	AA	GG	AA	AA	AA	AA	AA	AA	AA	AA	AA	AA
BOPA1_3718-1026	CC	AA	CC	CC	CC	AA	CC	AA	AA	CC	CC	CC	CC	CC	CC	CC	AA	CC	CC	CC	CC	CC	AA	CC	CC	CC	CC	CC	AA	CC	AA	CC	CC	CC	CC	CC	AA	CC	CC	AA	CC	CC	AA	AA	AA	CC	CC	AA	AA
BOPA1_3743-1988	AA	AA	AA	AA	GG	AA	AA	AA	GG	GG	AA	GG	AA	AA	GG	AA	AA	AA	AA	AG	AA	GG	AA	AA	AA	GG	GG	AA	AA	AA	GG	AA	AA	AA	AA	AA	AA	AA	AA	AA	AA	AA	AA	GG	AA	AA	AA	AA	AA
BOPA1_3751-1136	GG	GG	GG	GG	GG	GG	GG	GG	GG	CC	GG	CC	GG	GG	CG	GG	GG	GG	GG	CC	GG	GG	GG	GG	GG	GG	GG	GG	GG	GG	GG	GG	GG	GG	GG	GG	GG	GG	GG	GG	GG	GG	GG	GG	GG	GG	GG	GG	GG
BOPA1_3759-1385	AA	AA	AA	AA	AA	AA	AA	AA	AA	AA	GG	AA	AA	AA	AA	AA	AA	AA	AA	AA	AA	AA	AA	AA	AA	AA	AA	AA	AA	AA	AA	AA	AA	AA	AA	AA	AA	GG	AA	AA	GG	AA	AA	AA	GG	GG	GG	GG	AA
BOPA1_3763-595	AA	GG	AA	AA	GG	GG	GG	AA	GG	GG	AA	AA	GG	GG	AA	AA	--	AA	AA	AA	AA	AA	GG	AA	AA	GG	GG	GG	AA	AA	AA	AA	GG	AA	AA	AA	GG	GG	AA	GG	GG	GG	GG	GG	GG	AA	GG	GG	GG
BOPA1_3764-666	AA	CC	AA	AA	CC	AA	AA	CC	AC	CC	AA	AA	CC	CC	CC	AA	AA	AA	AA	AA	CC	CC	CC	AA	AA	AA	AA	AA	CC	AA	CC	CC	CC	AA	AA	AA	CC	CC	AA	CC	CC	CC	CC	CC	CC	CC	AA	CC	CC
BOPA1_3773-756	GG	CC	GG	GG	CC	CC	GG	CC	CC	CC	GG	CC	GG	CC	GG	CC	CC	GG	GG	CC	GG	GG	CC	GG	GG	CC	CC	CC	CC	GG	CC	GG	CC	GG	GG	GG	CC	GG	GG	CC	GG	CG	CC	CC	CC	GG	CC	CC	CC
BOPA1_3783-621	GG	GG	AA	GG	GG	AA	GG	AA	GG	GG	AA	GG	AA	GG	GG	GG	GG	AA	GG	GG	GG	AA	AA	GG	GG	GG	GG	AA	AA	GG	AA	GG	GG	AA	GG	AA	AA	AA	GG	AA	GG	AA	GG	GG	AA	AA	GG	AA	GG
BOPA1_3791-1525	TT	AA	TT	AA	AA	TT	TT	TT	TT	TT	TT	TT	TT	AA	TT	TT	TT	AA	TT	TT	TT	AA	TT	TT	TT	TT	AA	TT	TT	AA	TT	AA	TT	AA	TT	TT	TT	TT	AA	TT	TT	TT	TT	TT	TT	TT	TT	TT	TT
BOPA1_3813-1629	AA	AA	AA	AA	GG	AA	AA	AA	AA	AA	AA	AA	AA	GG	AA	AA	AA	GG	AA	AA	AA	GG	AA	AA	AA	AA	GG	AA	AA	AA	AA	AA	AA	AA	GG	AA	AA	AA	AA	AA	AA	AA	AA	AA	AA	AA	AA	AA	AA
BOPA1_3818-1123	CC	CC	AA	AA	CC	CC	AA	AA	AA	AA	CC	AA	CC	AA	AA	AA	AC	AA	AA	AA	AA	AA	AA	AA	AA	AA	AA	AA	CC	AA	CC	AA	AA	AA	CC	AA	CC	CC	CC	AA	CC	CC	AA	AA	AA	CC	CC	CC	AA
BOPA1_382-2624	GG	GG	GG	GG	GG	GG	AA	AA	GG	AA	GG	GG	GG	GG	GG	GG	GG	GG	AA	GG	AA	GG	GG	GG	GG	AA	GG	AA	GG	AA	GG	AA	AA	GG	GG	GG	GG	GG	GG	GG	GG	GG	GG	AA	AA	AA	AA	AA	GG
BOPA1_3840-348	AA	AA	AA	AA	AA	AA	GG	AA	AA	GG	GG	GG	GG	AA	AA	AA	AA	AA	AA	GG	AA	GG	AA	AA	AA	AA	AA	GG	AA	GG	AA	AA	AA	AA	AA	AA	AA	AA	AA	AA	GG	GG	AA	AA	GG	AA	AG	GG	AA
BOPA1_3845-1089	AA	GG	GG	AA	AA	GG	GG	AA	GG	AA	AA	AA	AA	AA	AG	AA	AG	AA	AA	AA	GG	GG	GG	AA	AA	GG	GG	GG	GG	AA	AG	AA	AA	GG	AA	AA	GG	GG	GG	GG	GG	GG	GG	GG	AA	GG	AA	AA	AA
BOPA1_3865-103	CC	CC	CC	CC	CC	CC	CC	CC	CC	CC	CC	CC	CC	CC	GG	CC	CC	CC	CC	CC	CC	CC	CC	CC	CC	CC	CC	CC	CC	CC	CC	CC	CC	GG	CC	CC	CC	CC	CC	CC	GG	CC	CC	CC	CC	CC	CC	CC	CC
BOPA1_3877-1923	AA	GG	GG	GG	GG	GG	GG	GG	GG	GG	GG	GG	GG	GG	GG	GG	GG	GG	AA	GG	GG	GG	GG	AA	AA	GG	GG	GG	GG	GG	GG	GG	AA	AA	GG	GG	GG	GG	AA	GG	GG	GG	GG	GG	GG	GG	GG	GG	GG
BOPA1_3886-313	--	AA	AA	--	AA	GG	AA	AA	GG	AA	GG	AA	AA	AA	AA	AA	GG	AA	AA	--	AA	AA	GG	AA	AA	GG	AG	AA	GG	AA	AG	GG	GG	AA	GG	AA	GG	GG	AA	GG	AA	GG	GG	AA	AA	AA	AA	GG	AA
BOPA1_3892-2472	GG	AA	GG	AA	GG	GG	GG	GG	AA	GG	GG	GG	GG	GG	GG	GG	AA	AA	AA	GG	AA	GG	AA	GG	GG	GG	GG	GG	AA	AA	GG	AA	AA	GG	AA	AA	AA	AA	AA	AA	GG	GG	GG	GG	GG	GG	GG	GG	GG
BOPA1_39-843	CC	CC	CC	CC	AA	CC	CC	CC	AA	CC	CC	CC	CC	CC	CC	CC	CC	CC	CC	CC	CC	AA	CC	CC	CC	CC	AA	AA	CC	CC	CC	CC	CC	AA	CC	CC	CC	CC	CC	CC	CC	CC	CC	CC	CC	CC	CC	CC	CC
BOPA1_3900-611	GG	GG	AA	AA	AA	GG	AA	GG	GG	GG	GG	GG	GG	AA	AA	AA	GG	AA	GG	GG	AA	AA	AA	GG	GG	GG	GG	GG	AA	AA	AA	GG	GG	GG	GG	GG	AA	GG	GG	AA	GG	AA	GG	GG	AA	AA	GG	AA	GG
BOPA1_3910-1648	CC	CC	CC	CC	CC	CC	GG	CC	GG	GG	GG	GG	GG	CC	CC	GG	CC	CC	CC	GG	CC	GG	CC	CC	CC	CC	GG	GG	CC	GG	CC	CC	CC	CC	CC	CC	CC	CC	CC	CC	GG	GG	CC	CC	GG	CC	CG	GG	CC
BOPA1_3917-1365	CC	GG	CC	CC	CC	CC	CC	GG	CC	CC	CC	CC	CC	GG	CC	CC	GG	CC	CC	CC	CC	CC	GG	CC	CC	CC	GG	CC	GG	CC	CC	GG	CC	GG	CC	CC	CC	CC	CC	GG	CC	CC	GG	GG	GG	CC	CC	GG	GG
BOPA1_3919-112	GG	CC	CC	GG	CC	CC	CC	CC	CC	CC	CC	CC	CC	CC	CC	CC	CC	CC	CC	CC	CC	GG	CC	CC	CC	CC	CG	CC	CC	CC	CC	CC	CC	GG	CC	CC	CC	CC	CC	CC	CC	GG	CC	GG	GG	GG	GG	GG	CC
BOPA1_3928-513	AA	GG	GG	GG	GG	AA	GG	AA	AA	AA	GG	GG	AA	GG	GG	GG	AA	GG	GG	GG	GG	AA	AA	GG	AA	AA	GG	AA	AA	GG	AA	GG	GG	AA	GG	AA	AA	AA	AA	AA	GG	AA	AA	AA	GG	GG	GG	AA	GG
BOPA1_3931-1434	GG	GG	GG	GG	GG	GG	GG	GG	GG	GG	GG	GG	GG	GG	AA	GG	GG	GG	AA	GG	GG	GG	GG	AA	GG	GG	GG	GG	GG	GG	GG	GG	AA	GG	GG	GG	GG	AA	GG	GG	GG	GG	GG	AA	GG	GG	GG	GG	AA
BOPA1_3933-1077	GG	GG	GG	GG	GG	GG	AA	GG	GG	GG	GG	GG	GG	GG	GG	GG	GG	AA	AA	GG	AA	GG	AA	AA	GG	GG	AA	GG	AA	GG	GG	GG	GG	GG	GG	AA	AA	AA	GG	GG	GG	GG	GG	GG	GG	GG	GG	GG	GG
BOPA1_3949-1560	GG	GG	GG	GG	AA	GG	AA	AA	AA	AA	AA	AA	AA	AA	AA	AA	AA	AA	GG	AA	GG	AA	AA	AA	GG	AA	AA	AA	GG	GG	AA	GG	GG	AA	GG	GG	GG	AA	GG	AA	AA	GG	AA	AA	GG	AA	AG	GG	AA
BOPA1_397-288	AA	GG	AA	GG	AA	AA	GG	AA	AA	AA	AA	AA	GG	AA	AA	GG	AA	GG	AA	AA	GG	AA	AA	AA	GG	AA	AA	AA	AA	GG	AA	GG	GG	AA	AA	GG	AA	GG	AA	AA	AA	AA	AA	AA	AA	GG	AA	AA	AA
BOPA1_398-1244	AA	GG	AA	AA	GG	GG	AA	GG	GG	GG	GG	GG	GG	GG	GG	AA	GG	AA	GG	GG	AA	GG	GG	AA	GG	GG	AA	GG	GG	AA	AA	GG	GG	AA	AA	GG	GG	AA	AA	GG	GG	GG	GG	GG	AA	GG	GG	GG	GG
BOPA1_3984-1920	GG	GG	GG	GG	AA	GG	GG	GG	GG	GG	GG	GG	GG	AA	AA	AA	AA	GG	GG	GG	GG	AA	AA	GG	GG	GG	AG	GG	GG	GG	GG	AA	GG	AA	GG	GG	GG	GG	GG	AA	AA	GG	GG	GG	GG	GG	AA	GG	GG
BOPA1_3985-824	AA	AA	AA	GG	GG	GG	GG	AA	AA	GG	GG	AA	GG	GG	GG	GG	GG	GG	AA	AA	GG	AA	AA	AA	AA	GG	AA	AA	GG	AA	GG	GG	AA	AA	GG	AA	GG	GG	AA	AA	GG	GG	AA	GG	GG	GG	GG	GG	AA
BOPA1_3987-1078	GG	AA	AA	AA	AA	AA	AA	AA	AA	AA	AA	AA	AA	AA	AA	AA	AA	AA	GG	AA	AA	AA	AA	AA	AA	AA	GG	AA	AA	AA	AA	AA	AA	AA	GG	GG	AA	AA	GG	AA	AA	AA	AA	AA	AA	AA	AA	AA	AA
BOPA1_3996-493	AA	GG	GG	GG	AA	AA	GG	AA	AA	AA	AA	AA	GG	AA	AA	GG	AA	GG	AA	AA	GG	AA	AA	AA	GG	GG	AA	AA	GG	GG	GG	GG	GG	AA	AA	GG	AG	GG	AA	AA	GG	GG	GG	AA	AG	GG	AA	AA	AA
BOPA1_3997-796	GG	GG	GG	GG	AG	GG	AA	AA	GG	GG	GG	GG	AA	AA	GG	AA	GG	GG	GG	GG	GG	GG	GG	GG	GG	GG	GG	GG	GG	GG	GG	GG	GG	AA	GG	GG	GG	GG	GG	AA	GG	GG	GG	AA	AA	GG	AA	AA	GG
BOPA1_4005-530	AA	AA	GG	AA	AA	AA	AA	AA	AA	AA	AA	AA	AA	AA	AA	AA	AA	AA	AA	AA	AA	AA	AA	AA	AA	AA	GG	AA	AA	AA	AA	AA	AA	AA	AA	AA	AA	AA	AA	AA	AA	AA	AA	AA	AA	AA	AA	AA	AA
BOPA1_4015-1153	AA	AA	AA	GG	GG	AA	AA	AA	AG	GG	GG	AA	AA	GG	AA	AA	GG	AA	GG	--	AA	GG	GG	GG	AA	GG	AG	AA	AA	GG	GG	AA	GG	AA	AA	AA	AA	AA	AA	GG	GG	GG	GG	AA	GG	GG	GG	GG	GG
BOPA1_4019-302	GG	GG	GG	GG	GG	GG	AA	GG	GG	GG	GG	GG	GG	GG	GG	AA	GG	GG	GG	GG	GG	AA	AA	GG	GG	GG	GG	GG	GG	GG	GG	GG	GG	AA	GG	GG	GG	GG	GG	GG	GG	GG	GG	AA	GG	GG	AA	GG	AA
BOPA1_4020-643	AA	AA	TT	AA	TT	TT	AA	TT	TT	TT	TT	TT	TT	TT	TT	AA	AT	AA	AA	TT	AA	TT	TT	AA	AA	TT	TT	TT	TT	AA	TT	AA	AA	AA	AA	AA	TT	TT	AA	TT	TT	TT	TT	TT	TT	TT	TT	TT	TT
BOPA1_4025-300	AT	AT	TT	TT	TT	TT	AT	AT	AT	AT	AT	TT	AT	AT	AT	AT	TT	AT	AT	TT	TT	AT	AT	AT	AT	AT	--	AT	TT	TT	TT	TT	AT	AT	AT	AT	TT	TT	TT	AT	AT	AT	TT	AT	TT	TT	TT	TT	AT
BOPA1_4026-655	GG	GG	GG	GG	AA	GG	AA	GG	GG	AA	GG	AA	GG	AA	AA	AA	GG	AA	AA	AA	GG	GG	GG	GG	AA	AA	GG	AA	GG	GG	GG	GG	GG	GG	AA	AA	GG	GG	AA	GG	GG	GG	GG	GG	GG	GG	GG	GG	GG
BOPA1_4027-1814	GG	AA	GG	GG	GG	AA	AA	GG	GG	AA	AA	AA	AA	AA	GG	AA	AA	GG	GG	GG	GG	AA	AA	AA	GG	AA	AA	GG	AA	AA	AA	GG	GG	GG	GG	GG	AA	AA	GG	AA	AA	GG	AA	GG	AA	AA	AA	AA	GG
BOPA1_4037-916	AA	AA	GG	GG	GG	GG	GG	GG	GG	GG	GG	GG	GG	GG	GG	GG	GG	AA	AA	GG	GG	AA	GG	AA	AA	GG	GG	GG	GG	GG	GG	GG	AA	AA	AA	AA	GG	AA	AA	GG	GG	GG	GG	GG	GG	GG	GG	GG	GG
BOPA1_4039-1686	GG	AA	GG	GG	GG	GG	GG	GG	GG	GG	GG	GG	GG	GG	GG	GG	GG	GG	GG	GG	GG	AA	GG	GG	GG	GG	GG	GG	GG	AA	GG	GG	GG	GG	GG	GG	AA	AA	GG	GG	GG	GG	AA	GG	AA	GG	AA	AA	AA
BOPA1_4047-898	GG	GG	GG	GG	GG	GG	GG	AA	GG	GG	GG	GG	GG	GG	GG	GG	GG	GG	GG	GG	GG	AA	GG	GG	GG	GG	GG	GG	GG	GG	GG	GG	GG	GG	GG	GG	GG	GG	GG	GG	GG	GG	GG	GG	GG	GG	GG	GG	AA
BOPA1_4049-233	GG	GG	GG	GG	GG	AA	GG	GG	AG	AA	GG	AA	GG	GG	AA	GG	GG	GG	GG	AA	GG	GG	GG	GG	GG	AA	GG	AA	GG	GG	GG	GG	GG	GG	GG	GG	GG	AA	GG	GG	GG	GG	GG	GG	GG	GG	GG	GG	GG
BOPA1_4050-2006	AA	GG	AA	GG	GG	AA	AA	AA	GG	AA	GG	GG	AA	GG	GG	AA	AA	AA	AA	GG	AA	GG	AA	AA	GG	GG	AA	GG	GG	AA	AA	AA	AA	AA	GG	GG	AA	AA	GG	AA	GG	AA	AA	AA	GG	GG	GG	GG	AA
BOPA1_4051-1101	CC	CC	CC	CC	CC	CC	CC	CC	CC	CC	CC	CC	CC	CC	CC	CC	CC	CC	CC	CC	CC	CC	CC	CC	CC	CC	CG	CC	CC	CC	CC	GG	CC	GG	CC	CC	CC	CC	CC	CC	CC	CC	CC	CC	CC	CC	CC	CC	CC
BOPA1_4054-1326	AA	AA	GG	GG	GG	GG	GG	AA	GG	GG	GG	GG	GG	GG	GG	GG	AA	GG	GG	GG	GG	GG	AA	AA	GG	GG	GG	GG	AA	AA	GG	GG	GG	GG	AA	GG	AA	GG	AA	AA	GG	AA	GG	GG	GG	GG	GG	GG	GG
BOPA1_4057-2114	AA	AA	GG	GG	AA	AA	AA	AA	AA	AA	AA	AA	AA	AA	AA	GG	AA	GG	GG	AA	AA	AA	AA	GG	GG	AA	AA	AA	AA	GG	AA	GG	GG	AA	GG	GG	AA	AA	GG	AA	AA	AA	AA	AA	GG	GG	AA	AA	AA
BOPA1_4065-397	CC	CC	CC	CC	AA	AA	AA	AA	CC	AA	CC	CC	CC	AA	AA	CC	AC	AA	CC	CC	CC	AA	AA	CC	CC	AA	CC	AA	CC	CC	AA	CC	CC	CC	AA	CC	CC	CC	CC	AA	CC	CC	CC	AA	CC	CC	CC	CC	AA
BOPA1_407-259	CC	CC	CC	CC	AA	CC	AA	AA	AA	AA	CC	AA	CC	AA	CC	AA	AA	CC	AA	AA	CC	AA	CC	AA	CC	CC	CC	AA	CC	CC	CC	CC	CC	CC	CC	CC	CC	CC	CC	AA	CC	CC	CC	CC	CC	CC	CC	CC	CC
BOPA1_4070-386	AA	CC	CC	CC	CC	AA	AA	CC	CC	CC	AA	CC	CC	CC	CC	AA	CC	CC	AA	CC	CC	CC	CC	AA	CC	CC	CC	AA	CC	CC	CC	CC	CC	CC	AA	CC	CC	CC	AA	CC	CC	CC	CC	CC	CC	CC	CC	CC	CC
BOPA1_4076-1056	GG	AA	GG	AA	GG	AA	AA	AA	AA	AA	AA	AA	AA	AA	GG	AA	AG	AA	GG	AA	AA	GG	GG	AA	AA	AA	GG	AA	AA	AA	GG	AA	AA	GG	GG	GG	AA	AA	GG	GG	AA	AA	AA	AA	AA	GG	AA	GG	AA
BOPA1_409-1643	GG	AA	AA	AA	GG	AA	GG	GG	GG	GG	AA	GG	GG	AA	AA	GG	AA	AA	GG	GG	AA	AA	AA	GG	GG	AA	AA	GG	AA	AA	AA	AA	AA	AA	AA	GG	AA	AA	AA	AA	GG	GG	AA	AA	AG	AA	AA	AA	GG
BOPA1_4098-758	GG	GG	GG	GG	GG	GG	GG	GG	GG	GG	GG	GG	GG	GG	GG	GG	GG	GG	GG	GG	GG	AA	AA	GG	GG	GG	GG	GG	GG	GG	GG	AA	GG	GG	GG	GG	GG	GG	GG	GG	GG	GG	GG	GG	GG	GG	GG	GG	GG
BOPA1_41-695	AA	GG	AA	AA	GG	AA	GG	GG	GG	AA	GG	GG	GG	AA	GG	AA	GG	AA	GG	GG	AA	GG	GG	GG	GG	GG	GG	AA	GG	AA	GG	AA	AA	GG	GG	AA	AA	GG	AA	GG	AA	AA	AA	GG	AA	AA	AA	AA	AA
BOPA1_4103-1386	GG	GG	GG	AA	GG	GG	GG	AA	AG	AA	GG	GG	GG	GG	GG	GG	GG	GG	GG	GG	GG	AA	GG	GG	GG	GG	GG	GG	GG	AA	GG	AA	GG	AA	AA	GG	GG	GG	GG	GG	AA	GG	GG	AA	GG	AA	--	GG	AA
BOPA1_4105-1417	CC	AA	CC	CC	AA	AA	CC	AA	AA	AA	AA	AA	CC	AA	AA	AA	AA	CC	CC	AA	CC	CC	AA	CC	CC	AA	CC	AA	AA	CC	AA	CC	CC	CC	CC	CC	AA	AA	CC	AA	AA	AA	CC	AA	AC	AA	AA	AA	AA
BOPA1_411-495	AA	AA	AA	AA	CC	AA	AA	AA	AA	AA	AA	AA	AA	CC	AA	AA	AA	AA	AA	AA	AA	AA	AA	AA	AA	AA	CC	AA	AA	CC	AA	AA	AA	AA	CC	AA	AA	CC	AA	AA	AA	AA	AA	AA	AA	AA	AA	AA	AA
BOPA1_4117-472	GG	AA	AA	GG	GG	AA	AA	AA	AA	AA	GG	GG	GG	GG	GG	AA	AA	AA	AA	GG	AA	GG	AA	AA	GG	AA	GG	AA	GG	GG	AA	AA	AA	GG	GG	AA	AA	GG	AA	AA	GG	GG	GG	GG	GG	GG	GG	GG	AA
BOPA1_4126-1180	GG	AA	GG	GG	AA	AA	AA	AA	GG	AA	GG	AA	AA	AA	AA	AA	AA	GG	GG	AA	GG	GG	AA	GG	GG	AA	GG	AA	AA	GG	AA	GG	AA	GG	GG	GG	AA	AA	GG	AA	AA	AA	GG	AA	AA	AA	AA	AA	GG
BOPA1_4133-601	AA	GG	AA	AA	GG	GG	GG	GG	AA	GG	GG	GG	AA	GG	--	GG	--	AA	AA	GG	AA	AA	GG	AA	AA	GG	AA	GG	AA	AA	GG	AA	AA	AA	AA	AA	GG	--	AA	GG	GG	AA	GG	GG	GG	GG	GG	GG	GG
BOPA1_4136-869	AA	AA	AA	GG	GG	AA	AA	AA	AG	AA	AA	AA	AA	GG	AA	AA	AA	AA	AA	AA	AA	AA	AA	AA	AA	AA	GG	AA	AA	AA	AA	GG	AA	AA	AA	AA	AA	GG	AA	AA	AA	AA	AA	AA	AA	AA	AA	AA	AA
BOPA1_4137-798	AA	AA	AA	AA	AA	AA	AA	AA	AA	AA	GG	AA	AA	AA	AA	AA	AA	AA	AA	AA	AA	AA	AA	GG	AA	AA	GG	AA	AA	AA	AG	AA	AA	AA	AA	AA	AA	AA	AA	AA	AA	GG	AA	AA	AA	AA	AA	AA	GG
BOPA1_4139-888	GG	GG	GG	GG	AA	GG	AA	AA	AA	GG	GG	GG	AA	GG	AA	AA	AA	GG	GG	GG	GG	AA	AA	GG	GG	GG	AA	GG	GG	GG	AA	AA	GG	GG	GG	GG	AG	GG	GG	AA	GG	--	GG	GG	GG	AA	AA	GG	GG
BOPA1_4146-1154	GG	GG	AA	AA	AA	AA	AA	AA	AA	AA	AA	AA	AA	AA	AA	GG	AA	AA	GG	AA	AA	AA	AA	GG	AA	GG	AA	AA	AA	AA	AA	AA	GG	AA	GG	GG	AA	GG	GG	AA	AA	GG	GG	GG	AA	AA	AA	GG	AA
BOPA1_4149-219	GG	GG	GG	GG	GG	GG	GG	AA	GG	GG	GG	GG	AA	GG	GG	GG	GG	AA	GG	GG	GG	AA	GG	GG	GG	GG	GG	GG	GG	AA	GG	AA	GG	GG	GG	GG	GG	GG	GG	GG	AA	GG	GG	GG	AG	GG	GG	AA	AA
BOPA1_4150-398	CC	CC	CC	CC	AA	CC	AA	CC	AA	CC	CC	CC	CC	AA	CC	CC	AA	CC	CC	CC	CC	CC	CC	AA	CC	CC	CC	CC	CC	CC	CC	CC	CC	CC	CC	CC	CC	CC	CC	CC	AA	AA	AA	AA	CC	AA	AA	CC	CC
BOPA1_4152-573	AA	AA	AA	AA	AA	AA	AA	AA	AA	AA	AA	AA	AA	GG	AA	AA	AA	AA	AA	AA	AA	GG	AA	AA	AA	AA	GG	AA	AA	AA	GG	AA	AA	GG	AA	AA	AA	GG	AA	AA	GG	GG	AA	GG	AA	GG	AA	AA	AA
BOPA1_4154-364	CC	CC	CC	CC	CC	CC	CC	CC	AC	CC	CC	CC	CC	CC	CC	CC	CC	CC	CC	CC	CC	AA	CC	CC	CC	CC	CC	CC	CC	CC	CC	CC	CC	CC	CC	CC	CC	CC	CC	AA	AA	AA	AA	CC	CC	AA	CC	CC	CC
BOPA1_4163-1786	AA	AA	GG	AA	GG	GG	GG	GG	GG	GG	GG	GG	GG	GG	GG	GG	GG	AA	AA	GG	AA	GG	GG	AA	AA	GG	GG	GG	GG	AA	GG	AA	AA	AA	AA	GG	GG	GG	GG	GG	GG	GG	GG	GG	GG	GG	GG	GG	GG
BOPA1_4178-1592	GG	GG	GG	GG	GG	GG	GG	GG	GG	GG	GG	GG	GG	GG	GG	GG	AG	GG	GG	GG	GG	GG	GG	GG	GG	GG	GG	GG	GG	GG	GG	GG	GG	GG	GG	AG	GG	GG	GG	GG	GG	GG	GG	GG	GG	GG	GG	GG	GG
BOPA1_4184-393	AA	GG	AA	GG	AA	AA	AA	AA	AA	AA	GG	GG	AA	GG	AA	AA	AA	GG	GG	GG	GG	GG	AA	AA	AA	AA	AA	AA	AA	AA	AA	AA	AA	GG	GG	GG	AA	AA	AA	AA	AA	AA	GG	AA	AA	GG	GG	AA	AA
BOPA1_4191-268	GG	AA	GG	GG	AA	GG	GG	AA	AA	AA	GG	GG	AA	AA	AA	GG	GG	GG	GG	GG	AA	AA	AA	GG	GG	GG	GG	GG	AA	GG	AA	AA	AA	GG	GG	GG	AA	AA	GG	AA	AA	AA	AA	AA	AA	AA	GG	AA	AA
BOPA1_4199-1530	AA	AA	AA	AA	AA	AA	AA	AA	AA	AA	AA	AA	AA	AA	AA	AA	AA	AA	TT	AA	AA	AA	AA	TT	AA	AA	AA	AA	AA	AA	AA	AA	TT	AA	AA	AA	AA	AA	AA	AA	AA	AA	AA	TT	TT	AA	AA	AA	TT
BOPA1_42-512	CC	AA	CC	CC	AA	AA	CC	CC	CC	AA	CC	AA	CC	CC	AA	CC	CC	CC	AA	AA	AA	CC	CC	CC	CC	AA	CC	AA	AA	CC	AA	CC	CC	CC	AA	AA	AA	AA	AA	CC	CC	CC	CC	AA	CC	AA	AA	CC	AA
BOPA1_421-528	AA	AG	AA	AA	AG	AG	AG	AG	AA	AG	AG	AG	AA	AG	AG	AG	AG	AG	AG	AG	AG	AG	AA	AG	AG	AG	AA	AG	AG	AG	AA	AA	AG	AG	AA	AG	AG	AG	AG	AG	AG	AG	AA	AG	AG	AA	AG	AG	AG
BOPA1_4213-2378	CC	CC	CC	CC	GG	GG	GG	GG	GG	GG	GG	GG	CC	CC	GG	CC	CC	CC	CC	GG	CC	GG	CC	CC	CC	GG	CC	GG	CC	CC	GG	CC	CC	CC	CC	CC	CC	CC	CC	CC	GG	GG	CC	GG	GG	CC	CC	GG	GG
BOPA1_4218-1230	CC	CC	CC	CC	CC	CC	CC	CC	CC	CC	CC	CC	CC	CC	CC	CC	CC	CC	CC	CC	CC	CC	CC	CC	CC	CC	CC	CC	CC	CC	CC	CC	CC	CC	CC	CC	CC	AA	CC	CC	CC	CC	CC	CC	CC	CC	CC	CC	CC
BOPA1_4226-570	GG	AA	AA	AA	AA	AA	AA	GG	AA	GG	GG	AA	AA	AA	AA	AA	AA	GG	AA	AA	AA	AA	AA	AA	AA	AA	AA	AA	AA	AA	AA	AA	AA	AA	AA	AA	AA	AA	GG	AA	AA	AA	AA	GG	AG	AA	GG	GG	AA
BOPA1_4233-63	CC	CC	CC	CC	GG	CC	CC	CC	CC	CC	CC	CC	CC	GG	CC	CC	CC	CC	CC	CC	CC	CC	CC	CC	CC	CC	GG	CC	CC	GG	CC	CC	CC	CC	CC	CC	CC	GG	CC	CC	CC	CC	CC	CC	CC	CC	CC	CC	CC
BOPA1_4234-1944	AA	AA	AA	AA	AA	AA	AA	AA	AA	AA	AA	AA	CC	AA	CC	AA	AA	AA	AA	AA	AA	CC	AA	AA	AA	AA	CC	AA	AA	AA	CC	AA	AA	AA	AA	AA	AA	AA	AA	CC	CC	AA	AA	AA	AA	AA	AA	CC	CC
BOPA1_4235-1617	AA	AA	GG	GG	AA	AA	GG	AA	AA	AA	AA	AA	GG	AA	AA	AA	AA	GG	AA	AA	AA	GG	AA	AA	GG	AA	AA	AA	AA	GG	AA	AA	AA	AA	AA	AA	AA	AA	AA	AA	AA	AA	AA	AA	AA	AA	AA	AA	AA
BOPA1_4240-749	AA	AA	AA	AA	GG	AA	AA	AA	AA	AA	AA	AA	GG	AA	GG	AA	AA	AA	AA	AA	AA	AA	AA	AA	AA	AA	AA	AA	AA	AA	GG	AA	AA	AA	AA	AA	AA	GG	AA	AA	AA	AA	AA	AA	AA	AA	AG	AA	AA
BOPA1_4241-445	AA	AA	AA	AA	AA	GG	AA	GG	AA	AA	AA	AA	AA	GG	AA	AA	GG	AA	AA	AA	AA	GG	GG	AA	AA	GG	AA	AA	GG	AA	AA	AA	AA	AA	AA	AA	GG	AA	AA	GG	AA	AA	AA	GG	AG	AA	GG	GG	GG
BOPA1_4250-402	AA	AA	AA	AA	AA	AA	GG	AA	AA	AA	AA	AA	AA	AA	AA	GG	AA	AA	AA	AA	AA	AA	AA	AA	AA	AA	AG	AA	AA	AA	AA	GG	AA	GG	AA	AA	AA	GG	AA	AA	AA	AA	AA	AA	AA	AA	AA	AA	AA
BOPA1_4256-833	AA	GG	AA	AA	GG	GG	GG	GG	GG	GG	GG	GG	GG	GG	GG	GG	GG	GG	GG	GG	GG	GG	GG	GG	GG	GG	GG	GG	GG	AA	GG	AA	GG	AA	AA	AA	GG	GG	AA	GG	GG	GG	GG	GG	GG	GG	GG	GG	GG
BOPA1_4258-1498	GG	AA	AA	AA	GG	GG	AA	GG	GG	GG	GG	GG	AA	GG	GG	AA	GG	AA	GG	GG	AA	GG	GG	GG	AA	AA	GG	GG	AA	AA	AA	AA	AA	GG	GG	AA	AG	AA	GG	GG	AA	AA	AA	GG	AG	AA	GG	GG	GG
BOPA1_4275-1288	GG	GG	CC	GG	GG	GG	GG	GG	GG	GG	GG	GG	GG	GG	GG	GG	GG	GG	GG	GG	GG	CC	GG	GG	GG	GG	GG	GG	GG	GG	GG	GG	GG	GG	GG	GG	GG	GG	GG	GG	GG	GG	GG	GG	CC	GG	CC	GG	GG
BOPA1_4276-1082	CC	CC	CC	CC	AA	CC	CC	CC	CC	CC	CC	CC	CC	CC	AA	CC	AA	CC	CC	CC	CC	CC	AA	CC	CC	CC	AC	CC	CC	CC	CC	CC	CC	AA	CC	CC	CC	CC	CC	AA	CC	CC	CC	CC	CC	CC	CC	CC	CC
BOPA1_428-1519	GG	AA	GG	GG	GG	AA	AA	GG	AA	AA	AA	AA	AA	AA	AA	AA	AG	GG	GG	AG	GG	GG	GG	GG	GG	AA	GG	AA	AA	GG	GG	GG	AA	GG	GG	GG	AA	GG	GG	GG	AA	AA	AA	AA	AA	GG	GG	AA	AA
BOPA1_4280-295	GG	GG	GG	AA	AA	GG	GG	GG	AG	GG	GG	GG	GG	AA	GG	GG	GG	GG	GG	GG	GG	GG	GG	GG	GG	GG	AA	GG	GG	AA	GG	GG	GG	GG	GG	GG	GG	GG	GG	GG	GG	GG	GG	GG	GG	GG	GG	GG	GG
BOPA1_4313-482	AA	AA	AA	AA	GG	AA	AA	AA	GG	GG	AA	GG	AA	GG	AA	AA	GG	AA	AA	AA	GG	AA	GG	AA	AA	GG	GG	AA	GG	AA	GG	AA	GG	AA	AA	AA	GG	AA	AA	GG	GG	GG	GG	AA	GG	GG	GG	GG	GG
BOPA1_4321-1740	AA	--	AG	--	AA	AA	AG	--	AA	AG	AG	AA	AA	AA	AG	AA	--	AA	AA	AA	AA	--	AA	AA	AA	AA	--	AA	AG	AG	AG	AG	AA	AG	AA	--	--	AA	AA	AA	--	AA	--	--	AG	AA	--	AA	--
BOPA1_4331-1475	GG	GG	AA	AA	GG	GG	AA	GG	AA	GG	AA	AA	AA	GG	GG	AA	AA	AA	GG	AA	AA	AA	AA	GG	GG	AA	GG	GG	AA	AA	GG	AA	GG	GG	AA	AA	AA	GG	GG	AA	AA	AA	GG	AA	AA	AA	AA	AA	AA
BOPA1_4334-482	GG	GG	AA	AA	AA	GG	GG	GG	GG	GG	GG	GG	GG	GG	AA	GG	GG	GG	GG	GG	GG	GG	AA	GG	GG	GG	AA	AA	GG	GG	GG	AA	GG	GG	AA	GG	GG	GG	GG	GG	GG	GG	AA	GG	GG	GG	GG	GG	GG
BOPA1_4338-133	AG	GG	GG	GG	GG	AG	GG	AG	GG	GG	GG	GG	GG	GG	GG	GG	GG	GG	GG	GG	GG	GG	GG	GG	GG	GG	GG	AG	GG	GG	AG	GG	GG	GG	GG	GG	GG	GG	GG	GG	GG	GG	GG	GG	GG	AG	GG	GG	GG
BOPA1_4342-528	AA	GG	AA	GG	AA	AA	AA	GG	GG	AA	GG	GG	AA	AA	AA	AA	GG	AA	GG	GG	AA	GG	GG	GG	GG	AA	GG	GG	AA	GG	GG	GG	GG	AA	GG	GG	AA	AA	GG	AA	AA	GG	GG	GG	AA	GG	GG	AA	GG
BOPA1_4377-571	AG	AG	GG	GG	GG	GG	GG	GG	GG	GG	GG	GG	GG	GG	GG	GG	GG	GG	AG	GG	GG	GG	GG	AG	AG	GG	AG	GG	GG	GG	GG	GG	AG	GG	AG	AG	GG	AG	AG	GG	GG	GG	GG	GG	GG	GG	GG	GG	GG
BOPA1_4389-551	GG	AA	AA	GG	GG	AA	GG	AA	GG	AA	AA	AA	AA	AA	AA	GG	GG	AA	AA	AA	AA	AA	GG	AA	GG	AA	AA	GG	AA	GG	AA	AA	AA	AA	GG	GG	AA	AA	GG	AA	AA	AA	AA	AA	AA	AA	AA	AA	AA
BOPA1_4392-450	CC	GG	CC	CC	CC	GG	GG	CC	CG	GG	GG	GG	GG	GG	GG	GG	GG	GG	CC	GG	CC	CC	GG	CC	GG	GG	CC	GG	GG	GG	CC	CC	CC	CC	CC	GG	GG	GG	GG	GG	CC	CC	CC	GG	GG	CC	GG	GG	GG
BOPA1_4393-1078	AA	GG	GG	AA	GG	GG	GG	AA	GG	GG	GG	GG	GG	GG	GG	GG	GG	AA	AA	GG	AA	GG	GG	AA	AA	GG	GG	GG	GG	GG	GG	AA	AA	AA	AA	GG	GG	GG	AA	GG	GG	GG	GG	AA	GG	GG	GG	GG	AA
BOPA1_4396-567	CC	CC	CC	CC	AA	AA	CC	AA	AA	AA	AA	AA	CC	CC	CC	CC	AA	CC	CC	AA	CC	CC	AA	CC	CC	AA	AA	AA	AA	CC	CC	CC	CC	CC	CC	CC	AA	AA	CC	AA	AA	CC	CC	AA	AA	AA	CC	AC	AA
BOPA1_44-481	CC	CC	CC	CC	CC	CC	CC	CC	CC	CC	AC	AC	CC	CC	CC	CC	CC	CC	CC	AC	CC	CC	CC	CC	CC	CC	CC	CC	CC	CC	CC	CC	CC	CC	CC	CC	CC	AC	CC	CC	CC	CC	CC	AC	CC	CC	CC	CC	CC
BOPA1_4403-885	GG	GG	GG	GG	GG	AA	GG	AA	GG	GG	AA	GG	GG	GG	GG	GG	AA	GG	GG	GG	GG	GG	AA	GG	GG	GG	GG	GG	GG	GG	GG	GG	GG	GG	GG	GG	AA	AA	GG	AA	AA	AA	GG	GG	AG	AA	GG	AA	GG
BOPA1_4410-284	AA	AA	CC	AA	CC	CC	CC	CC	CC	CC	AA	AA	AA	CC	CC	AA	CC	CC	AA	AA	AA	CC	CC	CC	AA	CC	CC	CC	CC	CC	CC	AA	CC	CC	AA	AA	CC	CC	AA	CC	AA	CC	CC	CC	CC	AA	CC	CC	CC
BOPA1_4434-804	GG	GG	GG	AA	GG	AA	GG	GG	AA	AA	AA	AA	GG	GG	AA	GG	AA	AA	GG	AA	AA	GG	AA	GG	GG	AA	GG	AA	AA	AA	GG	AA	GG	GG	GG	GG	AA	GG	GG	AA	GG	GG	GG	GG	GG	GG	GG	GG	GG
BOPA1_4443-1835	GG	GG	AA	GG	GG	GG	AA	GG	GG	GG	AA	GG	GG	GG	GG	AA	GG	GG	GG	--	GG	GG	GG	GG	GG	AA	GG	GG	GG	GG	AA	GG	GG	GG	GG	GG	GG	GG	GG	GG	GG	AA	AA	GG	GG	GG	GG	GG	GG
BOPA1_4445-1911	GG	GG	GG	GG	GG	AA	GG	AA	AG	AA	GG	GG	AA	AA	GG	GG	GG	GG	GG	GG	GG	GG	AA	GG	GG	GG	GG	AA	GG	GG	AA	GG	AA	GG	GG	GG	AA	AA	GG	AA	AA	AA	AA	AA	AA	AA	GG	AA	AA
BOPA1_4453-422	AA	GG	AA	GG	GG	AA	GG	GG	GG	GG	AA	AA	AA	GG	GG	GG	AA	GG	GG	AA	GG	GG	AA	GG	GG	GG	AA	GG	AA	GG	GG	GG	GG	GG	GG	GG	AA	AA	GG	AA	GG	GG	GG	GG	AA	GG	GG	GG	GG
BOPA1_4454-1080	GG	GG	GG	CC	CC	GG	GG	CC	CC	CC	CC	GG	GG	CC	CC	GG	GG	CC	GG	GG	CC	GG	GG	GG	CC	GG	GG	GG	CC	CC	CC	CC	GG	CC	GG	GG	CC	GG	GG	GG	GG	GG	GG	GG	CG	CC	CC	GG	CC
BOPA1_4456-443	AA	AA	AA	AA	GG	AA	GG	AA	--	GG	GG	AA	AA	GG	GG	AA	AA	AA	AA	AA	AA	AA	AA	AA	GG	AA	AA	AA	AA	AA	GG	AA	AA	AA	AA	AA	AA	AA	AA	AA	AA	AA	GG	AA	AA	AA	AA	AA	AA
BOPA1_4472-658	AA	AA	AA	AA	AA	AA	AA	AA	AA	AA	AA	AA	AA	AA	GG	AA	AA	AA	AA	AA	AA	GG	AA	AA	AA	AA	AA	AA	AA	AA	GG	AA	AA	AA	AA	AA	AA	GG	AA	AA	AA	AA	GG	AA	AG	AA	AA	AA	AA
BOPA1_4475-478	GG	GG	GG	GG	GG	AA	AA	AA	GG	GG	AA	AA	AA	AA	GG	AA	AA	AA	GG	AG	GG	GG	AA	GG	AA	GG	GG	AA	GG	GG	GG	GG	GG	AA	GG	GG	AA	GG	GG	AA	AA	AA	AA	AA	AA	AA	AA	AA	AA
BOPA1_4488-514	AA	GG	AA	AA	AA	AA	AA	AA	AA	AA	AA	AA	AA	AA	AA	AA	AA	AA	AA	AA	GG	AA	AA	AA	AA	AA	AA	AA	AA	AA	AA	GG	AA	AA	AA	AA	AA	AA	AA	AA	AA	AA	AA	AA	AA	AA	AA	AA	AA
BOPA1_4511-1878	AA	AA	AA	AA	AA	AA	AA	AA	AA	AA	AA	AA	AA	AA	AA	AA	AA	AA	AA	AA	AA	AA	AA	AA	AA	AA	AA	AA	AA	AA	AA	AA	AA	AA	AA	AA	AA	AA	AA	AA	AA	AA	AA	AA	AA	AA	AA	AA	AA
BOPA1_4535-1366	CC	CC	CC	CC	CC	CC	CC	GG	CC	CC	CC	CC	CC	CC	CC	CC	GG	CC	GG	CC	CC	GG	GG	GG	GG	CC	CG	CC	GG	CC	CC	CC	CC	GG	GG	CC	CC	GG	CC	GG	CC	GG	CC	CC	CC	CC	CC	CC	CC
BOPA1_454-1502	AA	AA	AA	AA	AA	AA	AA	AA	AA	AA	AA	AA	AA	GG	AA	GG	GG	AA	AA	AA	AA	GG	GG	AA	AA	AA	AG	AA	AA	AA	AA	AA	AA	AA	AA	AA	AA	AA	AA	GG	AA	AG	GG	AA	AA	AA	GG	AA	AA
BOPA1_4544-461	AA	AA	AA	AA	GG	GG	AA	AA	AG	GG	GG	GG	AA	AA	GG	GG	AA	AA	GG	GG	AA	GG	GG	GG	AA	GG	GG	GG	GG	AA	GG	GG	GG	GG	AA	AA	AG	GG	AA	AA	GG	GG	AA	AA	AA	AA	GG	AA	AA
BOPA1_4547-1677	AA	AA	AA	AA	GG	GG	GG	GG	AA	AA	GG	GG	GG	AA	GG	GG	AA	GG	AA	GG	AA	AA	AA	AA	AA	AA	GG	AA	AA	AA	GG	AA	AA	AA	AA	AA	GG	AA	AA	AA	GG	AA	GG	GG	AA	GG	AA	GG	GG
BOPA1_4564-604	AA	AA	AA	AA	CC	CC	CC	CC	CC	CC	CC	CC	CC	CC	AA	CC	CC	AA	AA	CC	AA	AA	CC	AA	AA	CC	CC	CC	CC	CC	CC	CC	AA	AA	AA	AA	AA	AA	AA	CC	CC	CC	CC	AA	AA	CC	AA	AA	CC
BOPA1_4565-1583	AA	AA	AA	AA	AA	AA	AA	AA	AG	AA	AA	AA	AA	AA	AA	AA	AA	GG	AA	AA	AA	AA	AA	AA	AA	AA	AA	AA	AA	AA	AA	AA	AA	GG	AA	AA	AA	AA	AA	AA	AA	GG	GG	AA	AA	GG	GG	AA	AA
BOPA1_4570-591	CC	AA	CC	CC	CC	AA	CC	CC	AC	AA	AA	AA	CC	AA	CC	CC	AA	AA	AA	AA	AA	CC	CC	AA	AA	AA	AA	AA	AA	AA	CC	CC	AA	CC	CC	AA	AA	AA	AA	CC	CC	CC	AA	AA	AA	CC	AA	AA	AA
BOPA1_4578-899	AA	CC	CC	CC	CC	CC	CC	CC	CC	CC	--	CC	CC	CC	CC	CC	CC	CC	CC	CC	AA	CC	CC	CC	CC	CC	AC	CC	CC	CC	CC	CC	CC	CC	CC	CC	CC	CC	CC	CC	CC	CC	CC	CC	AA	CC	AA	AA	CC
BOPA1_4589-131	AA	AA	CC	CC	AA	CC	CC	AA	AA	AA	CC	AA	AA	AA	AA	CC	AC	AA	AA	AA	CC	CC	CC	AA	AA	AA	CC	CC	AA	CC	AA	CC	AA	AA	AA	AA	CC	CC	CC	CC	CC	AA	CC	CC	AC	AA	CC	AA	CC
BOPA1_4592-118	GG	GG	AA	AA	AA	GG	GG	GG	GG	GG	GG	GG	AA	AA	GG	AA	GG	AA	AA	GG	GG	GG	AA	AA	AA	GG	AA	GG	AA	AA	AA	AA	AA	GG	AA	AA	AA	AA	AA	GG	AA	GG	AA	GG	AA	AA	GG	GG	GG
BOPA1_4593-2007	GG	AA	GG	AA	AA	AA	GG	AA	GG	AA	GG	GG	AA	GG	AA	GG	AA	GG	AA	GG	AA	GG	AA	AA	AA	AA	AA	AA	AA	GG	GG	GG	GG	GG	GG	AA	AA	AA	GG	AA	AA	GG	GG	AA	AG	GG	GG	GG	AA
BOPA1_4594-971	AA	AA	AA	AA	AA	AA	AA	GG	AA	AA	AA	AA	AA	AA	AA	GG	AA	AA	AA	AA	AA	GG	AA	AA	AA	AA	GG	AA	GG	AA	AA	AA	AA	AA	AA	AA	AA	AA	AA	AA	AA	AA	AA	AA	AA	AA	AA	AA	AA
BOPA1_4611-178	GG	GG	CC	GG	CC	CC	CC	CC	CC	CC	GG	GG	CC	CC	GG	CC	GG	GG	GG	GG	GG	GG	GG	CC	GG	GG	CC	CC	CC	GG	CC	GG	CC	CC	GG	GG	CC	CC	GG	GG	GG	CC	GG	CC	CC	GG	CC	CC	CC
BOPA1_4616-503	GG	GG	GG	GG	GG	AA	GG	AA	GG	GG	GG	GG	GG	GG	GG	GG	GG	GG	GG	GG	GG	AA	AA	GG	GG	AA	GG	AA	GG	GG	GG	AA	GG	GG	GG	GG	GG	GG	GG	GG	GG	GG	GG	GG	GG	GG	GG	GG	GG
BOPA1_4618-1559	GG	GG	GG	GG	CC	GG	CC	GG	CC	GG	GG	GG	GG	CC	GG	GG	CC	GG	GG	GG	GG	GG	GG	CC	GG	GG	GG	GG	GG	GG	GG	GG	GG	GG	GG	GG	GG	GG	GG	GG	CC	CC	GG	CC	GG	CC	CC	GG	GG
BOPA1_4629-162	AA	AA	AA	AA	AA	AA	AA	TT	AA	AA	TT	TT	TT	AA	AA	TT	AA	TT	TT	TT	AA	AA	AA	TT	TT	AA	AA	AA	AA	AA	TT	AA	TT	TT	TT	TT	AA	AA	TT	AA	AT	TT	TT	TT	TT	TT	TT	TT	TT
BOPA1_4630-1036	GG	GG	GG	GG	GG	AA	GG	AA	AG	AA	AA	AA	GG	AA	AA	GG	GG	AA	GG	AA	GG	GG	GG	GG	GG	GG	AA	AA	GG	GG	GG	GG	GG	GG	GG	GG	GG	AA	GG	GG	GG	GG	GG	GG	GG	GG	GG	GG	GG
BOPA1_4636-1380	GG	GG	GG	GG	AA	GG	GG	GG	GG	GG	GG	GG	GG	AA	AA	AA	AA	GG	GG	GG	GG	GG	GG	GG	GG	GG	GG	GG	GG	GG	GG	GG	GG	GG	GG	GG	GG	GG	GG	AA	AA	GG	GG	GG	GG	GG	AA	GG	GG
BOPA1_4641-266	GG	AG	GG	AA	GG	AA	GG	GG	AA	AA	GG	GG	GG	AA	AA	GG	AG	GG	GG	GG	GG	AA	GG	GG	AA	GG	AA	AA	AA	AA	AA	AA	GG	GG	GG	GG	AA	AA	GG	GG	AA	GG	GG	AA	AA	GG	AA	GG	AA
BOPA1_4642-1124	GG	GG	GG	GG	AA	AA	GG	AA	AA	AA	GG	GG	GG	AA	GG	AA	GG	GG	GG	GG	GG	GG	GG	GG	GG	AA	GG	AA	AA	GG	AA	GG	AA	GG	GG	GG	AA	GG	GG	GG	GG	AA	AA	AA	AG	AA	AA	AA	AA
BOPA1_4643-867	AA	AA	AA	AA	AA	AA	GG	AA	GG	GG	GG	AA	GG	GG	AA	GG	AA	AA	AA	AA	AA	AA	AA	GG	GG	AA	GG	AA	GG	AA	GG	GG	GG	GG	AA	GG	AA	AA	GG	AA	AA	AA	GG	GG	AA	AA	AA	AA	AA
BOPA1_4644-1363	GG	GG	CC	CC	GG	GG	GG	CC	GG	GG	GG	GG	GG	CC	GG	GG	GG	GG	GG	GG	GG	GG	GG	GG	GG	GG	CC	GG	CC	CC	GG	GG	GG	GG	GG	GG	CC	CC	GG	CC	CC	GG	GG	CC	CC	GG	CC	CC	CC
BOPA1_4659-1261	--	--	--	--	--	--	--	AG	--	--	AG	AA	--	--	--	--	--	AG	--	--	--	--	--	AG	--	--	--	--	--	--	AG	--	AG	--	--	--	--	--	AG	--	AG	--	AG	AG	AG	--	--	--	AG
BOPA1_4665-882	AA	AA	AA	AA	AA	AA	AA	AA	AA	GG	AA	GG	AA	GG	AA	AA	GG	AA	AA	GG	GG	GG	GG	AA	AA	AA	AA	AA	AA	AA	AA	AA	AA	AA	GG	AA	AA	AA	GG	GG	AA	AA	AA	AA	AA	AA	AA	AA	AA
BOPA1_4679-1594	CC	AA	AA	AA	CC	AA	AA	CC	AA	CC	AA	AA	AA	AA	CC	AA	AC	AA	AA	AA	AA	CC	AA	CC	AA	AA	AA	AA	AA	AA	AA	CC	CC	AA	AA	AA	CC	AA	CC	AA	AA	CC	CC	AA	AA	CC	AA	CC	AA
BOPA1_4684-775	GG	GG	GG	AA	--	GG	AA	GG	GG	GG	GG	GG	AA	GG	AA	AA	GG	AA	AA	GG	AA	GG	GG	AA	GG	GG	AA	GG	GG	AA	GG	AA	GG	AA	GG	GG	GG	GG	GG	AA	AA	GG	AA	AA	AA	AA	AA	AA	GG
BOPA1_4686-1281	AA	AA	AA	GG	AA	AA	GG	GG	AA	AA	AA	AA	AA	AA	GG	GG	AA	AA	AA	AA	GG	GG	AA	AA	GG	GG	AA	AA	GG	AA	AA	GG	AA	AA	GG	AA	AA	AA	AA	AA	AA	AA	AA	AA	AA	AA	AA	AA	AA
BOPA1_4691-721	AA	GG	GG	GG	GG	GG	GG	GG	GG	AA	GG	GG	GG	AA	AA	GG	GG	GG	GG	GG	AA	GG	GG	GG	GG	GG	GG	GG	GG	GG	GG	GG	GG	GG	GG	GG	GG	GG	GG	GG	GG	GG	GG	GG	GG	GG	GG	GG	GG
BOPA1_4701-2395	AA	AA	AA	AA	AA	GG	AA	GG	AA	AA	GG	GG	GG	AA	AA	AA	GG	AA	AA	GG	AA	GG	GG	AA	AA	GG	AA	AA	GG	AA	AG	AA	GG	AA	AA	AA	GG	GG	AA	GG	AA	GG	GG	AA	AA	GG	AA	AA	AA
BOPA1_4706-940	AA	AA	AA	AA	GG	GG	GG	GG	GG	GG	AA	AA	GG	GG	GG	GG	AA	AA	AA	AA	AA	GG	AA	AA	AA	GG	AA	GG	GG	AA	AA	AA	AA	AA	AA	AA	GG	GG	AA	AA	GG	AA	GG	AA	AG	AA	GG	AG	AA
BOPA1_4707-421	AA	AA	AA	GG	AA	AA	AA	AA	AA	AA	AA	AA	AA	GG	AA	AA	AA	AA	AA	AA	AA	AA	AA	GG	GG	AA	AA	AA	AA	GG	AA	GG	AA	AA	GG	AA	AA	AA	AA	AA	AA	AA	GG	AA	AA	AA	AA	AA	AA
BOPA1_4715-810	CC	GG	GG	GG	CC	GG	CC	GG	GG	GG	GG	GG	GG	CC	CC	CC	GG	GG	GG	GG	GG	GG	GG	GG	GG	GG	CC	GG	GG	GG	GG	GG	GG	CC	GG	GG	GG	GG	GG	GG	GG	GG	GG	CC	GG	GG	GG	GG	GG
BOPA1_4716-1205	AA	AA	TT	AA	TT	AA	AA	AA	AA	AA	AA	AA	TT	AA	--	AA	AA	TT	AA	AA	AA	TT	AA	AA	AA	TT	TT	AA	AA	AA	AA	AA	AA	AA	AA	AA	AA	AA	TT	AA	AA	AA	AA	AA	AT	AA	TT	TT	AA
BOPA1_4717-386	GG	GG	GG	AA	AA	AA	GG	GG	AA	AA	GG	AA	GG	AA	AA	GG	GG	GG	GG	AA	GG	GG	GG	GG	GG	AA	AA	AA	GG	AA	GG	GG	GG	AA	GG	GG	GG	AA	GG	GG	GG	GG	GG	GG	GG	GG	GG	GG	GG
BOPA1_4721-1335	CC	GG	CC	GG	CC	CC	GG	CC	CC	CC	CC	CC	GG	CC	CC	GG	CC	GG	CC	CC	GG	CC	CC	CC	GG	CC	CC	CC	CC	GG	CC	GG	GG	CC	CC	GG	CC	CC	CC	CC	GG	CC	CC	CC	CC	GG	CC	CC	CC
BOPA1_4728-1735	AA	AA	AA	AA	CC	CC	CC	CC	CC	CC	CC	CC	AA	AA	CC	AA	AA	AA	AA	CC	AA	CC	AA	AA	AA	CC	AA	CC	AA	AA	CC	AA	AA	AA	AA	AA	AA	AA	AA	AA	CC	CC	AA	CC	CC	CC	CC	CC	CC
BOPA1_4737-368	GG	GG	GG	GG	GG	GG	AA	GG	AA	AA	AA	GG	AA	AA	GG	AA	GG	GG	GG	GG	GG	GG	GG	AA	AA	GG	AG	GG	AA	GG	AA	AA	AA	AA	GG	AA	GG	GG	AA	GG	GG	GG	AA	GG	GG	GG	GG	GG	GG
BOPA1_4771-380	AG	AG	AG	AG	AG	AG	GG	AG	AG	AG	GG	AG	GG	GG	AG	AG	AG	AG	AG	AG	AG	GG	AG	AG	AG	AG	AG	AG	AG	AG	AG	AG	AG	AG	AG	AG	AG	AG	AG	AG	AG	AG	AG	AG	GG	AG	AG	AG	AG
BOPA1_4773-1009	AA	AA	AA	AA	GG	AA	AA	GG	AA	AA	AA	AA	AA	AA	AA	AA	AA	AA	AA	AA	GG	AA	AA	AA	AA	AA	AA	AA	AA	AA	AA	AA	AA	AA	AA	AA	AA	AA	AA	AA	AA	AA	AA	AA	AA	AA	AA	AA	AA
BOPA1_478-1291	AA	AA	AA	AA	GG	GG	GG	GG	AG	AA	GG	GG	GG	AA	GG	GG	GG	GG	AA	GG	AA	AA	GG	AA	AA	GG	AA	GG	GG	AA	AA	AA	AA	AA	AA	AA	GG	GG	AA	GG	GG	AA	GG	AA	AG	AA	GG	AA	GG
BOPA1_4787-1746	GG	GG	GG	CC	GG	CC	GG	CC	CC	CC	CC	GG	GG	CC	GG	GG	CC	GG	GG	GG	GG	GG	CC	CC	CC	CC	CG	GG	CC	GG	GG	CC	CC	CC	GG	CC	CC	CC	CC	CC	CC	CC	GG	GG	CC	CC	CC	CC	CC
BOPA1_4788-672	AA	AA	GG	AA	AA	AA	AA	AA	AA	AA	AA	AA	GG	AA	AA	AA	AG	AA	AA	AA	AA	AA	GG	AA	AA	AA	AA	AA	AA	GG	AA	AA	AA	AA	AA	AA	AA	AA	AA	GG	AA	AA	AA	GG	AA	AA	AA	AA	GG
BOPA1_4791-1541	GG	GG	GG	CC	GG	GG	GG	GG	GG	GG	GG	GG	GG	GG	CC	GG	GG	GG	GG	GG	GG	CC	GG	GG	GG	GG	GG	GG	GG	CC	GG	GG	GG	CC	GG	GG	GG	GG	GG	GG	GG	GG	GG	CC	GG	GG	GG	GG	GG
BOPA1_4793-777	GG	GG	GG	GG	GG	AA	GG	AA	AA	AA	AA	AA	GG	AA	--	GG	AA	GG	GG	AA	GG	GG	AA	GG	GG	AA	GG	AA	AA	GG	AA	GG	GG	GG	GG	AA	AA	AA	AA	AA	AA	AA	AA	AA	AG	AA	GG	GG	AA
BOPA1_4795-782	GG	GG	GG	GG	GG	AA	AA	GG	AG	GG	AA	GG	GG	GG	GG	AA	AA	GG	GG	GG	GG	AA	GG	GG	GG	GG	GG	GG	AA	GG	AA	GG	GG	GG	GG	GG	AA	AA	GG	GG	AA	AA	GG	GG	AA	AA	AA	AA	GG
BOPA1_4807-1328	AA	AG	AA	AA	GG	GG	GG	GG	GG	GG	GG	GG	GG	GG	GG	GG	GG	AA	AA	GG	AA	GG	AA	AA	AA	GG	GG	GG	GG	AA	GG	GG	AA	GG	AA	AA	GG	GG	AA	GG	GG	GG	GG	GG	GG	GG	GG	GG	GG
BOPA1_482-1423	AA	AA	AA	AA	GG	AA	GG	AA	GG	AA	AA	AA	GG	AA	GG	AA	AA	AA	AA	AA	AA	GG	GG	AA	AA	AA	GG	AA	GG	AA	GG	GG	AA	GG	AA	AA	AG	AA	AA	AA	AA	AA	AA	AA	AA	GG	AA	AA	AA
BOPA1_4833-420	--	GG	AA	AA	GG	GG	GG	AA	AG	GG	--	AA	GG	GG	GG	GG	GG	AA	AA	AA	AA	AA	GG	AA	AA	GG	GG	GG	GG	AA	GG	AA	GG	AA	AA	AA	GG	GG	AA	GG	GG	GG	GG	GG	GG	AA	GG	GG	GG
BOPA1_4838-494	AA	AA	GG	AA	AA	AA	AA	AA	AA	AA	GG	AA	AA	AA	AA	AA	AA	AA	AA	AA	GG	AA	AA	AA	AA	AA	AA	GG	AA	AA	AA	AA	AA	GG	GG	AA	AA	AA	AA	AA	AA	AA	AA	GG	GG	AA	AA	AA	AA
BOPA1_4844-1737	GG	GG	GG	AA	AA	AA	GG	AA	GG	AA	GG	GG	AA	AA	AA	GG	AA	GG	AA	GG	AA	GG	AA	AA	AA	AA	GG	AA	AA	GG	AA	GG	GG	GG	GG	AA	AA	AA	GG	AA	AA	GG	GG	AA	AG	GG	GG	GG	AA
BOPA1_4845-123	AA	AA	AA	AA	CC	CC	CC	CC	CC	CC	AA	AA	CC	CC	CC	CC	CC	AA	CC	AA	AA	CC	CC	CC	AA	CC	CC	CC	AA	AA	CC	AA	CC	CC	AA	CC	CC	CC	AA	CC	AA	AA	CC	CC	AA	AA	AA	AA	CC
BOPA1_4849-1248	GG	GG	AA	AA	AA	GG	GG	AA	AA	AA	GG	AA	GG	GG	AA	AA	GG	GG	GG	AG	GG	AA	GG	GG	GG	AA	AA	GG	GG	GG	GG	GG	GG	GG	GG	GG	GG	AA	GG	GG	GG	GG	GG	GG	AG	GG	GG	GG	GG
BOPA1_485-1369	CC	CC	CC	CC	AA	CC	CC	CC	CC	CC	AA	AA	CC	AA	AC	CC	CC	CC	CC	AA	CC	CC	CC	CC	CC	CC	AC	CC	CC	CC	CC	CC	CC	CC	CC	CC	CC	CC	CC	CC	CC	AA	AA	CC	AA	AA	AA	AA	CC
BOPA1_4850-969	AA	AA	GG	--	AA	AA	AA	GG	AG	GG	AA	AA	AA	AA	AA	AA	AA	AA	AA	AA	AA	GG	AA	AA	AA	AA	GG	AA	GG	AA	GG	AA	AA	AA	AA	AA	AA	GG	AA	AA	AA	AA	AA	GG	AG	AA	AA	AA	AA
BOPA1_4861-640	GG	GG	GG	GG	GG	GG	GG	GG	GG	GG	GG	GG	GG	AA	GG	GG	GG	GG	GG	GG	GG	GG	GG	GG	GG	GG	GG	GG	AA	GG	GG	GG	GG	GG	GG	GG	GG	GG	GG	GG	GG	AA	GG	GG	GG	GG	GG	GG	GG
BOPA1_4879-1560	GG	GG	AA	GG	AA	AA	AA	GG	AA	AA	AA	AA	AA	GG	AA	AA	AA	AA	GG	AA	GG	GG	AA	GG	GG	GG	AA	AA	AA	AA	AA	GG	GG	GG	GG	GG	AA	GG	GG	AA	AA	AA	AA	GG	AA	AA	AA	AA	GG
BOPA1_4895-145	AA	GG	AA	AA	AA	GG	GG	GG	AA	AA	GG	AA	GG	AA	AA	GG	AA	AA	AA	AA	GG	AA	AA	AA	AA	GG	AA	GG	AA	AA	AA	GG	GG	GG	AA	AA	AA	GG	AA	AA	AA	AA	AA	GG	AA	GG	AA	AA	AA
BOPA1_4919-1051	GG	GG	GG	GG	GG	GG	GG	GG	GG	GG	GG	GG	GG	GG	GG	GG	AA	GG	GG	GG	GG	AA	AA	GG	GG	GG	AA	GG	GG	AA	GG	GG	GG	GG	GG	GG	GG	AA	GG	AA	GG	GG	GG	GG	GG	GG	GG	GG	GG
BOPA1_4927-1340	CC	AA	CC	CC	AA	CC	CC	CC	CC	CC	CC	CC	AA	AA	CC	CC	CC	CC	CC	CC	AA	AA	AA	CC	CC	CC	CC	CC	AA	CC	CC	CC	CC	CC	CC	CC	AA	AA	CC	CC	AA	CC	AA	CC	CC	CC	CC	CC	CC
BOPA1_4930-1604	GG	GG	GG	GG	GG	GG	GG	GG	AG	GG	GG	GG	GG	GG	GG	GG	GG	GG	GG	GG	GG	AA	GG	GG	GG	GG	GG	GG	GG	GG	GG	GG	GG	GG	GG	GG	GG	GG	GG	AA	AA	AA	AA	GG	GG	AA	GG	GG	GG
BOPA1_4962-1295	TT	TT	AA	TT	TT	AA	TT	TT	TT	TT	TT	TT	AA	TT	TT	AA	AA	TT	AA	TT	TT	AA	TT	AA	AA	TT	TT	TT	AA	TT	TT	TT	TT	TT	TT	TT	AA	TT	TT	TT	AA	AA	AA	TT	AT	AA	AA	AA	TT
BOPA1_497-386	AA	GG	GG	GG	GG	AA	AA	AA	GG	GG	AA	AA	AA	AA	GG	AA	AA	AA	AA	AG	GG	GG	AA	AA	AA	GG	GG	AA	AA	GG	GG	GG	GG	AA	AA	GG	AA	GG	AA	AA	AA	AA	AA	AA	AA	AA	AA	AA	AA
BOPA1_4977-567	GG	AA	GG	GG	GG	GG	AA	GG	GG	AA	AA	AA	AA	AA	GG	AA	AA	AA	AA	AA	AA	GG	GG	AA	AA	AA	GG	GG	AA	AA	GG	GG	AA	AA	GG	AA	AA	AA	AA	AA	GG	AA	GG	AA	AA	GG	AA	AA	AA
BOPA1_4978-1030	AA	GG	GG	AA	AA	GG	GG	AA	AA	GG	GG	GG	GG	GG	AA	GG	GG	AA	AA	AA	AA	GG	GG	AA	AA	GG	GG	AA	GG	GG	GG	AA	AA	AA	AA	AA	GG	GG	AA	GG	GG	AA	GG	AA	GG	GG	GG	GG	AA
BOPA1_4986-1214	AA	GG	AA	AA	GG	GG	GG	GG	AA	GG	GG	GG	AA	GG	AA	GG	AA	AA	AA	GG	AA	AA	GG	AA	AA	GG	AA	GG	AA	GG	GG	GG	AA	AA	AA	AA	GG	AA	AA	GG	GG	AA	GG	GG	GG	GG	GG	GG	GG
BOPA1_4988-858	CC	CC	CC	CC	GG	CC	CC	GG	CC	GG	GG	GG	CC	GG	CC	CC	GG	CC	CC	GG	CC	CC	CC	CC	CC	CC	CC	CC	GG	CC	GG	CC	CC	CC	CC	CC	CC	CC	CC	GG	CC	CC	CC	CC	CC	CC	CC	CC	GG
BOPA1_4991-1028	GG	GG	GG	GG	AA	GG	AA	GG	AA	GG	GG	AA	GG	AA	AA	AA	GG	AA	GG	AA	GG	GG	GG	AA	GG	GG	AA	AA	GG	GG	AA	GG	GG	GG	GG	GG	GG	AA	GG	GG	AA	GG	AA	GG	GG	AA	GG	GG	GG
BOPA1_5-1593	AA	GG	AA	GG	GG	AA	AA	GG	GG	GG	AA	GG	AA	AA	GG	AA	AA	AA	AA	AG	AA	AA	AA	AA	AA	GG	AA	AA	GG	GG	GG	GG	GG	GG	AA	AA	AA	GG	AA	AA	AA	AA	AA	AA	AA	AA	AA	AA	AA
BOPA1_5004-375	GG	GG	GG	GG	GG	AA	AA	AA	AG	AA	AA	AA	AA	AA	AA	AA	AA	GG	GG	AA	GG	GG	AA	GG	GG	AA	AA	GG	AA	GG	AA	GG	GG	AA	GG	GG	AA	AA	GG	AA	GG	AA	GG	AA	AA	GG	GG	GG	AA
BOPA1_5008-2402	AA	AA	AA	AA	AA	AA	CC	AA	AA	AA	CC	--	AA	AA	AA	CC	AA	AA	AA	AA	--	AA	AA	AA	AA	AA	CC	AA	AA	AA	AA	AA	AA	CC	AA	AA	AA	CC	AA	AA	AA	AA	AA	AA	AA	CC	AA	AA	AA
BOPA1_5013-1834	AA	AA	AA	AA	CC	AA	CC	AA	AA	AA	AA	AA	AA	AA	CC	AA	AA	AA	AA	AA	AA	AA	AA	AA	AA	AA	AA	AA	CC	AA	AA	CC	AA	CC	AA	AA	AA	AA	AA	AA	AA	AA	AA	AA	AA	AA	AA	AA	AA
BOPA1_5017-407	GG	AA	GG	AA	GG	GG	AA	GG	GG	GG	GG	GG	AA	GG	GG	AA	GG	AA	GG	GG	AA	GG	GG	GG	AA	GG	GG	GG	GG	AA	GG	AA	AA	GG	GG	AA	GG	GG	GG	GG	AA	GG	GG	GG	GG	AA	GG	GG	GG
BOPA1_5019-879	GG	GG	AG	GG	AG	AG	GG	AG	AG	AG	AG	AG	AG	AG	AG	GG	AG	GG	AG	AG	GG	AG	AG	AG	AG	AG	AG	AG	AG	GG	AG	GG	GG	GG	GG	GG	AG	AG	AG	AG	AG	AG	AG	AG	AG	AG	AG	AG	AG
BOPA1_5020-145	AA	AA	AA	CC	AA	AA	AA	AA	AA	AA	AA	AA	AA	CC	AA	AA	CC	AA	AA	AA	AA	CC	CC	CC	CC	AA	AA	AA	CC	CC	AA	CC	AA	AA	CC	AA	CC	CC	AA	CC	AA	AA	CC	AA	AA	AA	AA	AA	AA
BOPA1_5028-1261	AA	AA	AA	AA	AA	AA	AA	AA	AA	AA	AA	AA	AA	AA	AA	AA	AA	AA	AA	AA	AA	AA	AA	AA	AA	AA	AA	AA	AA	AA	AA	AA	AA	AA	AA	AA	AA	AA	AA	AA	GG	AA	GG	AA	AA	AA	GG	AA	AA
BOPA1_5029-1423	AA	GG	AA	AA	AA	AA	AA	AA	GG	AA	GG	GG	AA	AA	AA	AA	AA	GG	GG	GG	AA	GG	AA	GG	GG	GG	AA	GG	AA	GG	GG	GG	AA	AA	AA	AA	AA	GG	AA	AA	AA	GG	GG	AA	GG	AA	AA	GG	GG
BOPA1_5038-1035	AA	AA	AA	AA	GG	AA	GG	GG	GG	GG	AA	AA	AA	AA	AA	AA	AA	AA	AA	AA	AA	AA	AA	AA	AA	GG	AA	GG	AA	GG	GG	GG	AA	AA	GG	AA	AA	AA	AA	AA	GG	GG	AA	GG	AG	AA	AA	GG	GG
BOPA1_5046-619	AA	AA	AA	TT	TT	TT	AA	AA	AT	TT	AA	TT	AA	TT	TT	AA	AA	AA	AA	TT	AA	AA	AA	AA	AA	TT	TT	TT	AA	TT	AA	AA	AA	TT	AA	AA	AA	TT	AA	AA	AA	AA	AA	AA	AA	AA	AA	AA	AA
BOPA1_5050-1101	AA	AA	GG	GG	GG	AA	GG	GG	GG	GG	GG	GG	GG	GG	GG	AA	GG	GG	AA	GG	GG	GG	GG	AA	AA	GG	AA	AA	GG	GG	GG	GG	GG	GG	GG	GG	GG	GG	AA	GG	AA	AA	AA	AA	AA	AA	AA	AG	AA
BOPA1_5058-404	GG	AG	GG	AG	AG	AG	AG	AG	GG	AG	AG	AG	GG	AG	AG	GG	GG	AG	AG	AG	AG	AG	GG	AG	GG	AG	GG	AG	GG	AG	AG	AG	AG	GG	AG	AG	GG	GG	AG	GG	AG	AG	AG	AG	AG	AG	AG	AG	AG
BOPA1_5086-1239	GG	AA	AA	GG	GG	AA	AA	GG	GG	GG	AA	AA	AA	AA	AA	AA	AA	AA	AA	AA	AA	GG	AA	AA	AA	GG	AA	AA	GG	AA	AA	GG	GG	AA	AA	AA	GG	GG	AA	AA	GG	GG	AA	GG	GG	GG	GG	GG	GG
BOPA1_5113-624	GG	GG	GG	CC	GG	GG	GG	GG	GG	GG	CC	CC	CC	GG	GG	CC	CC	GG	GG	CC	CC	GG	CC	GG	GG	CC	GG	GG	CC	GG	GG	CC	GG	GG	GG	CC	CC	GG	GG	CC	CC	CC	CC	CC	CC	CC	CC	CC	CC
BOPA1_5124-1707	GG	GG	CC	CC	GG	CC	GG	GG	GG	GG	CC	CC	CC	CC	CC	CC	CG	CC	GG	CC	CC	CC	CC	CC	CC	CC	CC	CC	GG	CC	CC	CC	CC	CC	GG	GG	GG	CC	GG	CC	CC	CC	GG	GG	GG	CC	CC	CC	GG
BOPA1_5128-1831	AA	AA	AA	AA	AA	AA	AA	GG	AA	AA	AA	AA	GG	AA	AA	AA	AA	GG	AA	AA	AA	AA	AA	GG	GG	AA	AA	AA	AA	AA	AA	AA	GG	AA	AA	AA	AA	AA	AA	AA	GG	AA	AA	AA	AG	AA	AA	GG	GG
BOPA1_5138-265	GG	GG	GG	CC	CC	GG	GG	GG	CC	CC	GG	CC	GG	GG	CC	GG	GG	GG	GG	--	GG	GG	GG	GG	GG	CC	GG	GG	CC	GG	CC	GG	GG	GG	GG	GG	GG	CC	GG	GG	GG	GG	GG	GG	GG	GG	GG	GG	GG
BOPA1_5141-240	AA	AA	GG	GG	AA	AA	AA	GG	AA	AA	AA	AA	AA	AA	AA	GG	AA	AA	AA	AA	GG	AA	AA	AA	AA	AA	AA	AA	AA	GG	AA	GG	AA	AA	AA	AA	AA	AA	GG	AA	AA	AA	AA	AA	AA	AA	AA	AA	AA
BOPA1_5145-1355	GG	GG	GG	GG	GG	GG	GG	GG	AG	GG	GG	GG	AA	GG	AA	GG	AA	GG	AA	GG	GG	AA	AA	GG	GG	GG	GG	GG	GG	GG	GG	GG	GG	GG	GG	GG	GG	AA	GG	GG	GG	GG	GG	AA	GG	GG	AG	GG	AA
BOPA1_5148-1414	AA	CC	CC	CC	CC	CC	AA	AA	CC	CC	AA	AA	AA	CC	CC	AA	CC	CC	AA	AA	CC	CC	CC	CC	AA	CC	AA	CC	AA	CC	CC	CC	CC	CC	CC	CC	CC	CC	CC	CC	CC	CC	CC	CC	CC	AA	CC	CC	AA
BOPA1_5154-117	CC	GG	GG	GG	GG	GG	GG	GG	GG	GG	CC	GG	GG	CC	GG	CC	GG	CC	CC	GG	GG	GG	GG	CC	CC	GG	GG	GG	GG	GG	CC	GG	CC	CC	GG	GG	GG	GG	CC	GG	CC	CC	GG	CC	CC	CC	CC	CC	CC
BOPA1_5156-737	AA	AA	GG	GG	AA	GG	AA	AA	AA	AA	GG	AA	AA	AA	AA	AA	GG	AA	AA	AA	GG	AA	AA	AA	AA	AA	AA	AA	AA	AA	GG	GG	GG	AA	AA	AA	GG	GG	AA	AA	GG	GG	GG	AA	GG	GG	GG	GG	AA
BOPA1_5159-579	GG	GG	GG	GG	AA	GG	AA	AA	AA	GG	GG	GG	AA	GG	GG	GG	AA	GG	GG	GG	GG	GG	AA	GG	GG	AA	AA	GG	GG	GG	GG	GG	GG	AA	GG	GG	GG	GG	GG	AA	AA	GG	GG	AA	GG	AA	GG	GG	GG
BOPA1_5160-268	AA	AA	AA	AA	AA	AA	AA	AA	AA	AA	AA	AA	AA	AA	AA	AA	AA	AA	AA	AA	AA	AA	AA	AA	AA	AA	AA	AA	AA	AA	AA	AA	AA	AA	AA	AA	AA	AA	AA	AA	AA	AA	AA	AA	AA	AA	AA	AA	AA
BOPA1_5163-896	GG	AA	GG	AA	AA	AA	GG	GG	AA	AA	AA	AA	AA	AA	AA	GG	AA	GG	AA	AA	GG	AA	AA	AA	GG	AA	AG	AA	GG	AA	AA	GG	AA	AA	GG	AA	AA	GG	AA	AA	AA	AA	AA	GG	AA	AA	AA	AA	AA
BOPA1_5183-924	AA	AA	AA	GG	GG	GG	GG	GG	GG	GG	GG	GG	AA	GG	GG	AA	GG	AA	AA	GG	AA	GG	GG	GG	GG	GG	AA	GG	GG	GG	GG	GG	AA	AA	GG	AA	GG	GG	AA	GG	GG	GG	GG	GG	GG	GG	GG	GG	GG
BOPA1_5184-1163	GG	GG	AA	AA	AA	AA	GG	AA	AG	AA	AA	AA	AA	AA	AA	AA	AG	AA	GG	AA	AA	AA	AA	GG	GG	GG	AA	AA	GG	AA	AA	AA	GG	GG	AA	GG	GG	GG	GG	AA	GG	AA	GG	AA	AA	GG	AA	GG	AA
BOPA1_5187-752	GG	GG	GG	GG	GG	GG	GG	GG	GG	GG	GG	AA	GG	GG	AA	GG	AA	GG	GG	AA	GG	GG	AA	GG	GG	GG	AA	GG	GG	GG	GG	AA	GG	AA	GG	GG	GG	GG	GG	AA	AA	AG	GG	GG	AG	AA	GG	AA	GG
BOPA1_5194-1118	GG	CC	CC	GG	CC	GG	CC	GG	GG	CC	GG	CC	CC	GG	GG	GG	CC	CC	GG	CC	GG	GG	CC	GG	GG	GG	CG	GG	GG	GG	CC	GG	CC	CC	CC	CC	GG	GG	CC	CC	GG	GG	CC	GG	CG	GG	CC	CC	GG
BOPA1_5202-1199	AA	AA	CC	AA	AA	AA	AA	CC	AC	CC	AA	AA	AA	AA	AA	AA	AA	AA	AA	AA	AA	CC	AA	AA	AA	AA	CC	AA	CC	AA	CC	AA	AA	AA	AA	AA	AA	CC	AA	AA	AA	AA	AA	CC	AC	AA	AA	AA	AA
BOPA1_5206-787	CC	CC	CC	CC	GG	CC	CC	CC	CC	CC	GG	CC	CC	GG	GG	CC	CC	CC	CC	GG	CC	CC	CC	CC	CC	GG	CC	CC	CC	CC	CC	CC	CC	CC	CC	CC	CC	CC	CC	CC	CC	GG	GG	CC	CC	CC	CC	CC	CC
BOPA1_5211-1755	GG	GG	GG	GG	AA	AA	AA	GG	AA	AA	AA	AA	AA	GG	AA	AA	AA	GG	GG	AA	GG	GG	AA	GG	GG	AA	AA	AA	AA	AA	AA	GG	GG	GG	GG	GG	AA	AA	GG	AA	AA	AA	AA	AA	AA	AA	AA	AA	GG
BOPA1_5212-1409	CC	CC	AA	AA	CC	AA	AA	CC	CC	CC	AA	CC	CC	CC	CC	CC	AA	CC	CC	CC	AA	AA	AA	CC	CC	CC	AA	AA	CC	AA	CC	AA	CC	CC	CC	CC	AA	CC	AA	AA	AA	CC	AA	AA	AA	AC	AA	CC	AA
BOPA1_5219-773	GG	GG	GG	GG	AA	AA	GG	AA	AG	GG	GG	GG	GG	AA	AA	GG	AA	GG	AA	GG	GG	GG	AA	AA	AA	GG	AA	AA	GG	GG	AA	GG	AA	GG	GG	AA	GG	AA	GG	GG	GG	GG	AA	GG	AG	GG	AG	GG	GG
BOPA1_5224-1560	GG	GG	GG	GG	GG	GG	AA	GG	GG	GG	GG	GG	GG	GG	GG	AA	GG	GG	GG	GG	GG	AA	AA	GG	GG	GG	GG	GG	GG	AA	GG	AA	GG	AA	GG	GG	GG	GG	GG	GG	GG	GG	GG	GG	GG	GG	GG	GG	GG
BOPA1_5225-703	AA	GG	GG	GG	GG	AA	AA	AA	GG	GG	AA	GG	GG	GG	GG	GG	GG	GG	GG	GG	GG	AA	GG	GG	GG	GG	AA	AA	GG	GG	GG	GG	GG	AA	AA	GG	GG	GG	AA	GG	GG	GG	GG	AA	GG	GG	AA	GG	GG
BOPA1_5232-2041	AA	GG	AA	GG	AA	AA	GG	AA	AA	AA	AA	AA	GG	AA	AA	GG	AA	GG	AA	AA	GG	AA	AA	AA	GG	AA	AA	AA	AA	GG	AA	GG	GG	AA	AA	GG	AA	AA	AA	AA	GG	AA	AA	AA	AA	GG	AA	AA	AA
BOPA1_5233-1070	GG	GG	GG	GG	GG	GG	GG	GG	GG	GG	GG	GG	GG	GG	GG	GG	GG	GG	GG	GG	GG	GG	GG	GG	GG	GG	GG	GG	GG	GG	GG	GG	GG	GG	GG	GG	GG	GG	GG	GG	GG	GG	GG	GG	GG	GG	GG	GG	GG
BOPA1_5245-304	GG	AA	GG	GG	GG	AA	GG	GG	GG	GG	AA	AA	GG	GG	GG	GG	GG	GG	GG	AA	GG	GG	GG	GG	GG	GG	GG	AA	GG	GG	GG	GG	GG	GG	GG	GG	AA	AA	GG	GG	AA	AA	AA	AA	AA	AA	AA	AA	AA
BOPA1_5250-214	GG	GG	GG	GG	GG	GG	GG	GG	GG	GG	GG	GG	GG	GG	GG	GG	GG	GG	GG	GG	GG	GG	GG	GG	GG	GG	GG	GG	GG	GG	AA	GG	GG	AA	GG	GG	GG	GG	GG	GG	GG	GG	GG	GG	GG	GG	GG	GG	GG
BOPA1_5251-184	AA	AA	AA	AA	AA	AA	AA	AA	AA	AA	GG	AA	AA	AA	AA	AA	AA	AA	AA	AA	AA	GG	AA	AA	AA	AA	AA	AA	AA	AA	AA	AA	AA	GG	AA	AA	AA	GG	AA	AA	GG	AA	AA	AA	AA	AA	AA	AA	AA
BOPA1_5253-1318	GG	GG	GG	GG	GG	AA	GG	AA	GG	GG	GG	GG	GG	GG	GG	GG	GG	GG	GG	GG	GG	GG	GG	AA	GG	GG	GG	GG	AA	GG	GG	GG	AA	GG	GG	GG	AA	AA	GG	GG	GG	AA	AA	GG	AA	AA	AA	AA	AA
BOPA1_5254-1845	AA	AA	AA	AA	AA	AA	AA	AA	AA	AA	AA	AA	AA	AA	AA	AA	AA	AA	AA	AA	AA	AA	AA	AA	AA	AA	AA	AA	AA	AA	AA	AA	AA	AA	AA	AA	AA	AA	AA	AA	AA	AA	AA	AA	AA	AA	AA	AA	AA
BOPA1_5260-462	GG	AA	GG	GG	AA	AA	GG	AA	AA	AA	GG	AA	GG	AA	AA	GG	AA	GG	GG	AA	GG	GG	GG	AA	GG	AA	GG	AA	AA	GG	AA	GG	AA	GG	GG	GG	AA	GG	GG	GG	AA	AA	AA	AA	AA	AA	AA	AA	GG
BOPA1_5273-894	AA	AA	AA	AA	AA	AA	CC	CC	CC	AA	AA	AA	CC	AA	AA	CC	CC	AA	AA	AA	AA	CC	AA	AA	AA	AA	CC	AA	AA	AA	CC	AA	AA	CC	AA	AA	AC	AA	AA	CC	AA	AC	AA	AA	AA	CC	CC	AA	AA
BOPA1_5283-1090	AA	GG	AA	AA	AA	GG	GG	GG	AA	GG	GG	GG	GG	GG	AA	GG	AG	AA	AA	AA	AA	GG	AA	GG	AA	GG	GG	AA	GG	GG	GG	AA	AA	AA	AA	AA	GG	GG	AA	AA	GG	AA	GG	GG	GG	GG	GG	GG	GG
BOPA1_5284-227	CC	CC	GG	CC	CC	CC	CC	CC	CC	CC	CC	CC	CC	CC	CC	CC	CC	CC	CC	CC	CC	GG	CC	CC	CC	CC	CC	CC	CC	CC	CC	CC	CC	CC	CC	--	CC	GG	CC	CC	CC	CC	CC	CC	CC	CC	CC	CC	CC
BOPA1_5297-796	GG	GG	AA	GG	GG	AA	GG	AA	AA	AA	AA	AA	AA	AA	AG	GG	AA	AA	GG	AA	GG	AA	AA	GG	GG	AA	AA	AA	AA	GG	AA	GG	GG	GG	GG	AA	AA	AA	AA	AA	AA	AA	AA	AA	AA	AA	AA	AA	AA
BOPA1_5298-828	AA	AA	AA	AA	CC	AA	AA	AA	AA	AA	AA	AA	AA	CC	CC	CC	CC	AA	AA	AA	AA	CC	CC	AA	AA	AA	AC	AA	CC	AA	AA	CC	AA	CC	AA	AA	AA	AA	AA	CC	CC	AA	CC	AA	AA	AA	CC	AA	AA
BOPA1_5316-739	GG	GG	AA	AA	GG	GG	GG	GG	GG	GG	GG	GG	GG	GG	GG	AA	GG	AA	AA	GG	GG	GG	GG	AA	AA	GG	GG	GG	GG	AA	GG	AA	AA	GG	AA	AA	GG	GG	AA	GG	GG	GG	GG	GG	AA	AA	GG	GG	GG
BOPA1_5318-436	CC	AA	CC	AA	CC	AA	AA	AA	AA	AA	AA	AA	AA	AA	AA	AA	CC	AA	AA	AA	AA	AA	CC	AA	AA	AA	AC	AA	AA	AA	CC	AA	CC	CC	CC	CC	AA	AA	CC	CC	AA	AA	CC	AA	AC	AA	CC	CC	AA
BOPA1_5334-1533	AA	TT	AA	AA	TT	TT	TT	TT	TT	TT	AA	TT	TT	TT	TT	TT	TT	TT	AA	TT	AA	AA	TT	AA	AA	TT	AA	TT	TT	AA	TT	AA	AA	TT	AA	AA	TT	TT	AA	TT	TT	TT	TT	TT	TT	AA	TT	TT	TT
BOPA1_5336-400	GG	GG	GG	GG	GG	AA	GG	GG	AA	GG	GG	GG	AA	AA	GG	AA	GG	GG	GG	GG	GG	GG	GG	GG	GG	GG	AA	AA	AA	GG	GG	GG	GG	GG	GG	GG	AA	GG	GG	GG	GG	AA	AA	AA	AA	AA	GG	AA	GG
BOPA1_5339-487	CC	CC	AA	CC	CC	AA	CC	AA	CC	AA	CC	AA	AA	AA	AA	AA	CC	AA	CC	AA	AA	AA	CC	CC	CC	AA	CC	AA	CC	AA	AA	AA	CC	CC	AA	CC	CC	CC	CC	CC	CC	AA	CC	AA	AA	CC	AA	CC	AA
BOPA1_5346-1587	GG	GG	GG	GG	GG	GG	GG	GG	GG	GG	GG	GG	GG	GG	GG	GG	GG	GG	GG	GG	GG	GG	GG	GG	GG	GG	GG	GG	GG	GG	GG	GG	GG	GG	GG	GG	GG	GG	GG	GG	GG	GG	GG	GG	GG	GG	GG	GG	GG
BOPA1_5347-585	AA	CC	CC	CC	AA	CC	CC	CC	AA	CC	CC	CC	CC	CC	AA	CC	CC	CC	CC	CC	CC	AA	CC	CC	CC	CC	CC	CC	CC	CC	CC	CC	AA	AA	CC	CC	CC	CC	CC	CC	CC	CC	CC	CC	CC	AA	CC	CC	AA
BOPA1_5379-595	CC	CC	CC	CC	AA	AA	AA	AA	CC	AA	AA	AA	AA	AA	AA	AA	AC	AA	CC	AA	CC	AA	AA	CC	CC	AA	AA	AA	CC	CC	AA	CC	CC	CC	AA	CC	CC	AA	CC	AA	CC	AA	CC	AA	CC	CC	CC	CC	AA
BOPA1_5381-1950	AA	GG	GG	GG	AA	GG	AA	AA	AA	AA	GG	AA	AA	GG	GG	AA	GG	GG	AA	AA	GG	GG	GG	AA	AA	GG	GG	AA	GG	GG	GG	GG	GG	GG	GG	AA	GG	GG	GG	GG	AA	AA	GG	AA	AG	GG	GG	GG	AA
BOPA1_5385-722	GG	GG	GG	GG	GG	AA	AA	AA	AA	AA	AA	AA	AA	GG	AA	AA	AA	GG	GG	AA	GG	GG	AA	AA	AA	AA	GG	AA	AA	AA	AA	AA	AA	GG	GG	GG	AA	AA	GG	AA	AA	AA	GG	AA	GG	GG	GG	AA	AA
BOPA1_5399-139	GG	GG	GG	GG	GG	GG	GG	GG	GG	GG	GG	GG	GG	GG	GG	GG	GG	GG	GG	GG	GG	GG	GG	AA	AA	GG	GG	GG	AA	GG	GG	AA	AA	GG	GG	GG	GG	GG	GG	GG	GG	GG	GG	GG	GG	GG	GG	GG	GG
BOPA1_5402-929	AA	AA	GG	AA	AA	AA	AA	AA	AA	AA	GG	AA	AA	AA	AA	AA	AA	AA	AA	AA	GG	GG	AA	AA	AA	AA	GG	AA	AA	AA	AA	AA	AA	AA	AA	AA	AA	AA	GG	AA	AA	AA	AA	AA	AA	AA	AA	AA	AA
BOPA1_5419-760	AA	AA	AA	AA	AA	AA	AA	AA	AA	AA	AA	AA	CC	AA	AA	CC	AA	AA	AA	AA	AA	AA	AA	CC	AA	AA	AA	AA	CC	AA	AA	AA	CC	AA	AA	AA	AA	AA	AA	AA	AA	AA	AA	AA	AA	AA	AA	AA	AA
BOPA1_5428-146	AA	AA	AA	CC	AA	CC	CC	CC	AC	AA	AA	AA	CC	AA	AC	CC	CC	AA	CC	AC	AA	CC	CC	CC	CC	CC	--	CC	AA	CC	CC	AA	CC	AA	CC	CC	CC	CC	AA	CC	AA	AA	AA	CC	AA	AA	AA	AA	AA
BOPA1_5440-455	CC	CC	CC	AA	CC	CC	CC	CC	CC	CC	CC	CC	CC	CC	CC	CC	CC	CC	CC	CC	CC	AA	CC	CC	CC	CC	CC	CC	CC	CC	CC	AA	CC	CC	AA	CC	CC	CC	CC	CC	CC	CC	CC	CC	CC	CC	CC	CC	CC
BOPA1_5448-298	GG	GG	GG	AA	GG	AA	AA	AA	AA	AA	AA	AA	AA	AA	AA	AA	AA	AA	GG	AA	GG	GG	AA	AA	AA	GG	AA	AA	GG	AA	AA	GG	AA	AA	GG	AA	AA	GG	GG	AA	AA	AA	AA	AA	AA	AA	AA	AA	AA
BOPA1_5467-1663	CC	AA	AA	AA	CC	CC	CC	CC	CC	CC	CC	CC	CC	CC	CC	CC	AC	CC	AA	CC	AA	CC	CC	AA	CC	CC	CC	CC	CC	AA	CC	CC	CC	AA	AA	AA	AA	CC	AA	CC	CC	AA	CC	AA	CC	AA	CC	AA	AA
BOPA1_5475-1355	GG	GG	GG	GG	GG	AA	GG	GG	GG	AA	AA	AA	GG	GG	GG	AA	GG	GG	AA	AA	GG	GG	GG	AA	GG	AA	GG	AA	GG	GG	AA	AA	AA	GG	GG	GG	AG	AA	GG	GG	GG	GG	GG	GG	GG	GG	AA	GG	GG
BOPA1_5477-757	GG	AG	GG	GG	GG	GG	AG	GG	GG	AG	AG	AG	AG	GG	GG	AG	GG	GG	GG	GG	GG	GG	GG	GG	GG	AG	AG	GG	GG	GG	AG	GG	GG	GG	GG	GG	GG	GG	GG	GG	AG	GG	GG	GG	GG	AG	GG	GG	GG
BOPA1_5480-826	GG	GG	AA	GG	AA	GG	GG	AA	AA	AA	GG	AA	GG	GG	AA	AA	GG	GG	GG	AG	AA	GG	GG	GG	GG	AA	GG	GG	AA	GG	AA	GG	GG	GG	GG	GG	GG	AA	GG	GG	GG	GG	GG	GG	GG	GG	GG	GG	GG
BOPA1_5483-787	AA	AA	GG	AA	AA	GG	GG	AA	AA	AA	AA	AA	AA	AA	AA	GG	GG	AA	AA	AA	AA	GG	GG	AA	AA	AA	AA	AA	AA	AA	GG	AA	AA	AA	AA	AA	GG	GG	AA	GG	AA	AA	GG	AA	AG	GG	GG	GG	AA
BOPA1_5488-1097	AA	AA	GG	GG	AA	AA	AA	AA	GG	AA	AA	AA	AA	AA	AA	AA	AA	AA	AA	AA	GG	AA	AA	GG	AA	AA	AA	GG	AA	GG	AA	GG	AA	AA	AA	AA	AA	AA	AA	AA	AA	GG	AA	AA	AA	AA	AA	AA	AA
BOPA1_5497-661	AA	GG	AA	GG	AA	AA	GG	AA	AA	AA	AA	AA	GG	AA	AA	GG	AA	GG	AA	AA	GG	AA	AA	AA	GG	AA	AA	AA	AA	GG	AA	GG	GG	GG	AA	GG	AA	AA	AA	AA	GG	AA	AA	AA	AA	GG	AA	AA	AA
BOPA1_5499-1430	AA	AA	GG	GG	AA	AA	AA	AA	AA	AA	AA	AA	AA	AA	AA	AA	AA	GG	AA	AA	GG	AA	AA	AA	AA	AA	AA	AA	AA	GG	AA	GG	AA	AA	AA	AA	AA	GG	AA	AA	AA	AA	AA	AA	AA	AA	AA	AA	AA
BOPA1_5514-472	GG	GG	GG	GG	GG	GG	GG	GG	GG	GG	GG	GG	GG	GG	GG	GG	GG	GG	GG	GG	GG	GG	GG	GG	GG	GG	GG	GG	GG	GG	GG	GG	GG	GG	GG	GG	GG	GG	GG	GG	GG	GG	AA	GG	GG	GG	GG	GG	GG
BOPA1_552-188	GG	GG	GG	AA	GG	GG	GG	AA	AG	AA	GG	GG	AA	GG	GG	GG	GG	GG	AA	GG	GG	AA	GG	GG	AA	GG	GG	GG	GG	AA	GG	AA	GG	AA	AA	GG	GG	GG	GG	GG	AA	GG	GG	AA	GG	AA	AG	GG	AA
BOPA1_5520-925	AA	GG	AA	AA	AA	GG	AA	AA	GG	AA	GG	AA	GG	AA	AA	AA	AA	GG	AA	AA	GG	AA	GG	AA	AA	AA	AG	GG	GG	GG	GG	AA	GG	GG	AA	AA	GG	AA	GG	GG	AA	GG	GG	AA	GG	GG	GG	GG	GG
BOPA1_5537-283	AA	AA	AA	GG	GG	GG	GG	AA	AG	GG	AA	AA	GG	GG	GG	GG	GG	AA	AA	AA	AA	AA	GG	AA	AA	GG	GG	GG	GG	AA	GG	GG	AA	AA	AA	AA	GG	GG	AA	GG	GG	GG	GG	AA	AG	AA	AA	AA	AA
BOPA1_5541-418	AA	GG	AA	GG	GG	GG	GG	AA	GG	GG	GG	GG	GG	GG	GG	GG	GG	AA	AA	GG	AA	AA	GG	AA	AA	GG	GG	GG	GG	GG	GG	GG	GG	AA	AA	AA	GG	AA	AA	GG	GG	GG	GG	GG	GG	AA	GG	GG	AA
BOPA1_5554-1971	GG	AA	GG	AA	AA	AA	AA	GG	AA	AA	GG	AA	AA	AA	AA	AA	AA	AA	GG	AA	AA	GG	AA	GG	AA	AA	AA	AA	AA	AA	AA	AA	AA	AA	GG	GG	AA	GG	GG	AA	AA	AA	AA	GG	AA	AA	AA	AA	AA
BOPA1_5565-1908	GG	AA	GG	GG	GG	AA	AA	AA	AG	AA	AA	AA	AA	AA	AA	AA	AA	AA	GG	AA	GG	GG	AA	GG	AA	AA	AA	AA	AA	AA	AA	GG	GG	AA	GG	AA	AA	AA	AA	GG	GG	GG	GG	GG	GG	GG	AA	AA	GG
BOPA1_557-1297	AA	AA	AA	AA	GG	GG	GG	GG	GG	AA	AA	AA	AA	GG	AA	GG	AA	AA	AA	GG	AA	GG	GG	GG	AA	AA	AA	GG	GG	AA	GG	AA	AA	AA	AA	GG	GG	AA	AA	GG	GG	GG	GG	GG	GG	GG	GG	GG	GG
BOPA1_5571-640	GG	GG	GG	GG	GG	GG	GG	GG	GG	GG	GG	GG	AA	AA	AA	GG	GG	GG	GG	GG	GG	GG	GG	GG	GG	GG	AA	GG	GG	GG	GG	GG	GG	GG	GG	GG	GG	GG	GG	GG	GG	GG	GG	AA	GG	GG	GG	GG	AA
BOPA1_5573-1170	GG	GG	AA	AA	GG	GG	GG	GG	GG	GG	GG	GG	GG	GG	GG	GG	GG	AA	GG	GG	AA	AA	GG	GG	GG	GG	GG	GG	GG	AA	GG	AA	GG	GG	GG	GG	GG	AA	GG	GG	GG	GG	GG	GG	GG	GG	GG	GG	GG
BOPA1_5591-403	GG	AA	GG	GG	GG	AA	AA	AA	AA	AA	AA	AA	GG	AA	AA	AA	AA	AA	AA	AA	GG	GG	GG	AA	AA	AA	GG	AA	AA	GG	GG	GG	AA	AA	GG	AA	AA	AA	AA	AA	AA	AA	AA	AA	AA	AA	AA	AA	AA
BOPA1_5595-297	TT	TT	TT	TT	AA	TT	TT	AA	AA	TT	TT	AA	TT	AA	AA	TT	TT	TT	TT	AA	TT	TT	TT	TT	TT	TT	TT	TT	AA	TT	TT	TT	TT	TT	TT	TT	TT	TT	TT	TT	TT	AA	TT	TT	TT	AA	TT	TT	TT
BOPA1_5611-811	AA	AA	AA	AA	AA	AA	AA	AA	AA	AA	AA	AA	AA	AA	AA	AA	AA	AA	AA	AA	AA	AA	AA	AA	AA	AA	AA	AA	GG	GG	AA	GG	AA	AA	AA	AA	AA	AA	AA	AA	AA	AA	AA	AA	AA	AA	AA	AA	AA
BOPA1_5652-419	AA	AA	GG	GG	AA	--	--	GG	--	--	AA	AA	--	AA	AA	AA	--	GG	AA	AA	--	GG	--	AA	AA	AA	AA	--	GG	GG	GG	--	--	GG	GG	--	--	GG	AA	--	AA	AA	AA	AA	AA	AA	AA	AG	AA
BOPA1_5657-1187	AA	AA	AA	GG	AA	AA	AA	AA	AA	AA	AA	AA	AA	GG	AA	AA	GG	AA	AA	AA	AA	GG	GG	GG	GG	AA	AA	AA	GG	GG	AA	GG	AA	AA	GG	AA	GG	GG	AA	GG	AA	AA	AA	AA	AA	AA	AA	AA	AA
BOPA1_568-1651	GG	AG	AG	AG	AG	AG	AG	AG	AG	GG	AG	AG	AG	GG	GG	AG	AG	AG	AG	AG	GG	AG	AG	AG	AG	AG	--	AG	AG	AG	AG	AG	AG	AG	AG	AG	AG	AG	AG	AG	AG	AG	AG	AG	GG	AG	GG	GG	AG
BOPA1_5684-601	AA	TT	TT	AA	TT	AA	TT	TT	AA	TT	TT	TT	AA	AA	TT	AA	AT	AA	AA	TT	AA	AA	AA	AA	AA	AA	TT	AA	TT	AA	TT	AA	AA	AA	AA	AA	TT	AA	AA	AA	TT	TT	TT	TT	TT	AA	TT	AA	TT
BOPA1_5692-310	AA	AA	CC	AA	CC	CC	CC	AA	AA	CC	CC	CC	CC	CC	CC	CC	CC	AA	AA	CC	AA	CC	AA	AA	AA	CC	CC	CC	CC	AA	CC	AA	CC	CC	AA	AA	CC	AA	AA	AA	CC	CC	CC	CC	CC	CC	AA	CC	CC
BOPA1_5695-922	GG	GG	GG	GG	GG	AA	AA	GG	GG	GG	AA	AA	AA	AA	GG	AA	GG	AA	GG	AG	AA	GG	AA	GG	GG	GG	GG	AA	GG	GG	GG	AA	GG	GG	GG	GG	GG	GG	GG	AA	AA	GG	AA	AA	AA	AA	AA	AA	AA
BOPA1_570-1376	AA	AA	CC	AA	AA	CC	CC	CC	AC	CC	AA	AA	CC	AA	AA	CC	CC	AA	AA	AA	AA	CC	CC	AA	AA	AA	CC	AA	CC	AA	CC	AA	CC	AA	AA	CC	CC	CC	AA	CC	AA	CC	AA	CC	CC	CC	CC	CC	CC
BOPA1_5732-1104	GG	CC	GG	GG	GG	GG	CC	GG	GG	CC	CC	CC	CC	CC	GG	CC	CC	CC	CC	CC	CC	GG	GG	CC	CC	CC	GG	GG	CC	CC	GG	GG	CC	CC	GG	CC	CC	CC	CC	CC	GG	CC	GG	CC	CC	GG	CC	CC	CC
BOPA1_5754-850	AA	GG	GG	GG	GG	GG	GG	AA	GG	GG	GG	GG	GG	GG	GG	GG	GG	GG	GG	GG	GG	AA	GG	GG	GG	GG	AA	GG	GG	GG	AA	GG	GG	AA	GG	GG	GG	GG	GG	GG	GG	GG	AA	GG	GG	GG	GG	GG	GG
BOPA1_5757-248	AA	AA	AA	AA	TT	TT	TT	TT	AT	AA	AA	AA	TT	TT	AT	TT	TT	AA	AA	AA	AA	TT	TT	TT	TT	AA	TT	TT	TT	AA	AA	AA	TT	AA	AA	TT	TT	TT	AA	TT	AA	AA	TT	TT	AA	AA	AA	AA	AA
BOPA1_5759-478	GG	GG	GG	GG	AA	AA	GG	AA	GG	AA	GG	GG	GG	AA	AA	GG	GG	GG	GG	GG	GG	GG	GG	GG	GG	GG	AA	AA	GG	AA	GG	GG	GG	GG	AA	GG	GG	AA	GG	GG	GG	GG	GG	GG	GG	GG	GG	GG	GG
BOPA1_5764-430	AA	AA	AA	GG	AA	GG	AA	AA	AA	AA	AA	AA	AA	AA	AA	AA	GG	AA	AA	AA	AA	AA	GG	AA	AA	AA	AA	AA	AA	AA	AA	GG	AA	AA	AA	AA	GG	AA	AA	GG	GG	GG	GG	AA	AA	AA	AA	AA	AA
BOPA1_5768-469	AA	AA	AA	AA	AA	AA	AA	AA	AA	AA	AA	AA	AA	AA	AA	AA	GG	AA	AA	AA	GG	AA	AA	AA	AA	AA	AA	AA	AA	AA	AA	AA	AA	AA	AA	GG	AA	AA	AA	AA	AA	AA	AA	AA	AA	AA	AA	AA	AA
BOPA1_5771-91	AA	AA	GG	GG	GG	AA	GG	AA	AG	AA	GG	GG	AA	AA	AA	GG	GG	GG	AA	GG	GG	GG	AA	AA	GG	GG	AA	AA	GG	GG	AA	GG	GG	AA	AA	GG	AA	GG	AA	AA	AA	AA	GG	AA	AA	AA	AA	AA	AA
BOPA1_5772-1176	GG	GG	AA	GG	GG	GG	GG	GG	GG	GG	GG	GG	GG	GG	GG	GG	GG	GG	GG	GG	GG	AA	GG	GG	GG	GG	AA	GG	GG	GG	GG	GG	GG	GG	AA	GG	GG	GG	AA	GG	GG	GG	GG	GG	GG	GG	GG	GG	GG
BOPA1_5777-354	GG	GG	AA	AA	AG	AA	AA	GG	GG	GG	GG	GG	GG	GG	GG	GG	GG	GG	GG	GG	AA	GG	GG	GG	GG	GG	GG	AA	GG	AA	GG	AA	GG	GG	GG	GG	GG	GG	GG	GG	GG	AA	GG	GG	AA	GG	AA	AA	GG
BOPA1_578-587	AA	AA	AA	AA	AA	AA	AA	AA	AA	AA	AA	AA	AA	AA	AA	AA	AA	AA	AA	AA	AA	AA	AA	CC	AA	AA	CC	AA	AA	AA	CC	AA	CC	AA	AA	AA	AA	AA	AA	AA	AA	CC	AA	AA	AA	AA	AA	AA	AA
BOPA1_5784-213	GG	GG	GG	GG	GG	AA	GG	GG	GG	AA	GG	GG	GG	GG	GG	GG	AA	GG	GG	GG	GG	GG	AA	GG	GG	GG	GG	GG	AA	GG	AA	GG	GG	GG	GG	GG	AA	GG	GG	AA	GG	AG	AA	GG	AA	AA	AA	AA	GG
BOPA1_5785-748	AA	GG	AA	GG	GG	GG	GG	GG	GG	GG	GG	GG	GG	GG	GG	GG	GG	GG	GG	GG	GG	GG	GG	GG	GG	GG	GG	GG	GG	GG	GG	GG	GG	GG	GG	GG	GG	GG	GG	GG	GG	GG	GG	GG	GG	GG	GG	GG	GG
BOPA1_5796-1189	AA	AA	AA	AA	AA	GG	AA	GG	AA	GG	GG	AA	GG	AA	AA	AA	AA	AA	AA	GG	AA	AA	AA	AA	AA	AA	AA	GG	AA	GG	AA	AA	AA	AA	AA	AA	AA	AA	AA	AA	GG	AA	AA	AA	GG	GG	GG	AA	AA
BOPA1_5797-777	GG	GG	GG	GG	GG	AA	AA	AA	AA	AA	AA	AA	GG	AA	AA	AA	AA	AA	AA	AA	AA	AA	AA	AA	AA	AA	AA	AA	AA	GG	AA	GG	AA	AA	AA	AA	AA	AA	GG	AA	AA	AA	AA	AA	AA	AA	AA	AA	AA
BOPA1_5798-867	AA	AA	CC	AA	AA	CC	AA	AA	CC	CC	CC	CC	CC	CC	AC	AA	CC	CC	AA	CC	AA	AA	CC	AA	AA	CC	CC	CC	CC	AA	CC	AA	AA	AA	AA	CC	CC	CC	CC	CC	CC	CC	CC	CC	AC	CC	CC	CC	AA
BOPA1_5799-578	AA	AG	AA	AA	GG	GG	AA	GG	AG	GG	GG	GG	AA	GG	GG	AA	AA	GG	GG	GG	AA	AA	AA	GG	AA	GG	AA	AA	GG	GG	GG	GG	GG	AA	GG	GG	GG	GG	AA	GG	GG	GG	GG	GG	GG	GG	GG	GG	AA
BOPA1_5823-1073	GG	GG	GG	GG	GG	AA	AA	AA	GG	AA	GG	GG	GG	GG	GG	GG	GG	AA	GG	GG	GG	AA	GG	GG	GG	AA	GG	AA	GG	GG	AA	GG	GG	AA	AA	GG	GG	AA	GG	GG	GG	GG	GG	GG	GG	GG	GG	GG	GG
BOPA1_5840-659	GG	GG	GG	AA	GG	AA	GG	AA	AA	GG	GG	GG	GG	GG	GG	GG	AA	GG	GG	GG	GG	GG	AA	AA	AA	GG	AG	GG	AA	GG	GG	AA	AA	AA	GG	AA	AA	AA	AA	AA	AA	AA	GG	GG	AG	AA	GG	AA	GG
BOPA1_5844-1011	GG	GG	GG	GG	GG	AA	GG	GG	GG	GG	AA	GG	GG	GG	GG	AA	AA	GG	GG	GG	GG	GG	GG	GG	GG	GG	GG	GG	AA	GG	GG	GG	GG	GG	GG	GG	AA	AA	GG	GG	AA	AA	GG	GG	AA	AA	AA	AA	GG
BOPA1_5848-1413	AA	AA	AA	AA	AA	AA	AA	AA	AA	AA	AA	AA	AA	AA	AA	AA	AA	AA	AA	AA	AA	AA	GG	AA	AA	AA	AG	AA	AA	AA	AA	AA	AA	AA	AA	AA	AA	AA	AA	AA	AA	AA	AA	AA	AA	AA	AA	AA	AA
BOPA1_585-342	GG	AA	AA	GG	AA	AA	GG	GG	AG	GG	AA	AA	GG	AA	AG	GG	GG	AA	GG	AA	AA	GG	GG	AA	GG	GG	AA	AA	GG	GG	GG	GG	AA	GG	GG	AA	AA	GG	AA	AA	GG	AA	AA	GG	AA	GG	AG	AA	GG
BOPA1_5850-2347	AA	AA	AA	AA	AA	AA	AA	AA	AG	AA	AA	AA	AA	AA	AA	AA	AA	AA	AA	AA	AA	GG	AA	AA	AA	AA	AA	AA	AA	AA	AA	AA	AA	AA	AA	AA	AA	AA	AA	GG	GG	GG	GG	AA	AA	GG	AA	AA	AA
BOPA1_5873-880	AA	GG	AA	GG	AA	AA	GG	AA	AA	AA	AA	AA	GG	AA	AA	GG	AA	GG	AA	AA	AA	AA	AA	AA	GG	GG	AA	AA	AA	GG	AA	GG	GG	AA	AA	GG	AA	GG	AA	AA	AA	AA	AA	AA	AA	GG	AA	AA	AA
BOPA1_5880-2547	GG	GG	GG	GG	GG	GG	AA	AA	GG	GG	AA	GG	AA	GG	GG	AA	AA	AA	GG	GG	GG	AA	AA	AA	GG	GG	AA	GG	GG	GG	AA	GG	GG	GG	AA	AA	AA	AA	GG	AA	GG	AA	AA	AA	AA	AA	AA	AA	AA
BOPA1_5887-615	AA	GG	AA	AA	GG	AA	AA	GG	GG	AA	GG	GG	GG	AA	GG	GG	GG	AA	GG	GG	AA	GG	GG	GG	AA	AA	AG	AA	GG	AA	AA	AA	GG	AA	GG	AA	GG	GG	AA	GG	GG	GG	AA	GG	GG	GG	GG	GG	GG
BOPA1_5893-1285	GG	GG	GG	AA	GG	AA	AA	AA	AG	GG	AA	AA	AA	GG	AG	AA	AA	GG	AA	AA	GG	AA	AA	AA	AA	AA	AG	AA	AA	AA	AA	GG	AA	GG	AA	AA	AA	AA	GG	AA	AA	AA	GG	AA	AA	AA	AA	AA	GG
BOPA1_5925-565	AG	AG	AG	GG	GG	AG	AG	AG	--	GG	GG	AG	GG	GG	GG	AG	GG	AG	GG	AG	AG	GG	GG	GG	AG	GG	--	AG	GG	GG	GG	AG	GG	AG	AG	AG	AG	GG	AG	GG	GG	GG	GG	AG	GG	GG	GG	GG	GG
BOPA1_5926-798	AA	AG	AA	GG	GG	AA	AA	AA	AA	GG	AA	AA	AA	GG	GG	AA	GG	AA	AA	AA	AA	AA	GG	AA	AA	AA	GG	AA	GG	GG	GG	GG	AA	AA	AA	AA	GG	AA	AA	GG	GG	AA	AA	GG	GG	AA	GG	AA	GG
BOPA1_5945-748	AA	AA	AA	AA	GG	GG	GG	AA	GG	GG	AA	AA	GG	AA	AA	GG	GG	AA	AA	AA	AA	GG	GG	AA	AA	AA	AG	AA	GG	AA	AA	GG	GG	GG	AA	AA	GG	AA	AA	GG	GG	AA	AA	AA	AA	GG	GG	AA	GG
BOPA1_5960-1302	GG	GG	GG	GG	GG	AA	GG	GG	GG	GG	AA	GG	GG	GG	GG	GG	GG	GG	GG	GG	GG	AA	AA	GG	GG	GG	GG	GG	AA	AA	GG	AA	GG	GG	GG	GG	AA	AA	GG	AA	GG	GG	GG	GG	GG	GG	GG	GG	GG
BOPA1_5965-1387	GG	AA	AA	AA	GG	GG	AA	AA	GG	AA	AA	AA	GG	AA	AA	AA	AA	GG	GG	AA	GG	GG	AA	AA	GG	AA	AA	GG	AA	AA	AA	AA	AA	AA	GG	GG	AA	GG	GG	AA	AA	GG	AA	AA	AA	AA	AA	AA	AA
BOPA1_5984-132	GG	GG	AA	GG	GG	GG	GG	GG	GG	GG	GG	GG	GG	GG	GG	GG	GG	GG	GG	GG	AA	GG	GG	GG	GG	GG	GG	GG	GG	GG	GG	GG	GG	GG	GG	GG	GG	AA	GG	GG	GG	GG	GG	GG	GG	GG	GG	GG	GG
BOPA1_5993-2383	AA	AA	TT	TT	AA	TT	AA	AA	AA	AA	AA	AA	AA	TT	AA	AA	TT	AA	AA	AA	TT	AA	TT	AA	AA	TT	AA	AA	TT	AA	AA	AA	TT	TT	TT	AA	TT	AA	AA	TT	AA	AA	AA	AA	AA	AA	AA	TT	AA
BOPA1_6018-235	CC	AA	CC	CC	AA	CC	CC	AA	AA	AA	CC	CC	AA	AA	AA	CC	CC	CC	CC	CC	AA	AA	AA	CC	CC	CC	CC	CC	AA	CC	AA	AA	AA	CC	CC	CC	AA	AA	CC	AA	AA	AA	AA	AA	AA	AA	CC	AA	AA
BOPA1_6019-296	AA	AA	GG	AA	AA	AA	AA	GG	AA	AA	AA	AA	AA	AA	AA	AA	AA	AA	AA	AA	GG	GG	AA	AA	AA	AA	GG	AA	GG	AA	AA	AA	AA	GG	AA	AA	AA	GG	AA	AA	AA	AA	AA	AA	AA	AA	AA	AA	AA
BOPA1_6023-567	AA	CC	CC	CC	AA	AA	AA	AA	CC	AA	AA	AA	AA	CC	AA	CC	CC	CC	AA	AA	CC	AA	CC	AA	AA	AA	CC	AA	CC	CC	CC	CC	AA	AA	AA	AA	CC	CC	AA	CC	AA	AA	AA	CC	AA	AA	AA	AA	CC
BOPA1_6024-1095	TT	AA	TT	TT	AA	AA	AA	AA	TT	AA	AA	AA	AA	AA	AA	TT	AA	AA	TT	AA	AA	TT	AA	AA	TT	AA	AA	AA	AA	AA	AA	AA	TT	TT	TT	AA	AA	AA	TT	AA	AA	AA	AA	TT	AA	TT	AA	AA	TT
BOPA1_6026-1949	CC	CC	GG	CC	CC	CC	CC	CC	CC	CC	CC	CC	CC	CC	CC	CC	CC	CC	CC	CC	CC	GG	CC	CC	CC	CC	CC	CC	CC	CC	CC	CC	CC	CC	CC	CC	CC	CC	CC	CC	CC	CC	CC	CC	CC	CC	CC	CC	CC
BOPA1_603-72	GG	AA	GG	GG	AA	AA	GG	GG	AA	AA	AA	AA	GG	AA	AA	GG	AA	GG	AA	AA	GG	AA	AA	AA	GG	GG	AG	AA	GG	GG	GG	GG	AA	GG	GG	AA	AA	AA	AA	AA	AA	AA	AA	GG	AA	AA	AA	AA	AA
BOPA1_6035-654	GG	AA	GG	GG	GG	AA	AA	AA	AA	AA	AA	AA	AA	AA	AA	AA	AA	AA	GG	AA	GG	AA	AA	GG	AA	AA	AA	AA	AA	AA	AA	GG	GG	AA	GG	AA	AA	AA	AA	AA	AA	AA	AA	GG	GG	AA	AA	AA	GG
BOPA1_6050-1625	AA	AA	GG	AA	AA	AA	GG	AA	AG	AA	AA	AA	AA	GG	AA	GG	AA	AA	GG	AA	AA	GG	GG	GG	AA	AA	GG	AA	GG	AA	AA	AA	AA	AA	AA	AA	AA	AA	AA	AA	AA	AA	AA	AA	AA	AA	AA	AA	AA
BOPA1_6069-304	GG	AA	GG	GG	AA	AA	AA	GG	AA	AA	AA	AA	GG	AA	AA	AA	AA	GG	AA	AA	GG	AA	GG	AA	AA	AA	AA	AA	AA	GG	GG	GG	AA	AA	AA	AA	AA	AA	AA	GG	AA	AA	AA	GG	AA	AA	AA	AA	GG
BOPA1_6081-850	CC	AA	AA	CC	AA	CC	AA	CC	AA	CC	AA	CC	AA	AA	AA	AA	AA	AA	CC	CC	CC	AA	AA	CC	CC	AA	AA	AA	CC	CC	AA	CC	AA	AA	AA	AA	CC	CC	AA	AA	AA	CC	AA	AA	AC	AA	CC	CC	AA
BOPA1_6093-572	GG	GG	AA	GG	AA	AA	AA	AA	AA	AA	GG	GG	AA	AA	AA	AA	AA	AA	AA	GG	AA	AA	AA	AA	AA	AA	GG	AA	AA	GG	AA	GG	AA	AA	AA	GG	AA	AA	GG	AA	AA	AA	AA	AA	AA	AA	AA	AA	AA
BOPA1_6116-709	GG	GG	GG	AA	GG	GG	AA	GG	GG	GG	GG	GG	GG	GG	AA	AA	GG	GG	AA	GG	GG	GG	GG	AA	AA	GG	GG	GG	GG	AA	AA	AA	GG	GG	AA	GG	GG	GG	GG	GG	GG	GG	GG	GG	AA	GG	AG	GG	GG
BOPA1_6117-1507	GG	AA	GG	GG	GG	GG	GG	GG	GG	GG	GG	GG	GG	AA	GG	AA	GG	GG	AA	GG	GG	AA	GG	GG	AA	GG	GG	GG	GG	GG	AA	GG	AA	AA	AA	AA	GG	AA	AA	GG	GG	GG	GG	GG	AG	GG	GG	GG	GG
BOPA1_6118-595	GG	GG	--	GG	GG	GG	GG	GG	GG	GG	GG	GG	GG	GG	GG	GG	GG	--	GG	GG	GG	--	GG	GG	GG	GG	--	GG	GG	GG	GG	GG	GG	GG	GG	GG	GG	GG	GG	GG	GG	GG	GG	GG	GG	GG	GG	GG	GG
BOPA1_6133-774	CC	CC	CC	CC	CC	CC	CC	CC	CC	AC	CC	AC	CC	AC	AC	CC	AC	AC	CC	AC	CC	CC	AC	CC	CC	CC	AC	CC	AC	CC	CC	CC	CC	CC	AC	CC	AC	AC	CC	AC	CC	CC	AC	CC	--	AC	CC	CC	CC
BOPA1_6142-1544	GG	GG	GG	GG	AA	GG	GG	GG	GG	GG	GG	GG	GG	GG	AA	GG	GG	GG	AG	GG	GG	GG	GG	AG	AA	GG	GG	AG	GG	GG	GG	GG	GG	GG	GG	GG	GG	GG	GG	GG	GG	GG	GG	GG	GG	GG	GG	GG	GG
BOPA1_6156-1399	TT	TT	TT	AA	AA	AA	AA	AA	AT	AA	TT	TT	AA	TT	AA	TT	AA	TT	AA	TT	AA	TT	TT	AA	AA	AA	AA	AA	TT	TT	AA	TT	TT	TT	TT	AA	TT	TT	TT	AA	AA	TT	TT	AA	TT	TT	TT	TT	AA
BOPA1_6157-1233	AA	AA	AA	AA	CC	CC	AA	CC	AA	AA	AA	AA	CC	CC	CC	AA	CC	AA	AA	AA	AA	AA	CC	AA	AA	CC	AA	AA	CC	AA	CC	AA	AA	AA	AA	AA	CC	CC	AA	CC	AA	AA	CC	CC	AA	CC	AC	AA	CC
BOPA1_617-167	GG	AG	GG	AG	AG	AG	AG	AG	GG	AG	GG	AG	AG	AG	AG	GG	--	AG	AG	AG	AG	GG	AG	AG	AG	AG	GG	AG	AG	AG	AG	AG	GG	AG	GG	AG	AG	AG	GG	AG	AG	AG	GG	AG	AG	AG	AG	AG	GG
BOPA1_6170-304	AA	CC	CC	CC	AA	AA	CC	AA	CC	AA	AA	CC	CC	AA	AA	CC	CC	AA	AA	CC	CC	CC	CC	AA	AA	AA	CC	CC	AA	AA	CC	AA	AA	CC	CC	AA	AA	AA	AA	CC	AA	AA	AA	AA	AA	AA	AA	AA	AA
BOPA1_6171-956	AA	AA	AA	CC	AA	AA	AA	AA	AA	AA	AA	AA	AA	CC	AA	AA	AA	AA	AA	AA	AA	AA	AA	CC	CC	AA	AA	AA	AA	CC	AA	CC	AA	AA	CC	AA	AA	AA	AA	AA	AA	AA	CC	AA	AA	AA	AA	AA	AA
BOPA1_6172-773	AA	AG	AA	AA	GG	GG	GG	GG	GG	AA	AA	GG	GG	GG	GG	GG	GG	AA	AA	GG	AA	GG	GG	AA	AA	GG	GG	GG	GG	AA	GG	GG	AA	GG	AA	AA	AA	GG	AA	GG	AA	GG	GG	GG	GG	GG	GG	GG	GG
BOPA1_6184-200	AA	AA	AA	AA	AG	AA	AA	AA	AA	AG	AA	AG	--	AA	AG	AA	AA	AG	AG	AG	AG	AG	AA	AG	AA	AG	AA	AA	AG	AG	AA	AA	AA	AG	AA	AA	AG	AG	AA	AA	AG	AA	AA	AA	AA	AA	AA	AA	AA
BOPA1_6195-2137	GG	GG	GG	GG	--	AA	GG	GG	GG	AA	GG	AA	GG	GG	GG	GG	AG	AA	GG	AA	GG	GG	AA	GG	GG	GG	AA	AA	GG	GG	GG	GG	GG	GG	GG	GG	AG	GG	GG	AA	AA	GG	GG	GG	GG	GG	GG	GG	GG
BOPA1_6201-1190	GG	GG	GG	GG	GG	GG	GG	GG	GG	GG	GG	GG	GG	GG	GG	GG	GG	GG	GG	GG	GG	GG	GG	GG	GG	GG	GG	GG	GG	GG	GG	GG	GG	GG	GG	GG	GG	GG	GG	GG	GG	GG	GG	GG	GG	GG	GG	GG	GG
BOPA1_6205-683	GG	AA	GG	AA	AA	AA	AA	GG	AA	AA	GG	AA	AA	AA	AA	AA	AA	AA	GG	AA	AA	GG	AA	GG	AA	AA	AA	AA	AA	AA	AA	AA	AA	AA	GG	GG	AA	GG	GG	AA	AA	AA	AA	GG	AA	AA	AA	AA	AA
BOPA1_6208-987	AA	AA	AA	AA	AA	AA	AA	AA	AA	AA	AA	AA	AA	AA	AA	AA	AA	AA	AA	AA	AA	CC	CC	AA	AA	AA	AA	AA	CC	AA	AA	CC	AA	AA	AA	AA	AA	AA	AA	AA	AA	AA	AA	AA	AA	AA	AA	AA	AA
BOPA1_6215-539	GG	GG	GG	GG	AA	GG	GG	GG	GG	GG	GG	GG	GG	AA	AA	AA	AA	GG	GG	GG	GG	GG	GG	GG	GG	GG	AG	GG	AA	GG	GG	GG	GG	GG	GG	GG	GG	GG	GG	AA	AA	GG	GG	GG	GG	GG	AA	GG	GG
BOPA1_6238-243	TT	TT	TT	TT	TT	TT	TT	TT	TT	TT	TT	TT	TT	TT	TT	TT	TT	TT	TT	TT	TT	TT	TT	TT	TT	TT	TT	TT	TT	TT	TT	TT	TT	TT	TT	TT	TT	TT	TT	TT	TT	TT	TT	TT	TT	TT	TT	TT	TT
BOPA1_6249-572	GG	GG	GG	GG	AA	GG	GG	GG	GG	GG	GG	GG	GG	AA	AA	AA	AA	GG	GG	GG	GG	AA	AA	GG	GG	GG	AG	GG	GG	GG	GG	AA	GG	AA	GG	GG	GG	GG	GG	AA	AA	GG	AA	GG	GG	GG	AA	GG	GG
BOPA1_6250-1056	CC	AA	CC	AA	AA	AA	AA	AA	CC	CC	CC	AA	AA	CC	CC	AA	AA	AA	AA	AA	CC	CC	AA	AA	AA	AA	CC	AA	AA	AA	AA	AA	AA	AA	AA	AA	AA	AA	AA	AA	AA	AA	AA	AA	CC	AA	CC	CC	AA
BOPA1_6260-183	GG	GG	AA	AA	GG	GG	AA	AA	AA	GG	GG	AA	GG	GG	GG	AA	AA	GG	AA	AA	AA	AA	AA	AA	GG	GG	GG	AA	AA	AA	GG	AA	GG	AA	AA	AA	GG	GG	GG	AA	GG	GG	GG	AA	GG	GG	GG	GG	GG
BOPA1_6280-1098	GG	GG	CC	CC	CC	CC	GG	GG	GG	CC	GG	GG	GG	GG	CC	GG	GG	CC	GG	GG	CC	CC	GG	GG	GG	CC	CC	CC	GG	CC	GG	CC	GG	CC	CC	GG	GG	CC	GG	GG	GG	GG	GG	GG	GG	GG	GG	GG	GG
BOPA1_6302-250	GG	AA	AA	AA	GG	GG	GG	GG	GG	GG	GG	GG	GG	AA	AA	GG	GG	GG	GG	GG	GG	GG	GG	GG	GG	AA	GG	GG	GG	AA	GG	AA	GG	GG	GG	GG	GG	GG	AA	GG	GG	GG	GG	GG	GG	GG	GG	GG	GG
BOPA1_6315-914	AA	GG	GG	GG	AA	AA	AA	GG	AA	AA	GG	GG	AA	AA	AA	AA	GG	AA	AA	GG	GG	AA	GG	AA	AA	AA	GG	AA	AA	AA	GG	AA	AA	GG	GG	AA	AA	AA	AA	GG	AA	GG	AA	GG	AA	AA	AA	AA	GG
BOPA1_6326-1032	AA	AA	AA	AA	GG	AA	GG	AA	GG	AA	AA	AA	GG	GG	GG	AA	AA	AA	AA	AA	AA	GG	GG	AA	AA	AA	AG	AA	GG	AA	GG	GG	AA	GG	AA	AA	AA	AA	AA	AA	GG	AA	AA	AA	AA	AA	AA	AA	AA
BOPA1_6328-736	AA	AA	AA	AA	AA	AA	AA	AA	AA	AA	AA	AA	AA	AA	GG	AA	AA	AA	AA	AA	AA	GG	AA	AA	AA	AA	AA	AA	AA	AA	GG	AA	AA	AA	AA	AA	AA	GG	AA	AA	AA	AA	GG	AA	AG	AA	AA	AA	AA
BOPA1_6338-682	AA	AA	CC	AA	AA	CC	CC	AA	AA	CC	AA	AA	AA	AA	AA	AA	CC	AA	AA	AA	AA	AA	CC	CC	AA	CC	CC	CC	CC	CC	AA	AA	CC	AA	AA	AA	CC	AA	AA	CC	CC	CC	CC	CC	CC	CC	CC	CC	CC
BOPA1_6354-1193	AA	GG	AA	AA	AA	AA	AA	AA	AA	AA	AA	AA	GG	GG	AA	GG	AA	GG	GG	AA	GG	GG	AA	GG	GG	AA	GG	AA	AA	AA	AA	AA	GG	AA	AA	AA	AA	AA	AA	AA	GG	AG	GG	AA	AG	AA	AA	AA	AA
BOPA1_6364-645	GG	GG	GG	GG	GG	AA	AA	GG	GG	GG	GG	GG	AA	GG	GG	GG	AA	GG	GG	GG	GG	GG	AA	AA	AA	GG	GG	GG	AA	AA	GG	AA	AA	GG	GG	GG	AA	AA	AA	AA	GG	AA	GG	GG	GG	GG	GG	GG	GG
BOPA1_6367-453	AA	AA	AA	AA	CC	AA	AA	AA	AC	AA	AA	AA	AA	AA	AA	AA	AA	CC	AA	AA	AA	AA	CC	AA	AA	AA	CC	AA	AA	AA	AA	AA	AA	CC	AA	AA	AA	AA	AA	AA	AA	CC	CC	AA	AA	CC	CC	AA	AA
BOPA1_6382-396	AA	AA	AA	AA	GG	AA	GG	GG	GG	AA	AA	AA	GG	AA	AA	GG	AA	AA	GG	AA	AA	AA	AA	GG	GG	AA	AA	GG	AA	AA	AA	AA	AA	AA	AA	GG	AA	AA	AA	AA	GG	GG	AA	AA	AG	AA	AA	AA	GG
BOPA1_6384-866	AA	AA	AA	AA	AA	AA	AA	AA	AA	AA	GG	GG	GG	AA	AA	GG	AA	AA	AA	GG	AA	AA	AA	AA	AA	AA	AA	AA	AA	AA	AA	AA	AA	AA	AA	AA	AA	AA	AA	AA	AA	GG	AA	AA	AA	AA	AA	AA	AA
BOPA1_6394-944	GG	GG	AA	GG	GG	GG	AA	AA	AA	GG	GG	GG	GG	GG	GG	AA	GG	GG	GG	GG	GG	GG	GG	GG	GG	GG	AA	GG	GG	GG	AA	GG	GG	GG	GG	GG	GG	AA	GG	GG	GG	GG	GG	AA	AA	AA	GG	GG	AA
BOPA1_6402-691	AA	GG	AA	AA	GG	GG	GG	GG	GG	GG	AA	GG	AA	GG	GG	GG	GG	AA	AA	GG	AA	GG	GG	GG	AA	GG	GG	GG	GG	AA	GG	AA	AA	GG	AA	AA	GG	GG	AA	GG	GG	GG	GG	GG	GG	GG	GG	GG	GG
BOPA1_6419-1680	GG	GG	GG	GG	GG	GG	GG	GG	GG	GG	GG	GG	AA	GG	GG	AA	GG	GG	GG	GG	GG	AA	GG	AA	GG	GG	GG	GG	AA	GG	GG	GG	AA	AA	GG	GG	GG	AA	GG	GG	GG	GG	GG	GG	GG	GG	GG	GG	GG
BOPA1_6433-124	CC	CC	GG	CC	CC	CC	GG	GG	CC	GG	GG	CC	GG	CC	CC	CC	CC	GG	GG	CC	CC	GG	CC	CC	CC	GG	CC	GG	CC	GG	CC	GG	GG	GG	CC	CC	CC	CC	CC	CC	CC	GG	GG	GG	GG	GG	GG	GG	CC
BOPA1_6450-755	CC	CC	CC	CC	CC	CC	CC	CC	AC	CC	CC	CC	CC	CC	CC	CC	CC	CC	CC	CC	CC	AA	AA	CC	CC	CC	CC	CC	CC	CC	CC	CC	CC	CC	CC	CC	CC	CC	CC	CC	CC	CC	CC	CC	CC	CC	CC	CC	CC
BOPA1_6460-355	CC	CC	CC	CC	CC	CC	AA	CC	CC	CC	CC	CC	AA	CC	CC	CC	CC	AA	AA	CC	AA	CC	CC	AA	AA	CC	AA	CC	CC	CC	CC	CC	AA	CC	CC	CC	CC	CC	CC	CC	CC	CC	AA	CC	CC	CC	CC	CC	CC
BOPA1_6464-1115	CC	CC	CC	CC	GG	CC	CC	CC	GG	CC	CC	GG	CC	CC	GG	CC	GG	CC	CC	GG	CC	GG	CC	CC	CC	GG	CG	CC	GG	CC	CC	CC	CC	CC	CC	CC	CC	CC	CC	GG	CC	CC	CC	CC	CC	CC	GG	CC	CC
BOPA1_6468-770	GG	GG	AA	AA	AA	AA	AA	AA	AA	AA	AA	AA	AA	AA	GG	GG	AA	GG	GG	AA	GG	AA	AA	GG	GG	AA	AA	AA	AA	AA	AA	GG	AA	GG	AA	GG	AA	GG	GG	AA	AA	AA	AA	GG	AA	AA	AA	AA	AA
BOPA1_6470-1005	TT	TT	AA	TT	TT	TT	AA	TT	TT	TT	AA	TT	AA	TT	TT	AA	TT	AA	AA	AA	TT	TT	TT	TT	TT	TT	AA	TT	TT	TT	AT	TT	TT	TT	TT	TT	TT	TT	TT	TT	TT	TT	TT	AA	TT	TT	TT	TT	AA
BOPA1_6487-1315	AA	CC	AA	CC	AA	AA	CC	AA	AA	AA	AA	AA	CC	AA	AA	CC	AA	CC	AA	AA	CC	AA	AA	AA	CC	AA	AA	AA	AA	CC	AA	CC	CC	AA	AA	CC	AA	AA	AA	AA	CC	AA	AA	AA	AA	CC	AA	AA	AA
BOPA1_6489-465	AA	GG	GG	AA	GG	GG	AA	GG	GG	GG	GG	GG	GG	GG	GG	AA	GG	GG	GG	GG	GG	GG	GG	GG	GG	AA	GG	GG	AA	AA	AA	AA	GG	GG	AA	GG	GG	GG	GG	GG	GG	GG	AA	AA	GG	GG	AG	GG	AA
BOPA1_6491-295	GG	GG	GG	GG	CC	CC	CC	CC	GG	CC	CC	CC	CC	CC	CC	GG	GG	GG	GG	CC	GG	GG	GG	CC	CC	CC	GG	CC	GG	GG	CC	GG	GG	CC	GG	GG	GG	GG	GG	GG	CC	CC	CC	CC	CC	CC	CC	CC	CC
BOPA1_65-778	GG	AA	GG	GG	AA	AA	AA	AA	AA	AA	AA	AA	GG	AA	GG	AA	AA	GG	AA	AA	GG	GG	AA	AA	AA	AA	AA	AA	AA	GG	AA	GG	AA	GG	AA	AA	AA	AA	AA	AA	AA	AA	AA	AA	GG	AA	AA	AA	AA
BOPA1_6510-1430	CC	CC	CC	GG	GG	GG	CC	CC	GG	GG	CC	GG	CC	GG	GG	CC	CC	CC	CC	GG	CC	CC	CC	CC	CC	GG	CC	GG	CC	GG	CC	GG	CC	CC	CC	CC	CC	CC	CC	CC	CC	CC	CC	CC	CC	CC	CC	CC	CC
BOPA1_6517-602	GG	GG	GG	GG	AA	GG	GG	GG	GG	GG	AA	AA	AA	GG	GG	GG	GG	GG	GG	AA	GG	AA	GG	GG	GG	GG	GG	GG	AA	GG	GG	GG	GG	GG	GG	GG	AG	GG	GG	AA	AA	AA	AA	GG	GG	AA	AA	AA	GG
BOPA1_6519-812	GG	GG	GG	GG	CC	GG	CC	GG	CC	GG	CC	CC	CC	GG	CC	CC	GG	GG	GG	CC	GG	GG	GG	GG	GG	CC	GG	GG	CC	GG	CC	GG	GG	GG	GG	GG	CC	CC	GG	GG	CC	CC	CC	CC	CG	CC	GG	CC	CC
BOPA1_6523-1691	GG	GG	GG	AA	GG	GG	GG	GG	GG	GG	GG	GG	GG	GG	GG	GG	GG	AA	AA	GG	AA	GG	GG	GG	GG	GG	GG	GG	GG	AA	GG	GG	GG	GG	GG	AA	GG	GG	AA	GG	GG	GG	GG	GG	GG	GG	GG	GG	AA
BOPA1_6541-1329	AA	AA	CC	AA	AA	CC	CC	CC	CC	AA	CC	AA	CC	AA	AA	CC	AA	CC	AA	AA	AA	CC	CC	AA	AA	AA	AA	CC	CC	CC	CC	AA	AA	CC	AA	CC	CC	CC	AA	CC	AA	CC	AA	AA	CC	CC	AA	CC	AA
BOPA1_6547-1363	CC	CC	CC	CC	AA	AA	AA	AA	AA	CC	CC	CC	CC	AA	AA	AA	AC	CC	CC	AA	CC	AA	AA	AA	CC	CC	AA	AA	AA	CC	AA	CC	CC	CC	CC	AA	AA	CC	CC	AA	AA	AA	AA	AA	AA	AA	AA	AA	AA
BOPA1_6553-328	GG	GG	AA	GG	GG	AA	GG	GG	GG	GG	AA	GG	GG	GG	GG	GG	AA	GG	GG	GG	AA	GG	GG	GG	GG	GG	GG	GG	GG	GG	AA	GG	AA	GG	GG	GG	AA	AA	GG	GG	AA	AA	AA	GG	AA	AA	AA	AA	GG
BOPA1_6571-649	CG	GG	CG	CG	--	GG	GG	GG	GG	GG	GG	GG	GG	GG	GG	GG	GG	GG	CG	GG	CG	GG	GG	--	GG	GG	GG	GG	GG	GG	GG	CG	CG	GG	CG	GG	GG	GG	GG	GG	GG	GG	GG	CG	--	GG	GG	GG	CG
BOPA1_6573-369	GG	AA	GG	AA	AA	AA	AA	AA	AA	AA	GG	GG	AA	GG	AA	GG	AA	AA	AA	GG	AA	GG	AA	GG	GG	AA	GG	AA	AA	AA	AA	AA	GG	AA	AA	AA	AA	AA	AA	AA	AA	AA	GG	AA	AA	GG	GG	AA	AA
BOPA1_6593-185	GG	CC	GG	CC	GG	GG	CC	GG	GG	GG	CC	GG	CC	GG	GG	CC	GG	CC	GG	GG	CC	GG	GG	GG	CC	CC	GG	GG	CC	CC	CC	CC	CC	CC	GG	CC	CG	CC	GG	GG	CC	CC	CC	GG	CG	CC	GG	GG	GG
BOPA1_6628-1302	AA	AA	AA	AA	CC	CC	CC	AA	CC	AA	CC	CC	CC	CC	CC	CC	CC	AA	CC	CC	AA	AA	CC	AA	AA	AA	CC	CC	AA	AA	CC	AA	AA	CC	AA	AA	CC	AA	AA	CC	AA	AA	CC	AA	CC	CC	CC	CC	AA
BOPA1_6634-263	AA	AA	AA	AA	AA	AA	GG	AA	AG	AA	AA	AA	AA	GG	AA	GG	AA	GG	GG	AA	GG	GG	GG	GG	GG	AA	GG	AA	GG	AA	AA	--	GG	AA	AA	GG	GG	GG	AA	AA	GG	GG	AA	GG	AA	AA	AA	AA	AA
BOPA1_6652-209	CC	CC	CC	CC	CC	CC	CC	CC	CC	CC	CC	CC	CC	CC	CC	CC	CC	CC	CC	CC	CC	GG	CC	CC	CC	CC	CC	CC	CC	CC	CC	CC	CC	CC	CC	CC	CC	CC	CC	CC	CC	CC	CC	CC	CC	CC	CC	CC	CC
BOPA1_6655-978	CC	CC	GG	CC	GG	GG	CC	CC	CC	CC	CC	CC	CC	CC	GG	CC	CC	CC	GG	CC	GG	GG	CC	GG	GG	CC	GG	GG	GG	CC	CC	CC	CC	CC	GG	CC	GG	GG	GG	CC	CC	GG	GG	CC	CC	CC	CC	CC	CC
BOPA1_6681-314	AA	AA	AA	GG	GG	GG	GG	GG	GG	GG	GG	GG	AA	GG	GG	AA	AA	AA	AA	GG	AA	GG	AA	GG	AA	GG	GG	GG	AA	GG	GG	GG	AA	GG	GG	AA	AA	AA	AA	AA	GG	GG	GG	GG	GG	GG	GG	GG	GG
BOPA1_6714-579	GG	AA	GG	GG	AG	AA	GG	AA	GG	AA	AA	AA	AA	AA	AA	GG	GG	AA	AA	AA	GG	GG	GG	AA	GG	AA	GG	GG	AA	GG	GG	AA	AA	AA	AA	AA	AA	AA	GG	AA	AA	AA	AA	AA	AA	AA	AA	AA	AA
BOPA1_6716-823	AA	AA	AA	AA	AA	AA	GG	AA	GG	AA	GG	AA	AA	GG	AA	GG	AA	AA	GG	AA	AA	GG	AA	GG	GG	AA	GG	AA	AA	AA	AA	AA	AA	AA	GG	GG	AA	AA	GG	AA	AA	AA	AA	AA	AA	AA	AA	AA	AA
BOPA1_6719-1166	GG	GG	--	GG	GG	GG	GG	--	GG	GG	AG	--	--	GG	GG	--	--	GG	GG	--	GG	--	--	GG	GG	--	GG	GG	GG	GG	AG	GG	GG	--	GG	GG	GG	AG	GG	--	--	GG	--	GG	GG	GG	GG	GG	GG
BOPA1_6720-641	GG	GG	GG	GG	GG	GG	GG	GG	GG	GG	GG	GG	GG	GG	GG	GG	GG	GG	GG	GG	GG	GG	GG	GG	GG	GG	GG	GG	GG	GG	GG	GG	GG	GG	GG	GG	GG	GG	GG	GG	GG	GG	GG	GG	AG	GG	AA	AA	GG
BOPA1_6736-452	AA	GG	AA	AA	GG	GG	AA	AA	AG	AA	GG	GG	AA	AA	AA	AA	AA	AA	AA	GG	AA	AA	AA	GG	AA	AA	AA	GG	AA	AA	AA	AA	GG	AA	AA	GG	AA	GG	GG	AA	AA	AA	AA	AA	AA	AA	AA	AA	AA
BOPA1_6752-1013	GG	GG	GG	GG	GG	GG	GG	GG	GG	GG	GG	GG	GG	GG	GG	GG	GG	GG	AA	GG	GG	GG	GG	GG	AA	GG	GG	GG	GG	GG	GG	GG	AA	AA	AA	GG	GG	GG	AA	GG	GG	GG	GG	AA	GG	AA	GG	GG	AA
BOPA1_6761-490	TT	TT	TT	TT	TT	TT	TT	AA	AT	TT	--	--	AA	TT	AA	TT	--	TT	AA	AA	TT	AA	AA	TT	TT	TT	TT	TT	AA	TT	AA	TT	TT	TT	TT	TT	TT	TT	TT	TT	TT	TT	TT	AA	TT	TT	--	TT	AA
BOPA1_677-411	GG	AG	AG	GG	AG	AG	AG	GG	AG	AG	AG	AG	AG	AG	AG	AG	AG	GG	GG	AG	GG	GG	AG	GG	GG	AG	AG	AG	AG	AG	AG	GG	GG	GG	GG	AG	AG	AG	GG	AG	AG	AG	AG	GG	AG	AG	AG	AG	GG
BOPA1_678-310	GG	GG	GG	GG	GG	AA	GG	GG	GG	GG	AA	AA	GG	GG	GG	GG	AA	GG	GG	AA	GG	GG	AA	GG	GG	GG	GG	GG	AA	AA	GG	GG	GG	GG	GG	GG	AA	AA	GG	AA	GG	GG	GG	GG	GG	GG	GG	GG	GG
BOPA1_6781-1073	GG	AA	AA	GG	AA	AA	AA	GG	AA	AA	GG	GG	AA	GG	AA	AA	GG	AA	AA	GG	AA	GG	GG	AA	AA	GG	GG	AA	GG	GG	AA	GG	AA	GG	GG	AA	GG	AA	AA	GG	AA	GG	GG	GG	GG	AA	GG	GG	GG
BOPA1_6792-1945	GG	AA	GG	AA	AA	AA	GG	AA	AA	AA	GG	AA	AA	AA	AA	AA	AA	GG	AA	AA	AA	AA	AA	AA	GG	AA	GG	AA	AA	AA	AA	AA	AA	GG	GG	GG	AA	AA	GG	AA	AA	AA	AA	AA	AG	AA	GG	GG	AA
BOPA1_6804-1197	GG	GG	AA	AA	AA	AA	GG	GG	AG	AA	GG	AA	GG	GG	AA	GG	GG	GG	GG	AA	GG	GG	GG	GG	GG	AA	GG	AA	GG	GG	GG	AA	GG	GG	AA	GG	GG	AA	GG	GG	GG	GG	GG	GG	GG	GG	GG	GG	GG
BOPA1_6805-1110	GG	GG	GG	GG	GG	GG	GG	GG	GG	GG	GG	GG	GG	GG	GG	GG	GG	CC	CC	GG	CC	CC	CC	CC	GG	GG	GG	GG	CC	GG	GG	GG	GG	GG	GG	CC	CC	CC	GG	GG	GG	GG	GG	GG	GG	GG	GG	GG	GG
BOPA1_6818-411	CC	CC	CC	AA	CC	CC	CC	CC	CC	CC	CC	CC	CC	AA	CC	CC	AA	CC	CC	CC	CC	CC	AA	AA	AA	CC	CC	CC	AA	AA	CC	AA	CC	CC	AA	CC	AA	AA	CC	AA	CC	CC	AA	CC	CC	CC	CC	CC	CC
BOPA1_682-767	CC	AA	CC	CC	CC	CC	AA	AA	CC	CC	CC	CC	AA	AA	CC	AA	CC	CC	AA	CC	CC	CC	CC	AA	AA	CC	AA	CC	CC	CC	CC	CC	CC	CC	CC	AA	CC	CC	AA	CC	AA	AA	AA	CC	CC	CC	CC	CC	CC
BOPA1_6833-658	CC	CC	CC	CC	CC	AC	CC	CC	--	AC	AC	AC	CC	CC	CC	CC	AC	CC	CC	AC	CC	AC	AC	CC	CC	CC	AC	CC	AC	CC	AC	CC	CC	--	CC	CC	--	--	CC	--	CC	AC	CC	CC	CC	CC	CC	CC	CC
BOPA1_6841-637	AA	CC	AA	AA	CC	CC	AA	CC	AA	CC	CC	CC	AA	CC	AA	AA	AA	AA	AA	CC	AA	AA	AA	AA	AA	CC	AA	CC	AA	AA	CC	AA	AA	AA	AA	--	CC	AA	AA	CC	CC	AA	CC	CC	CC	CC	CC	CC	CC
BOPA1_6846-1161	GG	GG	GG	GG	AA	AA	AA	GG	GG	AA	GG	GG	GG	AA	AA	GG	AA	GG	GG	GG	GG	GG	AA	AA	GG	AA	AA	AA	GG	GG	GG	GG	AA	GG	GG	GG	AA	GG	GG	AA	GG	GG	AA	AA	AA	GG	AA	AA	AA
BOPA1_6851-867	GG	AA	AA	GG	GG	GG	AA	GG	AG	GG	GG	GG	GG	GG	GG	AA	GG	AA	AA	GG	AA	GG	GG	AA	AA	GG	GG	GG	GG	AA	GG	AA	GG	GG	AA	GG	GG	GG	AA	GG	GG	GG	GG	GG	GG	GG	GG	GG	GG
BOPA1_6854-309	GG	GG	AA	AA	GG	GG	AA	GG	GG	GG	GG	GG	AA	GG	GG	AA	GG	AA	GG	GG	AA	GG	GG	GG	AA	AA	GG	GG	AA	AA	AA	GG	AA	GG	GG	AA	AG	AA	GG	GG	AA	AA	AA	GG	AG	AA	GG	GG	GG
BOPA1_6868-595	GG	GG	GG	GG	GG	GG	GG	GG	GG	GG	GG	GG	GG	GG	GG	GG	GG	GG	GG	GG	GG	GG	GG	GG	GG	GG	GG	GG	GG	GG	GG	GG	GG	GG	GG	GG	GG	GG	GG	GG	AA	AA	GG	GG	GG	GG	GG	GG	GG
BOPA1_6871-945	--	AA	AA	AA	CC	AA	CC	CC	AA	AA	AA	CC	AA	AA	AA	CC	AA	AA	AA	CC	AA	CC	AA	CC	AA	AA	AC	AA	AA	CC	CC	CC	CC	CC	AA	AA	AA	AA	AA	AA	CC	CC	CC	CC	CC	CC	CC	CC	CC
BOPA1_6873-531	--	--	--	--	AA	AA	AA	AA	AA	AA	AA	AA	AA	AA	--	AA	AA	--	AA	AA	--	GG	--	AA	AA	GG	AA	--	--	--	GG	--	--	--	--	--	AA	AA	--	AA	AA	AA	AA	GG	--	AA	GG	AA	GG
BOPA1_6911-866	CC	CC	CC	AA	AA	AA	CC	CC	AA	AA	CC	AA	CC	AA	AA	CC	CC	CC	CC	AA	CC	CC	CC	CC	CC	AA	AA	AA	CC	AA	CC	AA	CC	AA	CC	CC	CC	AA	CC	CC	CC	CC	CC	CC	CC	CC	CC	CC	CC
BOPA1_6913-1235	AG	GG	GG	GG	GG	GG	GG	GG	GG	GG	AG	GG	GG	GG	GG	GG	GG	AG	AG	GG	GG	GG	GG	AG	AG	GG	AG	GG	GG	AG	AG	AG	AG	GG	GG	AG	GG	GG	AG	GG	GG	AG	GG	GG	AG	AG	AG	AG	GG
BOPA1_6941-1330	AA	AA	AA	AA	AA	AA	AA	AA	AA	AA	AA	AA	AA	AA	AA	AA	AA	AA	AA	AA	AA	AA	AA	AA	AA	AA	AA	AA	AA	AA	AA	AA	AA	AA	AA	AA	AA	AA	AA	AA	AA	AA	AA	AA	AA	AA	AA	AA	AA
BOPA1_6949-895	GG	GG	GG	GG	AG	GG	GG	GG	GG	GG	GG	GG	GG	GG	GG	GG	--	GG	GG	GG	GG	GG	GG	GG	GG	GG	GG	GG	GG	GG	GG	GG	GG	GG	GG	GG	GG	GG	GG	GG	GG	GG	GG	GG	--	GG	GG	GG	GG
BOPA1_6951-875	GG	AA	AA	AA	AA	AA	AA	AA	GG	AA	AA	AA	AA	AA	AA	AA	AA	AA	AA	AA	AA	GG	AA	AA	AA	AA	AA	AA	AA	AA	AA	AA	AA	GG	AA	AA	AA	AA	AA	AA	AA	AA	AA	AA	AA	AA	AA	AA	GG
BOPA1_6954-861	GG	GG	GG	GG	GG	GG	GG	GG	AA	GG	GG	GG	GG	GG	GG	GG	GG	GG	GG	GG	GG	AA	AA	GG	GG	GG	AG	GG	GG	GG	GG	GG	GG	AA	GG	GG	GG	GG	GG	GG	GG	GG	GG	GG	GG	GG	GG	GG	GG
BOPA1_6970-462	GG	GG	AG	GG	GG	GG	GG	AG	--	GG	GG	GG	GG	GG	GG	GG	GG	AG	GG	GG	GG	AG	GG	GG	GG	GG	GG	GG	GG	AG	GG	GG	GG	GG	AG	GG	GG	GG	GG	GG	GG	GG	GG	GG	GG	GG	GG	GG	AG
BOPA1_6975-1101	GG	GG	AA	GG	AA	AA	AA	AA	AA	AA	AA	AA	AA	GG	AA	AA	AA	AA	GG	AA	AA	AA	AA	GG	GG	AA	GG	AA	AA	GG	AA	GG	GG	GG	GG	GG	AA	AA	GG	AA	AA	GG	AA	GG	AG	GG	AA	GG	AA
BOPA1_6996-838	GG	GG	GG	CC	CC	CC	CC	GG	GG	CC	GG	GG	CC	CC	CC	CC	CC	GG	GG	GG	GG	GG	CC	GG	GG	CC	CC	CC	CC	GG	CC	CC	GG	GG	GG	GG	CC	CC	GG	CC	CC	CC	CC	GG	CG	GG	GG	GG	GG
BOPA1_7032-201	GG	GG	AA	GG	GG	GG	AA	AA	GG	GG	AA	AA	GG	GG	GG	GG	AA	GG	GG	AA	GG	AA	AA	GG	GG	GG	AA	GG	AA	GG	AA	GG	GG	GG	GG	GG	AA	GG	GG	AA	AA	GG	AA	AA	AA	AA	AA	AG	AA
BOPA1_7044-705	GG	GG	GG	GG	GG	GG	GG	AA	GG	GG	AA	GG	GG	AA	AA	GG	GG	AA	AA	AA	GG	AA	GG	AA	AA	AA	GG	AA	GG	AA	AA	GG	AA	GG	GG	AA	GG	GG	GG	GG	GG	AA	AA	AA	GG	GG	GG	GG	GG
BOPA1_7045-950	GG	AA	GG	GG	AA	AA	AA	AA	AA	AA	AA	AA	AA	AA	AA	AA	AA	AA	AA	AA	AA	AA	AA	AA	AA	AA	AA	AA	AA	GG	AA	GG	AA	GG	GG	GG	AA	AA	GG	AA	AA	AA	AA	AA	AA	AA	AA	AA	AA
BOPA1_7069-1149	AA	AA	AA	AA	AA	AA	GG	AA	AA	AA	AA	AA	AA	AA	AA	AA	AA	AA	AA	AA	AA	GG	AA	AA	AA	AA	GG	AA	GG	AA	GG	GG	AA	GG	AA	AA	AA	AA	AA	AA	AA	AA	AA	AA	AA	AA	AA	AA	AA
BOPA1_7090-1260	GG	GG	AA	GG	AA	AA	AA	AA	AA	AA	AA	AA	AA	AA	AA	AA	AA	GG	GG	AA	GG	AA	AA	GG	GG	AA	AA	AA	AA	GG	AA	GG	GG	GG	GG	AA	AA	AA	AA	AA	AA	AA	AA	AA	AA	AA	AA	AA	AA
BOPA1_7125-585	GG	--	AG	AG	--	AA	AA	--	--	--	AA	AA	--	AG	--	--	--	--	AG	AA	AG	--	--	--	--	AA	AG	AA	--	AG	--	AG	--	--	--	AG	--	--	--	--	AG	AA	--	AA	--	AA	AA	--	AA
BOPA1_713-972	GG	GG	AA	AA	AA	AA	GG	GG	GG	AA	GG	AA	GG	AA	AA	GG	AA	AA	GG	AA	GG	GG	AA	GG	GG	AA	AA	AA	AA	AA	GG	AA	AA	GG	AA	GG	AA	AA	AA	AA	GG	AA	GG	GG	GG	AG	GG	GG	GG
BOPA1_7140-595	AA	AA	AA	CC	AA	AA	CC	AA	AA	AA	AA	AA	CC	AA	AA	CC	AA	CC	AA	AA	AA	CC	CC	AA	AA	AA	AA	AA	AA	CC	CC	CC	AA	CC	CC	AA	AA	AA	AA	AA	AA	AA	AA	AA	AA	AA	AA	AA	AA
BOPA1_7144-973	AA	AA	AA	AA	CC	AA	CC	CC	AA	AA	CC	CC	CC	CC	CC	AA	CC	CC	AA	CC	AA	CC	CC	AA	AA	CC	AA	AA	AA	AA	CC	AA	AA	AA	AA	AA	CC	AA	AA	CC	AA	AA	CC	CC	AA	AA	AA	AC	AA
BOPA1_7149-975	GG	GG	AA	AA	AA	AA	AA	AA	AA	AA	AA	AA	AA	AA	GG	GG	AA	GG	GG	AA	GG	AA	AA	GG	GG	AA	AA	AA	AA	AA	AA	GG	AA	GG	AA	GG	AA	GG	GG	AA	AA	AA	AA	GG	AA	AA	AA	AA	AA
BOPA1_7153-338	GG	GG	GG	GG	GG	GG	GG	GG	GG	GG	GG	GG	GG	GG	GG	GG	GG	GG	GG	GG	GG	GG	GG	GG	GG	GG	GG	GG	GG	GG	GG	GG	GG	GG	GG	GG	GG	GG	GG	GG	GG	GG	GG	GG	GG	GG	GG	GG	GG
BOPA1_7167-466	AA	AA	AA	CC	CC	CC	CC	AA	AA	CC	CC	AA	CC	CC	CC	CC	CC	CC	AA	AA	CC	AA	AA	AA	AA	CC	AA	AA	CC	AA	CC	CC	AA	AA	CC	AA	CC	CC	AA	AA	CC	CC	AA	CC	CC	CC	CC	CC	AA
BOPA1_7169-713	TT	TT	TT	TT	TT	TT	AA	TT	AA	AA	AA	TT	AA	AA	TT	AA	TT	TT	TT	TT	TT	TT	TT	AA	AA	TT	AA	TT	AA	TT	AA	AA	AA	AA	TT	AA	TT	TT	AA	TT	TT	TT	AA	AA	TT	TT	TT	TT	TT
BOPA1_7174-365	GG	CC	CC	CC	CG	CC	GG	CC	CC	CC	CC	CC	CC	CC	CC	CC	CG	CC	GG	CC	GG	GG	GG	CC	CC	CC	CC	CC	CC	GG	GG	CC	CC	CC	GG	CC	CG	CC	GG	GG	CC	CC	CC	CC	CC	CC	CC	CC	CC
BOPA1_7180-778	AA	AA	GG	GG	--	AA	AA	AA	GG	AA	AA	GG	AA	GG	--	AA	AA	AA	AA	GG	GG	AA	AA	AA	AA	AA	AA	AA	AA	AA	AA	AA	AA	GG	AA	AA	AA	AA	AA	AA	AA	AA	AA	AA	AA	AA	AA	AA	AA
BOPA1_7185-370	AA	GG	AA	GG	AA	GG	AA	AA	GG	GG	AA	AA	AA	GG	AA	AA	GG	GG	AA	AA	GG	GG	GG	AA	AA	GG	AA	GG	GG	GG	AA	GG	GG	GG	AA	GG	GG	GG	GG	GG	AA	AA	AA	GG	GG	AA	GG	GG	AA
BOPA1_7187-382	GG	GG	GG	AA	AA	AA	GG	GG	AA	AA	GG	AA	GG	GG	AA	GG	AA	AA	GG	AA	AA	AA	AA	GG	GG	AA	AA	AA	AA	AA	GG	AA	GG	AA	AA	GG	AA	AA	GG	AA	AA	GG	AA	GG	GG	AA	GG	AA	GG
BOPA1_7207-696	GG	GG	GG	GG	AA	GG	GG	GG	AA	GG	GG	GG	GG	GG	AA	GG	GG	GG	GG	GG	GG	GG	AA	GG	GG	GG	GG	GG	GG	GG	GG	GG	GG	GG	GG	GG	GG	GG	GG	GG	GG	GG	GG	GG	GG	GG	GG	GG	GG
BOPA1_7216-297	GG	GG	GG	AA	GG	AA	GG	GG	GG	GG	GG	GG	GG	GG	GG	GG	AA	GG	GG	GG	GG	AA	AA	GG	AA	GG	GG	GG	GG	GG	GG	AA	GG	AA	GG	GG	AA	GG	GG	AA	GG	GG	AA	GG	GG	GG	GG	GG	GG
BOPA1_7221-766	CC	CC	CC	CC	GG	GG	GG	CC	GG	GG	GG	GG	GG	GG	GG	GG	GG	CC	CC	GG	GG	CC	GG	CC	CC	GG	GG	GG	GG	CC	GG	CC	GG	GG	CC	CC	GG	GG	CC	GG	GG	GG	GG	GG	GG	GG	GG	GG	GG
BOPA1_7236-1384	GG	AA	AA	GG	GG	AA	AA	AA	GG	AA	AA	AA	AA	AA	GG	AA	AA	AA	AA	AA	AA	GG	AA	AA	AA	AA	AA	AA	AA	AA	AA	GG	AA	GG	AA	AA	AA	AA	AA	AA	AA	AA	AA	AA	AA	AA	AA	AA	AA
BOPA1_7241-553	AA	GG	GG	GG	AA	GG	AA	AA	GG	GG	GG	AA	GG	GG	GG	AA	GG	GG	GG	AA	GG	AA	GG	AA	AA	GG	AG	GG	GG	AA	AA	AA	AA	AA	AA	AA	GG	GG	GG	GG	AA	AA	AA	AA	AA	AA	AA	AA	AA
BOPA1_7276-942	GG	AA	GG	GG	GG	AA	AA	AA	AG	AA	AA	AA	AA	AA	AA	AA	AA	AA	AA	AA	GG	GG	GG	AA	AA	AA	AA	AA	AA	AA	AA	GG	AA	AA	GG	AA	AA	AA	AA	GG	GG	GG	GG	AA	AA	GG	AA	AA	AA
BOPA1_7282-1386	AA	GG	AA	GG	AA	AA	GG	AA	AA	AA	AA	AA	GG	AA	AA	GG	AA	GG	AA	AA	GG	AA	AA	AA	GG	AA	AA	AA	AA	GG	AA	GG	GG	AA	AA	GG	AA	AA	AA	AA	GG	AA	AA	AA	AA	GG	AA	AA	AA
BOPA1_7284-710	AA	AA	AA	AA	GG	AA	AA	AA	AA	AA	AA	AA	GG	AA	--	AA	AA	GG	AA	AA	AA	AA	AA	AA	AA	AA	AA	AA	AA	AA	AA	AA	AA	AA	AA	AA	AA	AA	AA	AA	AA	AA	AA	AA	AG	AA	GG	GG	AA
BOPA1_7299-183	AG	AG	GG	--	AG	AG	AG	AG	AG	--	AG	AG	AG	AG	AG	AG	GG	AG	AG	AG	GG	GG	AG	--	AG	GG	GG	AG	AG	AG	AG	AG	AG	AG	GG	--	--	AG	GG	AG	AG	AG	AG	AG	AG	AG	AG	AG	AG
BOPA1_7302-240	AG	AG	AG	GG	GG	GG	GG	AG	GG	GG	GG	GG	GG	GG	GG	GG	GG	AG	AG	GG	AG	GG	GG	AG	AG	GG	GG	GG	GG	GG	GG	GG	AG	GG	AG	AG	GG	GG	AG	GG	GG	GG	GG	GG	GG	GG	GG	GG	AG
BOPA1_7337-388	AA	GG	AA	GG	GG	GG	AA	AA	GG	GG	GG	GG	AA	GG	GG	AA	GG	AA	GG	GG	AA	GG	GG	GG	AA	AA	AG	GG	GG	AA	AA	AA	GG	AA	AA	GG	GG	GG	GG	GG	GG	GG	GG	AA	GG	GG	GG	GG	GG
BOPA1_7342-535	AA	GG	AA	GG	GG	GG	AA	AA	GG	GG	GG	GG	AA	GG	GG	AA	GG	AA	GG	GG	AA	GG	GG	GG	AA	GG	AG	GG	AA	GG	GG	AA	GG	GG	AA	GG	GG	GG	GG	GG	GG	GG	GG	AA	GG	GG	GG	GG	GG
BOPA1_7356-1241	GG	GG	GG	GG	AA	GG	AA	AA	AA	AA	AA	GG	GG	AA	AA	GG	GG	AA	AA	GG	AA	GG	GG	AA	GG	AA	AA	AA	AA	AA	AA	AA	AA	GG	GG	GG	GG	GG	GG	GG	AA	AA	AA	AA	AA	AA	AA	AA	AA
BOPA1_7361-937	AA	AA	GG	AA	GG	AA	GG	AA	GG	GG	GG	GG	AA	GG	GG	AA	GG	GG	AA	GG	GG	AA	GG	AA	GG	AA	GG	AA	GG	GG	GG	AA	AA	GG	AA	AA	GG	AA	AA	GG	AA	AA	AA	AA	GG	GG	GG	AA	GG
BOPA1_7372-1253	GG	AA	GG	GG	AA	AA	AA	AA	AA	AA	AA	AA	GG	GG	GG	AA	AA	GG	AA	AA	AA	AA	AA	GG	GG	AA	AA	AA	AA	AA	AA	GG	GG	GG	GG	AA	AA	AA	AA	AA	AA	AA	GG	AA	AG	AA	GG	GG	AA
BOPA1_7381-1292	GG	GG	GG	GG	GG	GG	GG	GG	GG	GG	GG	GG	GG	GG	GG	GG	GG	GG	GG	GG	GG	GG	GG	GG	GG	GG	GG	GG	GG	GG	GG	GG	GG	GG	GG	GG	GG	GG	GG	GG	GG	GG	GG	GG	GG	GG	GG	GG	GG
BOPA1_7385-763	GG	AA	AA	GG	AA	GG	GG	AA	AA	AA	GG	AA	GG	AA	AA	GG	AA	AA	AA	AA	AA	AA	GG	AA	AA	AA	AA	GG	GG	AA	AA	AA	AA	AA	GG	GG	AG	GG	GG	AA	GG	GG	AA	GG	GG	GG	GG	GG	GG
BOPA1_7397-854	GG	GG	AA	GG	GG	GG	AA	GG	GG	GG	AA	GG	GG	GG	GG	AA	GG	AA	AA	AA	GG	AA	GG	GG	GG	GG	GG	AA	AA	GG	AG	GG	GG	AA	GG	GG	GG	AA	GG	GG	GG	GG	AA	AA	AA	AA	AA	AA	AA
BOPA1_7487-390	AA	GG	AA	AA	GG	GG	GG	AA	AG	GG	AA	AA	GG	GG	AA	GG	GG	AA	AA	AA	AA	AA	GG	AA	AA	GG	GG	GG	GG	AA	AA	AA	GG	AA	AA	AA	GG	GG	AA	GG	AA	GG	GG	AA	AG	AA	AA	AA	AA
BOPA1_7489-442	AA	AA	AA	AA	AA	AA	AA	TT	AA	AA	TT	AA	AA	AA	AA	TT	AA	AA	AA	AA	AA	AA	AA	AA	AA	AA	AA	AA	AA	AA	TT	AA	AA	AA	AA	AA	AA	AA	AA	AA	TT	AA	AA	TT	TT	AA	TT	AA	TT
BOPA1_7504-485	GG	GG	GG	GG	GG	GG	GG	AA	GG	GG	GG	GG	GG	GG	GG	GG	GG	GG	AA	GG	GG	AA	GG	AA	GG	GG	GG	GG	GG	GG	AA	GG	AA	GG	AA	GG	GG	GG	GG	GG	GG	GG	GG	AA	GG	GG	GG	GG	AA
BOPA1_7523-440	GG	GG	AA	GG	AA	GG	GG	AA	AG	AA	GG	AA	AA	AA	AA	GG	GG	AA	GG	AA	GG	GG	AA	GG	GG	AA	AA	AA	GG	AA	GG	GG	GG	GG	GG	GG	GG	GG	GG	AA	GG	GG	AA	AA	GG	GG	GG	GG	AA
BOPA1_7527-1618	CC	CC	CC	CC	CC	CC	CC	CC	CC	CC	AA	AA	CC	CC	CC	CC	AA	CC	CC	CC	CC	CC	AA	CC	CC	CC	CC	CC	CC	CC	AA	CC	CC	CC	CC	CC	CC	CC	CC	AA	CC	CC	CC	CC	CC	CC	CC	CC	CC
BOPA1_7549-782	GG	GG	GG	GG	GG	GG	AA	AA	AA	GG	AA	AA	GG	AA	GG	GG	AA	AA	GG	AA	GG	GG	AA	AA	GG	GG	AA	GG	AA	GG	GG	GG	GG	GG	GG	GG	AA	GG	GG	AA	AA	AA	AA	AA	AG	AA	AA	AA	AA
BOPA1_7550-562	--	--	--	--	--	--	--	--	--	--	--	--	--	--	--	--	--	--	--	--	--	--	--	--	--	--	--	--	--	--	--	--	--	--	--	--	--	--	--	--	--	--	--	--	--	--	--	--	--
BOPA1_7559-350	GG	AA	GG	GG	GG	AA	AA	AA	AA	AA	AA	AA	AA	AA	AA	AA	AA	AA	GG	AA	GG	AA	AA	GG	AA	AA	AA	AA	AA	AA	AA	GG	GG	AA	GG	AA	AA	AA	AA	AA	AA	AA	AA	GG	GG	AA	AA	AA	GG
BOPA1_7560-538	CC	CC	CC	CC	CC	CC	CC	CC	CC	CC	CC	CC	CC	GG	CC	CC	CC	CC	CC	CC	CC	CC	GG	CC	CC	CC	CG	CC	CC	CC	CC	GG	CC	GG	CC	CC	CC	CC	CC	CC	CC	CC	CC	CC	CC	CC	CC	CC	CC
BOPA1_7576-818	CC	AA	CC	CC	AA	AA	AA	CC	AA	AA	CC	CC	AA	AA	CC	CC	AA	CC	CC	CC	CC	CC	AA	CC	CC	AA	AA	AA	AA	CC	CC	CC	AA	CC	CC	CC	AA	CC	CC	AA	AA	AA	AA	AA	AA	AA	AA	AA	CC
BOPA1_76-1059	CC	CC	CC	GG	CC	GG	CC	GG	GG	CC	CC	CC	CC	CC	CC	CC	GG	CC	CC	CC	CC	CC	CC	CC	CC	CC	CC	CC	GG	GG	GG	CC	GG	CC	CC	CC	GG	GG	CC	CC	CC	CC	CC	GG	GG	GG	GG	GG	CC
BOPA1_7623-818	AA	AA	AA	AA	AA	GG	GG	GG	AA	GG	AA	AA	AA	AA	AA	AA	GG	GG	AA	AA	AA	GG	GG	GG	AA	GG	GG	GG	AA	AA	AA	AA	GG	GG	AA	AA	GG	GG	AA	GG	AA	GG	GG	GG	GG	AA	GG	GG	GG
BOPA1_7639-122	CC	CC	AA	AA	CC	CC	CC	AA	AC	CC	CC	CC	AA	CC	CC	CC	CC	AA	CC	CC	CC	AA	CC	CC	CC	CC	CC	CC	CC	AA	CC	AA	CC	CC	AA	CC	CC	CC	CC	CC	CC	CC	CC	AA	CC	CC	CC	CC	AA
BOPA1_7655-579	AA	AA	GG	AA	GG	GG	GG	AA	GG	GG	AA	AA	GG	AA	GG	GG	GG	GG	AA	AA	AA	GG	GG	AA	AA	AA	GG	GG	GG	GG	GG	AA	AA	AA	AA	AA	GG	AA	AA	GG	GG	GG	GG	AA	GG	GG	GG	GG	AA
BOPA1_7660-476	AA	AA	GG	GG	GG	AA	AA	AA	GG	AA	AA	AA	GG	AA	AA	AA	GG	GG	AA	AA	GG	GG	GG	AA	AA	AA	GG	AA	GG	GG	AA	GG	AA	GG	GG	AA	GG	GG	AA	GG	AA	AA	AA	AA	AA	AA	AA	AA	AA
BOPA1_7691-679	AA	AA	AA	AA	AA	AA	AA	AA	AA	AA	AA	AA	AA	AA	AA	AA	AA	AA	AA	AA	AA	AA	AA	AA	AA	AA	AA	AA	AA	AA	AA	GG	AA	GG	AA	AA	AA	AA	AA	AA	AA	AA	AA	AA	AA	AA	AA	AA	AA
BOPA1_7706-924	AA	AA	AA	AA	GG	GG	AA	GG	GG	GG	GG	GG	AA	GG	AA	GG	GG	AA	AA	GG	AA	AA	GG	AA	AA	GG	GG	GG	GG	AA	GG	GG	GG	AA	AA	AA	GG	GG	AA	GG	AA	GG	GG	GG	GG	GG	GG	GG	GG
BOPA1_7712-674	GG	AA	AA	GG	GG	GG	GG	AA	AG	AA	GG	GG	GG	GG	GG	GG	GG	GG	GG	GG	GG	GG	GG	GG	GG	GG	GG	GG	AA	GG	AA	GG	AA	AA	GG	GG	GG	AA	GG	GG	GG	GG	GG	GG	GG	GG	GG	GG	GG
BOPA1_7716-721	AA	AA	AA	AA	GG	GG	GG	GG	GG	GG	GG	GG	AA	AA	GG	AA	AA	AA	AA	GG	AA	GG	AA	AA	AA	GG	AA	GG	AA	AA	GG	AA	AA	AA	AA	AA	AA	AA	AA	AA	GG	GG	AA	GG	GG	AA	AA	GG	GG
BOPA1_7728-341	TT	AA	TT	AA	TT	TT	TT	TT	TT	TT	TT	TT	TT	AA	TT	TT	AA	AA	AA	TT	AA	AA	AA	AA	TT	TT	AA	TT	AA	AA	TT	AA	AA	AA	AA	AA	AA	AA	AA	AA	TT	TT	TT	TT	AA	AA	AA	TT	TT
BOPA1_7729-565	GG	GG	AA	GG	GG	AA	GG	AA	GG	AA	GG	AA	AA	AA	AA	AA	GG	AA	GG	AA	AA	AA	GG	GG	GG	AA	GG	AA	GG	AA	AA	AA	GG	GG	AA	GG	GG	GG	GG	GG	GG	AA	GG	AA	AA	GG	AA	GG	AA
BOPA1_7747-1056	GG	GG	AA	AA	GG	GG	AA	AA	GG	GG	GG	GG	AA	GG	GG	AA	AA	AA	AA	GG	AA	GG	AA	AA	GG	GG	GG	GG	AA	AA	AA	AA	GG	GG	GG	GG	AA	GG	GG	AA	GG	AA	AA	AA	GG	GG	GG	GG	GG
BOPA1_7782-410	GG	GG	GG	GG	GG	GG	AA	GG	GG	GG	AA	GG	GG	GG	GG	AA	GG	GG	GG	GG	GG	AA	GG	GG	GG	GG	AA	AA	GG	GG	AA	GG	GG	GG	GG	GG	GG	GG	GG	GG	GG	AA	AA	AA	GG	GG	GG	GG	GG
BOPA1_78-1073	CC	AC	CC	CC	CC	AC	AC	CC	AC	AC	AC	AC	AC	AC	AC	AC	AC	CC	CC	--	CC	AC	CC	CC	CC	AC	CC	AC	AC	CC	CC	CC	AC	CC	CC	CC	AC	CC	CC	CC	AC	AC	AC	AC	AC	AC	CC	AC	AC
BOPA1_7800-594	CC	CC	GG	CC	GG	CC	CC	CC	CC	CC	GG	CC	CC	CC	CG	CC	CC	GG	CC	CC	CC	GG	CC	CC	CC	GG	GG	CC	CC	CC	CC	CC	CC	CC	CC	CC	CC	CC	GG	CC	CC	CC	CC	CC	CC	CC	CC	CC	CC
BOPA1_7803-483	CC	CC	CC	CC	CC	CC	CC	CC	CC	CC	CC	CC	CC	CC	CC	CC	CC	CC	CC	CC	CC	CC	CC	CC	CC	CC	CC	CC	CC	CC	CC	CC	CC	CC	CC	CC	CC	CC	CC	CC	CC	CC	CC	CC	CC	CC	CC	CC	CC
BOPA1_7818-967	GG	CC	GG	GG	GG	CC	GG	GG	GG	CC	CC	CC	CC	CC	GG	GG	CC	GG	GG	CC	GG	GG	CC	GG	GG	CC	GG	GG	CC	GG	CC	GG	CC	GG	GG	GG	CC	GG	CC	CC	CC	CC	GG	GG	CC	CC	CC	CC	CC
BOPA1_7822-1474	AA	AA	AA	AA	GG	AA	GG	AA	GG	AA	AA	AA	GG	GG	GG	AA	AA	AA	AA	AA	AA	GG	GG	AA	AA	AA	AG	AA	GG	AA	GG	GG	AA	GG	AA	AA	AA	AA	AA	AA	GG	AA	AA	AA	AA	AA	AA	AA	AA
BOPA1_7826-869	AA	AA	AA	AA	AA	AA	CC	AA	CC	CC	CC	CC	AA	AA	AA	AA	AA	AA	AA	CC	AA	CC	AA	AA	AA	AA	CC	CC	AA	AA	AA	AA	AA	AA	AA	AA	AA	CC	AA	AA	CC	AA	AA	AA	AC	AA	AA	AA	AA
BOPA1_7848-441	GG	GG	GG	GG	GG	GG	GG	CC	GG	CC	GG	GG	CC	CC	CC	GG	GG	GG	GG	GG	GG	GG	CC	GG	GG	GG	CC	GG	GG	GG	CC	GG	GG	CC	GG	GG	CC	GG	GG	CC	GG	CC	GG	CC	CC	CC	CC	CC	CC
BOPA1_788-842	GG	GG	GG	GG	GG	AA	AA	GG	AG	GG	AA	AA	GG	AA	GG	AA	AA	GG	AA	AA	GG	AA	GG	AA	GG	AA	AA	AA	GG	GG	AA	GG	AA	AA	GG	GG	AG	AA	GG	AA	GG	GG	GG	GG	GG	GG	AA	GG	GG
BOPA1_7932-687	GG	GG	GG	GG	GG	GG	GG	GG	GG	GG	GG	GG	GG	GG	GG	GG	GG	GG	GG	GG	GG	GG	GG	GG	GG	GG	GG	GG	GG	AA	GG	GG	GG	GG	AA	GG	GG	GG	GG	GG	GG	GG	GG	GG	GG	GG	GG	GG	GG
BOPA1_7942-948	CC	AA	CC	CC	CC	CC	CC	AA	CC	CC	CC	CC	CC	AA	CC	AA	AA	CC	CC	CC	CC	CC	AA	CC	CC	CC	CC	CC	CC	CC	CC	CC	CC	CC	CC	CC	CC	CC	CC	AA	CC	CC	CC	AA	AA	CC	AA	AA	AA
BOPA1_7959-829	AA	AA	AA	GG	AA	AA	AA	AA	AA	AA	AA	AA	AA	AA	AA	AA	AA	AA	AA	AA	AA	AA	AA	AA	AA	AA	AA	AA	AA	GG	AA	AA	AA	GG	AA	AA	AA	AA	AA	AA	AA	AA	AA	AA	AA	AA	AA	AA	AA
BOPA1_7970-387	AA	AA	AA	AA	GG	GG	AA	AA	AA	AA	GG	GG	GG	AA	AA	AA	GG	AA	GG	GG	AA	AA	GG	AA	GG	GG	AA	GG	AA	AA	AA	AA	GG	AA	AA	GG	AA	AA	AA	AA	AA	GG	AA	AA	AA	GG	AA	AA	AA
BOPA1_800-1091	GG	GG	GG	GG	GG	GG	GG	GG	GG	GG	GG	GG	GG	GG	GG	GG	GG	GG	GG	GG	GG	GG	GG	GG	GG	GG	GG	GG	GG	GG	GG	GG	GG	GG	GG	GG	GG	GG	GG	GG	GG	GG	GG	GG	GG	GG	GG	GG	GG
BOPA1_8005-914	GG	AA	GG	AA	AA	AA	AA	AA	AA	AA	GG	AA	AA	AA	AA	AA	AA	AA	GG	AA	AA	GG	AA	GG	AA	AA	AA	AA	AA	AA	AA	AA	AA	GG	GG	GG	AA	GG	GG	AA	GG	AA	AA	AA	AA	AA	AA	AA	AA
BOPA1_8020-87	AA	GG	AA	GG	AA	AA	GG	AA	AA	AA	AA	AA	AA	AA	AA	GG	AA	AA	GG	AA	GG	AA	AA	GG	GG	AA	AA	AA	AA	GG	AA	GG	GG	AA	GG	GG	AA	AA	GG	AA	AA	GG	GG	GG	AG	AA	GG	AA	GG
BOPA1_8034-315	CC	CC	CC	CC	AA	CC	AA	CC	AA	CC	CC	CC	AA	AA	AA	CC	CC	CC	CC	CC	CC	AA	AA	CC	CC	CC	AC	CC	AA	CC	AA	AA	CC	AA	CC	CC	CC	CC	CC	CC	AA	CC	CC	CC	CC	CC	CC	CC	CC
BOPA1_8037-282	AA	AA	AA	GG	AA	AA	GG	GG	AA	AA	AA	AA	AA	AA	AA	GG	AA	AA	AA	AA	GG	GG	AA	AA	GG	AA	AA	AA	GG	AA	AA	GG	AA	AA	GG	AA	AA	AA	AA	AA	AA	AA	AA	AA	AA	AA	AA	AA	AA
BOPA1_8048-952	AA	CC	AA	CC	CC	CC	CC	CC	CC	CC	AA	CC	CC	CC	CC	CC	CC	CC	AA	AA	CC	AA	CC	AA	CC	CC	CC	CC	CC	CC	CC	CC	CC	AA	AA	AA	CC	AA	AA	CC	AA	CC	CC	CC	CC	CC	CC	CC	CC
BOPA1_8065-1203	--	--	AA	AA	AA	AA	AA	AA	AA	AA	AA	AA	AA	AA	AA	AA	AA	AA	--	AA	AA	AA	AA	GG	--	AA	AA	AA	AA	AA	AA	AA	GG	AA	GG	GG	AA	AA	--	AA	AA	AA	AA	AA	AA	AA	AA	AA	AA
BOPA1_8097-658	CC	CC	GG	CC	CC	CC	CC	CC	CG	GG	CC	CC	CC	CC	CC	CC	CC	CC	CC	CC	CC	GG	CC	CC	CC	CC	GG	CC	GG	CC	GG	CC	CC	CC	CC	CC	CC	GG	CC	CC	CC	CC	CC	GG	CG	CC	CC	CC	CC
BOPA1_810-818	CC	CC	CC	GG	CC	CC	GG	CC	CC	CC	GG	CC	GG	CC	CC	GG	CC	GG	CC	CC	CC	CC	CC	CC	GG	GG	CC	CC	CC	GG	CC	CC	GG	GG	CC	GG	CC	CC	CC	CC	GG	CC	CC	CC	CC	GG	CC	CC	CC
BOPA1_8122-734	AA	GG	AA	AA	GG	GG	AA	GG	AG	AA	AA	AA	AA	GG	GG	GG	GG	AA	AA	AA	AA	GG	GG	AA	AA	GG	GG	GG	AA	AA	AA	GG	AA	GG	AA	AA	AA	AA	AA	GG	AA	AG	GG	GG	GG	AA	GG	GG	GG
BOPA1_8142-676	GG	GG	AA	GG	AG	AA	AA	GG	GG	GG	AA	GG	AA	GG	GG	AA	GG	GG	GG	GG	AA	GG	GG	GG	GG	GG	GG	AA	GG	GG	AA	GG	GG	GG	GG	GG	GG	GG	GG	GG	AA	GG	GG	GG	GG	GG	GG	GG	GG
BOPA1_816-265	AG	AG	GG	GG	GG	AG	AG	AG	AG	GG	GG	GG	GG	GG	GG	AG	AG	AG	AG	GG	AG	AG	GG	AG	AG	GG	AG	AG	AG	GG	--	AG	GG	AG	GG	GG	AG	AG	AG	GG	AG	AG	AG	GG	AG	AG	AG	AG	AG
BOPA1_8166-525	GG	GG	AA	GG	GG	AA	GG	AA	AA	AA	AA	AA	AA	AA	--	GG	AA	GG	AA	AA	GG	AA	AA	AA	AA	AA	AA	AA	AA	GG	AA	GG	GG	GG	GG	GG	AA	AA	AA	AA	AA	AA	AA	AA	AA	AA	AA	AA	AA
BOPA1_8180-450	AA	AA	AA	AA	AA	AA	AA	GG	AA	GG	GG	GG	GG	AA	GG	GG	AA	AA	AA	GG	AA	AA	AA	AA	AA	AA	AA	AA	AA	GG	GG	GG	AA	AA	AA	AA	AA	AA	AA	AA	GG	AA	AA	AA	AA	AA	AA	GG	GG
BOPA1_8200-978	AA	AA	TT	AA	AA	AA	TT	TT	TT	AA	AA	AA	AA	AA	AA	TT	AA	AA	AA	AA	AA	TT	AA	AA	AA	AA	AA	AA	AA	AA	TT	AA	AA	AA	AA	AA	AA	TT	AA	AA	AA	AA	AA	TT	TT	AA	AA	AA	TT
BOPA1_8220-1223	GG	GG	GG	GG	AA	GG	GG	GG	AA	AA	GG	AA	GG	AA	GG	GG	AA	GG	GG	GG	AA	GG	AA	GG	GG	AA	AA	GG	AA	GG	AA	AA	AA	GG	GG	GG	AA	GG	GG	AA	AA	AA	AA	GG	AA	AA	AA	AA	AA
BOPA1_8224-561	GG	GG	AA	GG	GG	AA	GG	GG	AA	AA	AA	AA	GG	AA	AG	GG	AA	GG	GG	AA	GG	AA	AA	GG	GG	AA	AA	AA	AA	GG	AA	GG	GG	GG	GG	AA	AA	AA	GG	AA	AA	AA	AA	AA	GG	AA	GG	GG	GG
BOPA1_8258-330	AA	AA	AA	AA	CC	CC	AA	AA	AC	CC	AA	AA	AA	CC	CC	AA	AA	AA	AA	AA	AA	AA	AA	AA	AA	CC	AA	CC	CC	AA	AA	AA	AA	AA	AA	AA	CC	CC	AA	AA	AA	AA	CC	AA	AA	AA	AA	AA	AA
BOPA1_828-545	AA	GG	AA	GG	AA	AA	GG	AA	AA	AA	AA	AA	GG	AA	AA	GG	AA	GG	AA	AA	AA	AA	AA	AA	GG	GG	AA	AA	AA	GG	AA	GG	GG	AA	AA	GG	AA	GG	AA	AA	AA	AA	AA	AA	AA	GG	AA	AA	AA
BOPA1_8293-202	AA	AA	AA	AA	GG	AA	GG	AA	AA	GG	GG	GG	GG	AA	GG	GG	AA	AA	AA	GG	AA	AA	AA	AA	AA	AA	GG	AA	AA	AA	GG	AA	AA	AA	AA	AA	GG	GG	AA	AA	GG	GG	GG	GG	GG	AA	GG	GG	AA
BOPA1_832-1040	GG	GG	GG	GG	AG	GG	GG	GG	AG	AG	GG	AG	GG	AG	GG	GG	AG	GG	GG	GG	GG	GG	AG	GG	GG	GG	AG	GG	GG	GG	GG	GG	AG	GG	GG	GG	AG	GG	GG	AG	GG	GG	AG	GG	AG	AG	AG	AG	AG
BOPA1_8320-955	AA	GG	AA	AA	AA	GG	GG	GG	AG	GG	GG	GG	GG	GG	GG	GG	GG	GG	AA	GG	AA	GG	GG	AA	GG	GG	AA	GG	GG	GG	AA	AA	AA	GG	AA	GG	GG	GG	GG	GG	AA	AA	AA	GG	GG	AA	GG	GG	GG
BOPA1_8344-444	CC	CC	CC	GG	CC	CC	CC	CC	CC	CC	CC	CC	CC	CC	CC	CC	CC	CC	CC	CC	CC	CC	CC	CC	CC	CC	CC	CC	CC	CC	CC	CC	CC	GG	GG	CC	CC	CC	CC	CC	CC	CC	CC	CC	CC	CC	CC	CC	CC
BOPA1_8365-454	AA	AA	AA	AA	GG	GG	AA	GG	AA	GG	AA	GG	GG	GG	GG	GG	GG	AA	GG	GG	GG	AA	AA	GG	GG	AA	AA	GG	GG	GG	GG	AA	GG	AA	GG	GG	GG	AA	AA	AA	GG	GG	GG	GG	GG	GG	GG	GG	GG
BOPA1_8377-1022	AA	AA	AA	AA	AA	AA	AA	AA	AA	AA	AA	AA	AA	AA	AA	AA	AA	GG	GG	AA	GG	AA	AA	GG	AA	AA	AA	AA	AA	GG	AA	AA	AA	AA	AA	AA	AA	AA	AA	AA	GG	GG	AA	AA	GG	AA	GG	AA	GG
BOPA1_8383-349	AA	AA	AA	AA	GG	GG	GG	GG	GG	GG	GG	GG	AA	AA	GG	AA	AA	AA	AA	GG	AA	GG	AA	AA	AA	GG	AA	GG	AA	AA	GG	AA	AA	AA	AA	AA	AA	AA	AA	AA	GG	GG	AA	GG	GG	AA	AA	GG	GG
BOPA1_8388-578	GG	GG	GG	AA	GG	GG	GG	GG	GG	GG	GG	GG	AA	GG	GG	GG	GG	GG	GG	GG	AA	GG	GG	GG	GG	GG	GG	GG	GG	GG	AA	AA	GG	GG	AA	GG	GG	GG	GG	GG	GG	GG	GG	GG	GG	GG	GG	GG	GG
BOPA1_8390-328	GG	GG	GG	GG	GG	AA	GG	AA	AA	GG	AA	GG	GG	GG	GG	GG	AA	GG	GG	GG	GG	GG	AA	GG	GG	GG	AA	AA	GG	GG	GG	GG	GG	GG	GG	GG	AA	GG	GG	AA	GG	AA	AA	GG	GG	AA	GG	AA	GG
BOPA1_8444-948	AA	AA	AA	AA	GG	GG	AA	AA	AA	AA	GG	GG	GG	AA	AA	AA	GG	AA	GG	GG	AA	AA	GG	AA	GG	GG	AA	GG	GG	AA	AA	AA	GG	AA	AA	GG	GG	AA	AA	AA	AA	GG	AA	AA	AA	GG	AA	AA	AA
BOPA1_8463-466	CC	CC	CC	CC	CC	AA	AA	CC	AA	AA	AA	AA	AA	AA	CC	AA	AA	CC	CC	AA	CC	CC	CC	CC	CC	AA	AA	AA	AA	CC	AA	CC	CC	AA	CC	CC	CC	AA	CC	AA	AA	AA	AA	CC	CC	AA	AA	CC	AA
BOPA1_8486-1964	CC	CC	GG	CC	CC	CC	CC	CC	CC	CC	GG	CC	CC	CC	CC	CC	CC	CC	CC	CC	GG	GG	CC	CC	CC	CC	GG	CC	CC	CC	CC	CC	CC	CC	CC	CC	CC	CC	GG	CC	CC	CC	CC	CC	CC	CC	CC	CC	CC
BOPA1_8491-1138	GG	GG	AA	GG	AA	AA	AA	AA	AA	AA	AA	AA	GG	GG	AA	AA	AA	GG	GG	AA	AA	GG	AA	GG	GG	AA	GG	AA	AA	GG	AA	GG	GG	GG	GG	GG	AA	AA	GG	AA	AA	GG	AA	GG	AG	GG	AA	GG	AA
BOPA1_8504-785	TT	TT	TT	AA	TT	TT	TT	TT	TT	TT	TT	TT	TT	TT	TT	TT	TT	TT	TT	TT	TT	AA	TT	TT	TT	TT	TT	TT	TT	AA	TT	AA	TT	AA	TT	TT	TT	TT	TT	TT	TT	TT	TT	TT	TT	AA	TT	AA	TT
BOPA1_851-804	GG	GG	GG	GG	CC	GG	GG	GG	CC	CC	CC	CC	GG	CC	GG	GG	CC	GG	GG	CC	GG	GG	CC	GG	GG	GG	CC	GG	GG	GG	GG	GG	CC	GG	GG	GG	CG	GG	GG	CC	GG	GG	CC	GG	CG	CC	CC	CC	CC
BOPA1_8523-316	GG	GG	GG	GG	AA	GG	GG	AA	GG	GG	GG	GG	GG	GG	AA	GG	AA	GG	AA	GG	GG	GG	GG	AA	AA	GG	GG	GG	AA	GG	GG	GG	AA	GG	GG	AA	AA	AA	AA	GG	GG	GG	GG	GG	GG	GG	GG	GG	GG
BOPA1_8561-968	GG	AA	GG	GG	GG	AA	AA	AA	AA	AA	AA	AA	GG	AA	GG	AA	AA	GG	AA	AA	GG	GG	GG	AA	AA	AA	GG	AA	AA	GG	AA	GG	AA	GG	AA	AA	AA	AA	AA	AA	AA	AA	AA	AA	AA	AA	AA	AA	AA
BOPA1_8582-772	AA	GG	AA	GG	AA	AA	AA	AA	AA	AA	AA	AA	AA	AA	AA	AA	AA	AA	AA	AA	AA	AA	AA	AA	AA	AA	AA	AA	AA	GG	AA	AA	GG	GG	AA	AA	AA	AA	AA	AA	AA	AA	AA	AA	AA	AA	AA	AA	AA
BOPA1_861-268	GG	GG	GG	AG	GG	GG	GG	AG	AG	GG	GG	GG	AG	GG	GG	GG	AG	GG	GG	GG	GG	GG	GG	AG	GG	AG	GG	AG	GG	AG	GG	AG	GG	AG	GG	GG	GG	GG	GG	AG	GG	GG	GG	GG	AG	AG	GG	AG	GG
BOPA1_8613-278	CC	CC	CC	CC	CC	AA	CC	AA	AA	AA	AA	AA	CC	AA	--	CC	AC	CC	AA	AA	CC	CC	AA	AA	AA	AA	CC	AA	AA	CC	AA	CC	CC	CC	CC	CC	AA	AA	CC	AA	AA	AA	AA	AA	AC	AA	CC	CC	AA
BOPA1_8631-469	GG	GG	GG	GG	GG	GG	GG	GG	AG	GG	GG	GG	GG	GG	GG	GG	GG	GG	GG	GG	GG	AA	GG	GG	GG	GG	GG	GG	GG	GG	GG	GG	GG	GG	GG	GG	GG	GG	GG	AA	AA	AA	AA	GG	GG	AA	GG	GG	GG
BOPA1_8632-1809	CC	GG	GG	GG	GG	GG	GG	GG	CC	GG	GG	GG	GG	GG	GG	GG	GG	GG	CC	GG	GG	CC	GG	GG	CC	GG	GG	GG	GG	GG	GG	GG	CC	CC	CC	GG	GG	GG	CC	GG	GG	GG	GG	CC	GG	CC	GG	GG	CC
BOPA1_864-594	AA	AA	GG	GG	GG	AA	GG	GG	GG	GG	GG	GG	GG	GG	GG	AA	GG	GG	AA	GG	GG	GG	GG	AA	AA	GG	AA	AA	AA	GG	GG	GG	GG	GG	GG	GG	GG	GG	AA	GG	AA	AA	AA	AA	AA	AA	AA	AG	AA
BOPA1_8653-475	CC	CC	CC	CC	CC	CC	CC	CC	CC	GG	GG	GG	CC	GG	CC	CC	GG	CC	CC	GG	CC	CC	CC	CC	CC	CC	CC	CC	CC	CC	GG	CC	CC	CC	CC	CC	CC	GG	CC	GG	GG	CC	CC	CC	CC	CC	CC	CC	GG
BOPA1_866-442	AA	CC	AA	AA	CC	CC	CC	AA	AC	CC	AA	AA	CC	CC	AA	CC	CC	AA	AA	AA	AA	AA	CC	AA	AA	CC	CC	CC	CC	AA	AA	AA	CC	AA	AA	AA	CC	CC	AA	CC	AA	CC	CC	AA	AC	AA	AA	AA	AA
BOPA1_8670-388	CC	CC	GG	GG	CC	CC	CC	CC	CC	CC	CC	CC	CC	CC	CC	CC	CC	CC	CC	CC	CC	CC	CC	CC	GG	CC	CC	CC	CC	CC	CC	GG	CC	CC	CC	GG	CC	CC	CC	CC	CC	CC	GG	CC	CC	CC	CC	CC	CC
BOPA1_868-675	CC	AA	CC	CC	AA	AA	AA	CC	AC	AA	CC	CC	AA	AA	CC	AA	AA	CC	CC	CC	CC	CC	AA	CC	CC	AA	AA	AA	AA	CC	CC	CC	AA	CC	CC	CC	AA	AA	CC	AA	CC	AA	AA	CC	AC	CC	CC	CC	CC
BOPA1_8682-406	GG	AA	GG	GG	GG	AA	AA	AA	AA	GG	GG	AA	GG	GG	GG	AA	AA	GG	GG	AA	GG	GG	AA	GG	GG	GG	GG	AA	GG	GG	GG	GG	AA	GG	GG	AA	AA	AA	AA	AA	GG	AA	GG	AA	GG	GG	GG	GG	GG
BOPA1_8717-244	GG	GG	AA	GG	GG	AA	GG	AA	AA	AA	AA	AA	GG	AA	--	GG	AA	GG	GG	AA	GG	AA	AA	GG	GG	AA	AA	AA	AA	GG	AA	GG	GG	GG	GG	AA	AA	AA	AA	AA	AA	AA	AA	AA	AG	AA	GG	GG	AA
BOPA1_8722-512	GG	AA	GG	AA	GG	GG	AA	AA	AG	AA	GG	AA	AA	GG	AA	GG	AA	GG	AA	AA	AA	GG	GG	GG	GG	AA	GG	AA	GG	GG	AA	GG	GG	AA	AA	AA	GG	GG	AA	AA	AA	AA	AA	AA	AG	AA	AA	AA	AA
BOPA1_8724-1282	CC	CC	AA	CC	CC	CC	CC	AA	CC	AA	CC	AA	CC	CC	CC	CC	AA	AA	AA	AA	AA	CC	CC	CC	AA	CC	CC	CC	CC	AA	AA	CC	AA	CC	CC	CC	CC	CC	CC	AA	AA	CC	CC	AA	AC	--	AA	AA	AA
BOPA1_8743-197	CC	CC	CC	CC	CC	GG	CC	GG	GG	GG	GG	GG	CC	CC	--	CC	GG	CC	CC	GG	CC	CC	GG	CC	CC	CC	CC	GG	GG	CC	CG	CC	CC	CC	CC	GG	GG	GG	CC	GG	GG	GG	GG	GG	CG	GG	CC	CC	GG
BOPA1_8752-523	CC	CC	CC	CC	CC	CC	CC	CC	CC	AA	CC	CC	CC	CC	CC	CC	AA	CC	CC	CC	CC	CC	AA	CC	CC	AA	CC	CC	CC	CC	CC	CC	CC	CC	CC	CC	CC	CC	CC	AA	CC	CC	CC	CC	AC	CC	CC	AA	CC
BOPA1_8758-564	GG	GG	AA	GG	GG	GG	AA	AA	GG	AA	AA	GG	AA	GG	GG	GG	GG	AA	AA	GG	GG	AA	GG	GG	GG	AA	GG	AA	GG	AA	GG	AA	AA	AA	GG	GG	GG	GG	GG	GG	GG	AA	AA	AA	AA	AA	AA	AA	GG
BOPA1_8785-443	AG	GG	GG	AG	GG	GG	GG	GG	AG	GG	GG	AG	GG	GG	GG	GG	GG	GG	AG	AG	GG	AG	GG	AG	GG	GG	GG	GG	GG	GG	AG	AG	GG	GG	GG	AG	GG	GG	GG	GG	GG	GG	GG	GG	GG	GG	GG	GG	GG
BOPA1_8787-1459	AA	AA	GG	AA	AA	AA	GG	GG	AA	AA	AA	AA	GG	AA	AA	GG	GG	GG	GG	AA	AA	AA	GG	GG	AA	AA	AA	AA	AA	AA	GG	AA	AA	AA	AA	AA	GG	AA	AA	GG	AA	GG	GG	GG	AA	AA	AA	AA	AA
BOPA1_8817-798	GG	GG	GG	GG	CC	CC	CC	GG	GG	CC	GG	GG	GG	CC	GG	GG	CC	GG	GG	GG	GG	GG	CC	GG	GG	CC	CC	CC	CC	GG	CC	GG	GG	GG	GG	GG	CC	GG	GG	CC	CC	GG	GG	CC	GG	CC	GG	GG	GG
BOPA1_885-104	AA	AA	GG	AA	GG	AA	AA	AA	AG	AA	GG	GG	AA	AA	AA	AA	GG	AA	AA	GG	GG	AA	AA	AA	AA	GG	AA	AA	GG	AA	AA	AA	AA	AA	AA	AA	AA	AA	AA	AA	AA	AA	AA	GG	AA	AA	AA	AA	AA
BOPA1_8852-318	GG	GG	GG	GG	GG	GG	GG	GG	--	GG	GG	GG	GG	GG	GG	GG	GG	GG	GG	GG	GG	AG	GG	GG	GG	GG	GG	GG	GG	GG	GG	GG	GG	GG	GG	GG	GG	GG	GG	AG	AG	AG	AG	GG	GG	AG	GG	GG	GG
BOPA1_8867-459	GG	AA	GG	AA	AA	AA	AA	AA	GG	GG	GG	AA	AA	GG	GG	AA	AA	AA	AA	AA	GG	GG	AA	AA	AA	AA	GG	AA	AA	AA	AA	AA	AA	AA	AA	AA	AA	GG	AA	AA	AA	AA	AA	AA	AA	AA	AA	AA	AA
BOPA1_887-736	GG	GG	AA	AA	GG	GG	GG	GG	AG	GG	GG	GG	GG	GG	GG	GG	AA	GG	GG	GG	AA	GG	AA	GG	GG	AA	GG	GG	AA	GG	GG	AA	GG	GG	GG	AA	AA	GG	GG	AA	GG	GG	GG	AA	AA	GG	AA	GG	AA
BOPA1_8889-842	GG	GG	AA	AA	AA	GG	GG	GG	AG	GG	AA	AA	GG	AA	GG	GG	AG	GG	GG	AA	AA	GG	GG	GG	GG	AA	AA	GG	AA	GG	GG	AA	GG	GG	GG	GG	AA	GG	GG	GG	GG	GG	GG	GG	GG	GG	GG	GG	GG
BOPA1_8901-1446	AA	AA	AA	AA	AA	AA	AA	AA	GG	GG	AA	GG	AA	AA	AA	AA	AG	AA	GG	GG	AA	AA	AA	AA	AA	AA	GG	AA	GG	AA	GG	GG	GG	AA	AA	AA	AA	AA	AA	AA	GG	GG	AA	AA	AA	AA	GG	AA	AA
BOPA1_8930-370	GG	GG	GG	GG	AA	AA	GG	GG	AA	AA	GG	AA	AA	AA	AA	GG	AG	GG	GG	AA	GG	AA	GG	GG	GG	AA	GG	AA	AA	GG	GG	GG	GG	GG	GG	GG	AA	GG	GG	GG	AA	GG	AA	AA	AA	AA	AA	AA	AA
BOPA1_8984-579	CC	CC	GG	GG	GG	GG	GG	CC	CC	GG	CC	CC	CC	CC	CC	GG	CC	CC	GG	CC	CC	GG	CC	CC	CC	GG	GG	CC	GG	GG	CC	CC	CC	GG	CC	CC	GG	GG	CC	CC	CC	CC	CC	CC	CC	CC	CC	CC	CC
BOPA1_9018-522	AA	GG	AA	AA	GG	GG	GG	GG	GG	GG	GG	GG	GG	GG	GG	GG	GG	GG	GG	GG	GG	AA	GG	GG	GG	GG	GG	GG	GG	AA	GG	AA	GG	AA	AA	GG	GG	GG	AA	GG	GG	GG	GG	GG	AG	GG	GG	GG	GG
BOPA1_9022-543	GG	GG	AA	AA	GG	GG	GG	AA	AA	GG	GG	GG	GG	GG	GG	GG	GG	AA	AA	GG	AA	GG	GG	AA	AA	GG	AA	GG	GG	GG	GG	AA	AA	GG	AA	AA	GG	GG	AA	GG	GG	GG	GG	AA	GG	GG	GG	GG	AA
BOPA1_9027-454	CC	CC	GG	GG	CC	GG	GG	GG	GG	GG	GG	GG	GG	GG	GG	GG	CG	GG	GG	GG	GG	GG	GG	CC	GG	GG	GG	GG	CC	GG	GG	GG	GG	CC	CC	CC	CC	CC	CC	CC	GG	GG	CC	GG	GG	GG	GG	GG	GG
BOPA1_9084-713	GG	GG	GG	GG	GG	GG	GG	GG	GG	GG	AA	GG	GG	AA	GG	GG	GG	GG	GG	GG	GG	GG	GG	GG	GG	GG	GG	GG	GG	GG	GG	GG	GG	GG	GG	GG	GG	GG	GG	GG	GG	GG	GG	GG	GG	GG	GG	GG	GG
BOPA1_9100-978	GG	AA	AA	AA	GG	GG	AA	GG	GG	AA	AA	AA	AA	AA	GG	AA	AA	AA	AA	AA	AA	GG	GG	AA	AA	AA	GG	GG	AA	AA	GG	AA	AA	AA	AA	AA	AA	AA	AA	AA	AA	AA	GG	AA	AA	GG	AA	AA	AA
BOPA1_9105-497	GG	GG	GG	GG	GG	AA	GG	GG	GG	GG	GG	GG	GG	GG	GG	AA	GG	GG	AA	GG	GG	GG	GG	AA	AA	GG	GG	GG	AA	GG	GG	GG	GG	GG	GG	GG	AA	GG	GG	AA	AA	GG	GG	GG	AG	GG	AA	AA	GG
BOPA1_9137-1106	GG	GG	GG	GG	CC	CC	GG	GG	GG	GG	CC	CC	CC	GG	GG	GG	CC	GG	CC	CC	GG	GG	CC	GG	CC	CC	GG	CC	GG	GG	GG	GG	CC	GG	GG	CC	GG	GG	GG	GG	GG	CC	GG	GG	GG	CC	GG	GG	GG
BOPA1_9149-1316	AA	AA	AA	AA	AA	AA	AA	AA	AA	GG	GG	GG	AA	GG	AA	AA	GG	AA	AA	GG	AA	AA	AA	AA	AA	AA	AA	AA	GG	AA	GG	GG	AA	AA	AA	AA	AA	GG	AA	GG	GG	AA	AA	AA	AA	AA	AA	AA	GG
BOPA1_918-480	AA	GG	AA	AA	GG	GG	GG	GG	GG	GG	GG	GG	GG	GG	GG	GG	GG	GG	GG	GG	GG	AA	GG	GG	GG	GG	GG	GG	GG	GG	GG	AA	AA	GG	GG	GG	GG	GG	GG	GG	GG	GG	GG	GG	AG	AA	GG	GG	AA
BOPA1_9191-263	GG	GG	GG	AA	AA	AA	GG	GG	AA	AA	GG	AA	GG	AA	AA	GG	GG	GG	GG	AA	GG	GG	GG	GG	GG	AA	AA	AA	GG	AA	GG	GG	GG	AA	GG	GG	GG	AA	GG	GG	GG	GG	GG	GG	GG	GG	GG	GG	GG
BOPA1_9209-298	CC	CC	CC	CC	AA	CC	CC	CC	AC	CC	CC	CC	CC	CC	CC	CC	CC	CC	CC	CC	CC	CC	CC	CC	CC	CC	AA	CC	CC	CC	CC	CC	CC	CC	CC	CC	CC	CC	CC	AA	AA	AA	AA	AA	AA	AA	CC	CC	AA
BOPA1_921-414	AA	AA	AA	GG	AA	AA	AA	AA	AA	AA	AA	AA	AA	AA	AA	AA	AA	AA	AA	AA	AA	AA	AA	AA	AA	AA	AA	AA	AA	GG	AA	GG	AA	AA	GG	GG	AA	AA	AA	AA	AA	AA	AA	AA	AA	AA	AA	AA	AA
BOPA1_9251-852	AA	AA	AA	GG	AA	AA	GG	AA	AA	AA	GG	AA	AA	AA	AA	GG	AA	AA	AA	AA	AA	AA	AA	AA	AA	AA	AA	AA	AA	AA	AA	GG	GG	AA	AA	AA	AA	AA	AA	AA	AA	GG	GG	AA	AA	AA	AA	GG	AA
BOPA1_9282-205	GG	GG	GG	GG	GG	AG	GG	AG	AG	GG	GG	GG	GG	GG	GG	GG	AG	GG	GG	GG	GG	GG	GG	AG	GG	GG	GG	AG	AG	GG	AG	GG	AG	GG	GG	GG	AG	AG	GG	GG	GG	AG	GG	AG	AG	AG	AG	AG	GG
BOPA1_9291-1322	AA	AA	AA	AA	GG	GG	GG	AA	GG	GG	GG	GG	AA	GG	AA	AA	GG	AA	AA	GG	AA	AA	GG	AA	AA	GG	GG	GG	GG	GG	AA	GG	AA	GG	AA	AA	GG	AA	AA	GG	GG	AA	AA	GG	AA	GG	AA	AA	AA
BOPA1_93-413	GG	GG	GG	GG	GG	GG	AA	GG	GG	GG	GG	AA	GG	AA	GG	AA	GG	GG	GG	AA	GG	GG	GG	GG	GG	GG	GG	AA	GG	GG	GG	GG	GG	GG	GG	GG	GG	GG	GG	GG	GG	GG	AA	GG	GG	GG	GG	GG	GG
BOPA1_952-1301	GG	GG	GG	GG	GG	GG	GG	AA	GG	GG	GG	GG	GG	GG	GG	GG	GG	GG	GG	GG	GG	AA	AA	GG	GG	GG	GG	GG	GG	GG	GG	AA	GG	GG	GG	GG	GG	GG	GG	GG	GG	GG	GG	GG	GG	GG	GG	GG	GG
BOPA1_954-1377	AA	AA	AA	AA	AA	GG	GG	GG	AA	AA	AA	AA	GG	AA	AA	GG	GG	AA	AA	AA	AA	GG	GG	AA	AA	AA	AA	AA	AA	AA	AA	AA	AA	AA	AA	AA	GG	AA	AA	GG	GG	GG	GG	GG	GG	GG	GG	GG	GG
BOPA1_956-473	TT	TT	TT	TT	TT	TT	TT	TT	TT	TT	AA	TT	TT	TT	AA	TT	TT	AA	AA	TT	TT	TT	TT	AA	AA	TT	TT	TT	TT	AA	TT	AA	TT	TT	TT	AA	TT	TT	AA	TT	TT	AA	TT	TT	TT	AA	TT	TT	TT
BOPA1_9561-168	GG	GG	AA	AA	AA	AA	GG	AA	GG	GG	AA	AA	AA	AA	GG	GG	AA	GG	AA	AA	GG	GG	AA	GG	AA	AA	AA	AA	GG	AA	GG	GG	AA	GG	GG	AA	GG	AA	GG	AA	AA	AA	GG	AA	AA	AA	AA	AA	AA
BOPA1_9566-1214	AA	AA	AA	AA	AA	GG	AA	AA	AA	AA	AA	AA	GG	AA	AA	GG	GG	GG	AA	AA	AA	AA	AA	AA	AA	AA	GG	AA	GG	GG	AA	AA	AA	AA	AA	AA	GG	GG	AA	AA	GG	GG	AA	AA	GG	GG	GG	GG	GG
BOPA1_9618-372	AA	CC	CC	AA	AA	CC	CC	CC	CC	CC	AA	CC	CC	CC	AA	CC	CC	AA	AA	CC	CC	AA	CC	CC	AA	AA	AA	AA	CC	AA	CC	AA	AA	AA	AA	AA	CC	AA	AA	CC	CC	CC	CC	CC	CC	AA	CC	CC	CC
BOPA1_963-386	GG	GG	GG	AA	GG	GG	AA	GG	GG	GG	GG	GG	GG	GG	GG	AA	GG	GG	GG	GG	GG	AA	AA	GG	GG	GG	GG	GG	GG	AA	GG	AA	GG	AA	GG	GG	GG	GG	GG	GG	GG	GG	GG	GG	GG	GG	GG	GG	GG
BOPA1_9658-234	GG	GG	GG	GG	AA	AA	AA	AA	AA	AA	AA	AA	GG	GG	AA	GG	GG	GG	GG	AA	GG	AA	GG	GG	GG	AA	GG	AA	GG	GG	AA	GG	GG	GG	GG	GG	GG	GG	GG	GG	AA	AA	GG	AA	AA	AA	AA	AA	AA
BOPA1_9668-422	AA	AA	AA	AA	AA	AA	AA	AA	AA	AA	AA	AA	AA	AA	AA	AA	AA	AA	AA	AA	AA	AA	AA	AA	AA	AA	AA	AA	AA	AA	AA	AA	AA	AA	AA	AA	AA	CC	AA	AA	AA	AA	AA	AA	AA	AA	AA	AA	AA
BOPA1_9672-758	AA	AA	GG	AA	AA	AA	AA	GG	AA	GG	AA	AA	AA	AA	AA	AA	AA	GG	AA	AA	GG	GG	AA	GG	AA	AA	AA	AA	AA	AA	AA	AA	AA	AA	GG	AA	AG	AA	AA	AA	AA	AA	AA	GG	GG	AA	AA	AA	GG
BOPA1_9683-140	CC	CC	CC	CC	CC	GG	GG	GG	GG	GG	GG	GG	CC	GG	GG	GG	GG	GG	GG	GG	GG	GG	GG	GG	GG	GG	GG	GG	GG	CC	GG	CC	GG	GG	GG	GG	GG	GG	CC	GG	GG	GG	GG	GG	GG	GG	GG	GG	GG
BOPA1_9701-925	GG	GG	GG	GG	GG	GG	GG	GG	GG	GG	GG	GG	GG	GG	GG	GG	GG	GG	GG	GG	GG	GG	GG	GG	GG	GG	GG	GG	GG	GG	GG	GG	GG	GG	GG	GG	GG	AA	GG	GG	GG	GG	GG	GG	GG	GG	GG	GG	GG
BOPA1_971-682	AA	AA	AA	AA	AA	AA	AA	AA	AA	AA	AA	AA	AA	AA	AA	AA	AA	AA	AA	AA	GG	GG	AA	AA	AA	AA	AA	AA	AA	AA	AA	AA	AA	AA	AA	AA	AA	AA	AA	AA	AA	AA	AA	AA	AA	AA	AA	AA	AA
BOPA1_9728-1098	AA	AA	GG	GG	GG	GG	GG	GG	GG	AA	GG	GG	GG	AA	AA	GG	GG	AA	GG	GG	AA	GG	GG	AA	GG	GG	GG	GG	GG	GG	GG	AA	GG	AA	AA	GG	GG	GG	AA	GG	GG	AA	AA	GG	GG	AA	GG	GG	GG
BOPA1_9745-628	GG	GG	AA	AA	GG	GG	AA	GG	GG	GG	GG	GG	GG	GG	GG	AA	GG	GG	GG	GG	AA	GG	GG	GG	GG	GG	GG	GG	GG	GG	GG	GG	GG	GG	AA	AA	GG	GG	GG	GG	GG	GG	GG	GG	GG	GG	GG	GG	GG
BOPA1_9757-582	TT	AA	TT	AA	AA	AA	AA	AA	TT	TT	TT	AA	AA	TT	TT	AA	AA	AA	AA	AA	TT	TT	AA	AA	TT	AA	TT	AA	AA	AA	AA	AA	AA	AA	AA	AA	AA	TT	AA	AA	AA	AA	AA	AA	TT	AA	TT	TT	AA
BOPA1_9766-787	CC	CC	CC	CC	GG	CC	CC	CC	CG	CC	CC	CC	CC	CC	CC	CC	CC	CC	CC	CC	CC	CC	CC	CC	CC	CC	CC	CC	CC	CC	CC	CC	CC	CC	CC	CC	CC	CC	CC	GG	GG	GG	GG	CC	CC	GG	CC	CC	CC
BOPA1_977-1377	AA	GG	GG	GG	GG	AA	AA	GG	AA	GG	AA	AA	GG	GG	GG	AA	GG	GG	GG	AA	AA	GG	GG	GG	GG	GG	AA	AA	GG	GG	GG	AA	GG	GG	GG	GG	GG	GG	GG	GG	AA	GG	AA	AA	GG	GG	AA	GG	AA
BOPA1_9820-455	AA	GG	AA	GG	GG	AA	AA	AA	GG	GG	AA	AA	AA	AA	GG	AA	AA	AA	GG	--	AA	AA	AA	AA	GG	GG	AA	AA	GG	GG	GG	AA	GG	GG	AA	GG	AA	GG	AA	AA	AA	AA	AA	AA	AG	AA	AA	AA	AA
BOPA1_984-583	AG	AG	AG	GG	GG	GG	GG	AG	AG	GG	AG	AG	GG	GG	GG	GG	GG	AG	GG	AG	AG	AG	GG	AG	GG	GG	GG	GG	AG	AG	GG	AG	GG	AG	AG	GG	AG	AG	AG	GG	AG	GG	GG	AG	AG	GG	AG	AG	AG
BOPA1_9864-225	GG	AA	GG	AA	AA	AA	GG	GG	AA	AA	AA	AA	AA	AA	AA	GG	AA	GG	AA	AA	GG	AA	AA	AA	GG	AA	AG	AA	AA	AA	AA	GG	AA	AA	GG	AA	AA	GG	AA	AA	AA	AA	AA	GG	AA	AA	AA	AA	AA
BOPA1_9910-427	GG	GG	GG	GG	GG	GG	GG	GG	GG	GG	GG	GG	AA	GG	GG	AA	GG	GG	GG	GG	GG	AA	GG	AA	GG	GG	GG	GG	AA	AA	GG	GG	AA	AA	GG	GG	GG	AA	GG	GG	GG	GG	GG	GG	GG	GG	GG	GG	GG
BOPA1_ABC00875-1-3-436	GG	GG	GG	GG	GG	GG	GG	GG	GG	GG	GG	GG	GG	GG	GG	GG	GG	GG	GG	GG	GG	AA	AA	GG	GG	GG	GG	GG	GG	GG	GG	GG	GG	GG	GG	GG	GG	GG	GG	GG	GG	GG	GG	GG	GG	GG	GG	GG	GG
BOPA1_ABC01247-1-1-92	AA	AA	AA	AA	GG	AA	GG	AA	AA	AA	AA	AA	AA	AA	GG	AA	AA	AA	AA	AA	AA	AA	GG	AA	AA	AA	AG	AA	GG	AA	AA	AA	AA	AA	AA	AA	AA	AA	AA	AA	AA	--	GG	AA	AA	AA	AA	AA	AA
BOPA1_ABC01334-1-1-55	AA	GG	AA	AA	GG	GG	GG	AA	AG	GG	AA	AA	GG	GG	GG	GG	GG	AA	AA	AA	AA	AA	GG	AA	AA	GG	GG	GG	GG	AA	GG	AA	GG	AA	AA	AA	GG	GG	AA	GG	AA	GG	GG	AA	AG	AA	AA	AA	AA
BOPA1_ABC01644-1-3-379	AA	AA	AA	AA	GG	AA	AA	AA	AA	AA	AA	AA	AA	GG	AA	AA	AA	AA	AA	AA	AA	AA	AA	AA	AA	AA	GG	AA	AA	GG	AA	AA	AA	AA	GG	AA	AA	GG	AA	AA	AA	AA	AA	AA	AA	AA	AA	AA	AA
BOPA1_ABC01741-1-4-299	TT	AA	TT	TT	TT	TT	AA	AA	TT	TT	AA	AA	AA	AA	TT	AA	AA	AA	AA	AA	AA	TT	AA	AA	AA	TT	AA	TT	TT	AA	TT	TT	AA	AA	AA	AA	TT	TT	AA	AA	AA	AA	TT	AA	AA	AA	AA	AA	AA
BOPA1_ABC01899-1-1-301	AA	AA	AA	AA	AA	AA	GG	AA	AA	AA	AA	AA	AA	AA	AA	AA	AA	GG	AA	AA	AA	GG	AA	AA	AA	AA	AA	AA	AA	AA	AA	AA	AA	AA	AA	AA	AA	GG	AA	AA	AA	AA	AA	AA	AA	AA	AA	AA	AA
BOPA1_ABC02258-1-6-382	GG	GG	GG	CC	GG	GG	GG	GG	GG	GG	GG	GG	GG	GG	GG	GG	GG	GG	GG	GG	GG	GG	GG	GG	GG	GG	GG	GG	GG	GG	GG	GG	GG	GG	GG	GG	GG	GG	GG	GG	GG	GG	GG	GG	GG	GG	GG	GG	GG
BOPA1_ABC02895-1-4-231	GG	GG	AA	GG	GG	AA	GG	AA	GG	GG	AA	GG	GG	GG	AA	GG	GG	GG	GG	GG	AA	AA	GG	GG	GG	AA	GG	AA	AA	GG	AA	AA	GG	AA	GG	GG	AG	AA	GG	GG	GG	AA	GG	AA	AG	GG	GG	GG	GG
BOPA1_ABC03113-1-1-251	GG	GG	GG	GG	GG	GG	GG	GG	AG	GG	GG	GG	GG	GG	GG	GG	GG	GG	GG	GG	GG	AA	AA	GG	GG	GG	GG	GG	GG	GG	GG	GG	GG	GG	GG	GG	GG	GG	GG	GG	GG	GG	GG	GG	GG	GG	GG	GG	GG
BOPA1_ABC03181-1-1-164	AA	AA	AA	AA	AA	AA	AA	AA	AG	AA	AA	AA	AA	GG	AA	AA	AA	AA	AA	AA	AA	AA	AA	AA	AA	AA	GG	AA	AA	AA	AA	AA	AA	AA	GG	AA	AA	AA	AA	AA	AA	AA	AA	AA	AA	AA	AA	AA	AA
BOPA1_ABC03253-1-2-279	CC	CC	GG	GG	GG	CC	GG	CC	GG	CC	CC	CC	GG	GG	GG	CC	GG	CC	CC	CC	GG	CC	GG	CC	CC	GG	GG	CC	CC	GG	CG	GG	CC	CC	CC	CC	GG	CC	CC	GG	GG	GG	GG	GG	GG	GG	GG	GG	GG
BOPA1_ABC03519-1-3-132	CC	AA	AA	AA	AA	AA	AA	CC	CC	AA	CC	AA	AA	AA	CC	CC	AC	AA	AA	AA	AA	AA	CC	CC	AA	AA	CC	AA	AA	AA	AA	CC	AA	CC	CC	AA	AA	AA	CC	AA	AA	AA	AA	AA	AA	AA	CC	AA	CC
BOPA1_ABC03900-1-2-406	CC	CC	GG	CC	GG	CC	CC	GG	CG	GG	CC	GG	GG	GG	GG	CC	CC	GG	CC	GG	CC	CC	GG	CC	CC	GG	GG	GG	CC	GG	CC	CC	CC	CC	CC	CC	CC	CC	CC	GG	CC	CC	CC	GG	CC	CC	CC	CC	GG
BOPA1_ABC03951-1-3-383	AA	AA	AA	AA	AA	AA	AA	AA	AA	AA	AA	AA	AA	AA	AA	AA	AA	AA	AA	AA	AA	AA	AA	AA	AA	AA	AA	AA	AA	AA	AA	AA	AA	GG	AA	AA	AA	AA	AA	AA	GG	AA	AA	AA	AA	AA	AA	AA	AA
BOPA1_ABC04214-1-2-360	AA	GG	AA	GG	GG	GG	GG	GG	GG	GG	GG	GG	GG	AA	GG	GG	AA	GG	GG	GG	GG	AA	AA	AA	AA	GG	GG	GG	AA	GG	GG	GG	GG	GG	GG	GG	AA	AA	GG	AA	GG	GG	GG	GG	GG	GG	GG	GG	GG
BOPA1_ABC04322-1-3-208	CC	CC	GG	CC	CC	CC	CC	GG	CG	CC	CC	CC	CC	CC	CC	CC	CC	GG	CC	CC	CC	GG	CC	CC	CC	CC	CC	CC	CC	GG	CC	CC	CC	CC	CC	CC	CC	CC	CC	CC	CC	CC	CC	CC	CC	CC	CC	CC	GG
BOPA1_ABC04352-pHv108-01	GG	AG	GG	AG	AG	GG	AG	GG	--	AG	GG	GG	GG	AG	AG	AG	GG	GG	GG	GG	--	GG	AG	GG	GG	AG	AG	GG	AG	GG	GG	AG	GG	GG	GG	GG	GG	GG	GG	GG	GG	GG	GG	GG	GG	GG	GG	GG	GG
BOPA1_ABC04375-1-1-173	AA	AA	AA	AA	GG	GG	GG	GG	GG	GG	GG	GG	AA	AA	GG	AA	AA	AA	AA	GG	AA	GG	AA	AA	AA	GG	AA	GG	AA	AA	GG	AA	AA	AA	AA	AA	AA	AA	AA	AA	GG	GG	AA	GG	GG	GG	GG	GG	GG
BOPA1_ABC04676-1-1-59	TT	AA	TT	AA	TT	TT	TT	TT	TT	TT	TT	TT	AA	TT	TT	TT	TT	AA	TT	TT	TT	TT	TT	TT	AA	AA	TT	TT	AA	AA	AA	AA	AA	TT	TT	AA	AT	AA	TT	TT	AA	AA	AA	TT	AT	AA	TT	TT	TT
BOPA1_ABC04725-1-1-254	GG	--	GG	GG	AA	GG	GG	AA	AA	AA	GG	GG	AA	AA	AA	GG	GG	GG	GG	GG	--	AA	AA	GG	GG	GG	GG	GG	GG	GG	AA	--	AA	GG	GG	GG	AA	GG	GG	AA	AA	AA	AA	AA	AA	AA	GG	AA	AA
BOPA1_ABC04803-1-1-392	GG	GG	GG	AA	GG	AA	AA	AA	GG	GG	AA	AA	AA	AA	GG	GG	GG	AA	AA	AG	GG	AA	GG	GG	AA	GG	AA	AA	GG	GG	GG	AA	AA	AA	GG	GG	GG	GG	GG	GG	AA	GG	AA	AA	AA	AA	AA	AA	AA
BOPA1_ABC04826-1-1-174	AA	AA	AA	AA	AA	AA	AA	AA	AA	AA	AA	AA	AA	AA	AA	AA	GG	AA	AA	AA	AA	GG	GG	AA	AA	AA	AA	AA	GG	AA	AA	AA	AA	AA	AA	AA	GG	GG	AA	GG	AA	AA	AA	AA	AA	AA	AA	AA	AA
BOPA1_ABC04861-2-1-334	CC	AA	CC	CC	CC	CC	AA	CC	AA	CC	CC	CC	CC	AA	CC	CC	AC	CC	CC	CC	CC	AA	CC	CC	CC	CC	AA	CC	AA	CC	CC	CC	CC	CC	CC	CC	AA	AA	CC	CC	AC	CC	CC	CC	CC	CC	CC	CC	CC
BOPA1_ABC04893-1-1-248	AA	AA	AA	AA	GG	AA	AA	AA	AA	AA	AA	AA	AA	GG	AA	AA	AA	AA	AA	AA	AA	AA	AA	AA	AA	AA	GG	AA	AA	GG	AA	AA	AA	AA	AA	AA	AA	GG	AA	AA	AA	AA	AA	AA	AA	AA	AA	AA	AA
BOPA1_ABC05061-1-1-159	CC	AA	AA	AA	CC	CC	AA	AA	CC	CC	CC	CC	AA	AA	CC	AA	CC	AA	AA	CC	AA	AA	AA	AA	AA	CC	CC	CC	AA	AA	AA	AA	AA	CC	AA	AA	AA	AA	AA	CC	AA	CC	AA	AA	AA	AA	AA	AA	AA
BOPA1_ABC05369-1-3-231	GG	GG	GG	GG	AA	AA	GG	GG	AG	GG	GG	GG	GG	GG	AA	GG	GG	GG	GG	GG	GG	GG	AA	GG	GG	AA	AG	AA	AA	GG	GG	AA	GG	GG	GG	GG	GG	GG	GG	GG	GG	AG	AA	GG	GG	GG	GG	GG	GG
BOPA1_ABC05640-1-1-248	AA	AA	AA	GG	AA	AA	AA	AA	AA	AA	GG	GG	AA	AA	GG	AA	AA	AA	AA	GG	AA	AA	AA	AA	AA	AA	AA	AA	AA	GG	GG	GG	AA	AA	AA	AA	AA	AA	AA	AA	GG	AA	AA	AA	AG	AA	GG	GG	AA
BOPA1_ABC05818-1-2-271	GG	GG	AA	GG	AA	GG	GG	AA	AA	AA	GG	AA	GG	GG	AA	AA	GG	GG	GG	AG	GG	AA	GG	GG	GG	AA	AA	GG	GG	GG	GG	GG	GG	GG	GG	GG	GG	AA	GG	GG	GG	GG	GG	GG	AG	GG	GG	GG	GG
BOPA1_ABC05852-1-2-658	GG	GG	GG	AA	GG	GG	GG	GG	GG	GG	GG	GG	GG	AA	GG	GG	AA	GG	GG	GG	GG	GG	AA	AA	AA	GG	GG	GG	AA	AA	GG	AA	GG	GG	AA	GG	AA	AA	GG	AA	GG	GG	AA	GG	GG	GG	GG	GG	GG
BOPA1_ABC05866-1-1-311	AA	AA	AA	AA	GG	GG	GG	GG	GG	GG	GG	GG	AA	AA	GG	AA	AA	AA	AA	GG	AA	GG	AA	AA	AA	GG	AA	GG	AA	AA	GG	AA	AA	AA	AA	AA	AA	AA	AA	AA	GG	GG	AA	GG	GG	GG	GG	GG	GG
BOPA1_ABC05926-1-1-51	GG	GG	GG	GG	AA	GG	GG	AA	GG	GG	GG	GG	GG	GG	GG	GG	GG	GG	AA	GG	GG	AA	GG	AA	GG	GG	AA	GG	GG	GG	AA	GG	AA	AA	AA	GG	GG	GG	GG	GG	GG	GG	GG	GG	GG	GG	GG	GG	GG
BOPA1_ABC06091-1-1-187	AA	AA	AA	AA	GG	GG	AA	GG	AA	GG	AA	AA	AA	AA	GG	AA	AA	AA	AA	AA	AA	AA	AA	AA	AA	AA	AA	GG	AA	GG	AA	AA	AA	AA	GG	AA	AA	GG	AA	AA	AA	AA	AA	AA	AA	AA	AA	AA	AA
BOPA1_ABC06144-pHv86-01	GG	GG	GG	GG	AA	AA	AA	GG	GG	AA	AA	AA	AA	AA	AA	AA	GG	GG	GG	AA	GG	AA	GG	GG	GG	AA	GG	GG	AA	GG	AA	GG	GG	AA	GG	GG	AA	AA	GG	GG	GG	AA	AA	GG	GG	GG	GG	GG	GG
BOPA1_ABC06247-1-1-122	AA	AA	AA	AA	GG	AA	AA	AA	AA	AA	AA	AA	AA	AA	GG	AA	GG	AA	AA	AA	AA	AA	AA	AA	AA	AA	AG	AA	GG	AA	AA	AA	AA	AA	AA	AA	AA	AA	AA	GG	AA	AA	AA	AA	AA	AA	AA	AA	AA
BOPA1_ABC06381-1-5-73	GG	GG	AA	AA	AA	GG	AA	GG	GG	AA	AA	AA	AA	AA	AA	AA	GG	AA	AA	AA	AA	GG	GG	GG	AA	AA	AA	AA	GG	AA	GG	AA	GG	AA	AA	GG	GG	AA	AA	GG	GG	GG	GG	GG	GG	GG	GG	GG	GG
BOPA1_ABC06618-1-2-314	AA	AA	GG	AA	GG	AA	AA	GG	GG	GG	AA	GG	AA	AA	GG	GG	AA	AA	AA	AG	AA	AA	AA	AA	AA	GG	AA	AA	GG	AA	GG	AA	AA	AA	AA	AA	AA	GG	AA	AA	AA	AA	AA	AA	AA	AA	AA	AA	AA
BOPA1_ABC06682-1-1-311	AA	TT	TT	TT	AA	TT	TT	AA	AA	TT	TT	TT	AA	TT	TT	TT	TT	AA	AA	TT	AA	TT	TT	TT	AA	TT	AA	TT	TT	AA	TT	TT	TT	TT	AA	AA	TT	TT	AA	TT	TT	TT	TT	TT	TT	TT	TT	TT	TT
BOPA1_ABC07133-1-1-56	AA	AA	AA	AA	AA	AA	AA	AA	AA	AA	AA	AA	AA	AA	AA	AA	AA	GG	AA	AA	AA	AA	AA	AA	AA	AA	AA	AA	AA	AA	AA	AA	AA	AA	AA	AA	AA	AA	AA	AA	AA	AA	AA	AA	AA	AA	AA	AA	AA
BOPA1_ABC07496-pHv1343-02	AA	AA	AA	AA	GG	AA	GG	AA	GG	GG	GG	GG	GG	GG	GG	GG	AA	GG	GG	GG	AA	GG	GG	GG	GG	GG	GG	GG	AA	GG	AA	GG	AA	GG	GG	GG	AA	AA	GG	GG	GG	AA	AA	AA	AA	AA	AA	AA	GG
BOPA1_ABC07631-1-1-83	AA	GG	AA	AA	AA	AA	AA	GG	AA	AA	AA	AA	AA	AA	AA	AA	AA	AA	AA	AA	AA	GG	GG	AA	AA	AA	AG	AA	AA	AA	AA	AA	AA	GG	AA	AA	AA	AA	AA	AA	AA	AA	AA	GG	GG	GG	AA	GG	GG
BOPA1_ABC07987-1-6-270	AA	AA	AA	AA	AA	AA	AA	GG	AG	GG	AA	AA	AA	AA	AA	AA	AA	AA	GG	AA	AA	AA	AA	GG	AA	GG	AA	AA	AA	AA	GG	AA	GG	AA	AA	AA	AA	AA	AA	AA	AA	GG	GG	AA	AA	AA	AA	AA	AA
BOPA1_ABC08009-1-2-304	CC	CC	CC	CC	AA	CC	CC	CC	AA	CC	CC	CC	CC	CC	AA	CC	CC	CC	CC	CC	CC	AA	CC	CC	CC	CC	CC	CC	AA	CC	AA	CC	CC	AA	CC	CC	CC	CC	CC	CC	AA	AA	CC	AA	CC	AA	CC	CC	CC
BOPA1_ABC08038-1-3-160	GG	AA	AA	AA	AA	AA	AA	AA	AA	AA	GG	AA	AA	AA	GG	GG	AG	AA	AA	AA	AA	AA	GG	GG	AA	AA	GG	AA	AA	AA	AA	GG	GG	GG	GG	AA	AA	AA	GG	AA	AA	AA	AA	AA	AA	AA	AA	AA	AA
BOPA1_ABC08184-2-1-35	CC	CC	CC	CC	AA	AA	CC	AA	AA	AA	CC	CC	CC	CC	AA	CC	AA	CC	CC	CC	CC	CC	AA	CC	CC	AA	CC	AA	AA	AA	AA	AA	CC	CC	AA	AA	AA	AA	AA	AA	AA	CC	CC	AA	AC	CC	CC	AA	AA
BOPA1_ABC08260-1-1-108	GG	AA	GG	GG	AA	AA	GG	AA	AA	AA	GG	AA	GG	GG	AA	GG	AA	GG	GG	AA	GG	GG	AA	AA	GG	AA	GG	AA	AA	GG	AA	GG	AA	AA	GG	GG	AA	AA	GG	AA	AA	AA	AA	AA	AA	AA	AA	AA	AA
BOPA1_ABC08327-1-1-353	GG	GG	GG	GG	AA	GG	GG	GG	AG	GG	GG	GG	GG	GG	GG	GG	GG	GG	GG	GG	GG	GG	GG	GG	GG	GG	AA	GG	GG	GG	GG	GG	GG	GG	GG	GG	GG	GG	GG	AA	AA	AA	AA	AA	AA	AA	GG	GG	AA
BOPA1_ABC08396-1-4-120	AA	AA	AA	AA	AA	AA	AA	AA	AA	AA	AA	AA	AA	AA	AA	AA	AA	AA	AA	AA	AA	AA	AA	AA	AA	AA	AA	AA	GG	AA	AA	AA	AA	AA	AA	AA	AA	AA	AA	AA	AA	AA	AA	AA	AA	AA	AA	AA	AA
BOPA1_ABC08402-1-2-97	AA	AA	GG	GG	AA	GG	AA	GG	AG	AA	AA	AA	GG	AA	AA	AA	AA	AA	AA	AA	GG	AA	AA	AA	AA	AA	AA	GG	AA	GG	AA	GG	AA	AA	AA	AA	AA	AA	AA	AA	AA	AA	AA	AA	AA	AA	AA	AA	AA
BOPA1_ABC08769-1-1-205	AA	CC	AA	CC	CC	AA	AA	CC	CC	CC	AA	AA	CC	CC	CC	AA	AA	CC	AA	AA	CC	AA	CC	AA	CC	CC	AA	AA	CC	CC	CC	CC	CC	AA	AA	CC	CC	CC	AA	CC	CC	CC	CC	CC	CC	CC	AA	CC	CC
BOPA1_ABC08774-1-1-752	AA	AA	AA	AA	AA	CC	AA	AA	AC	CC	AA	CC	AA	AA	CC	AA	AA	AA	AA	CC	AA	AA	AA	AA	AA	CC	AA	CC	AA	AA	AA	AA	AA	AA	AA	AA	AA	CC	AA	AA	AA	AA	AA	AA	AA	AA	AA	AA	AA
BOPA1_ABC08788-1-1-329	AA	AA	AA	AA	AA	AA	GG	AA	GG	AA	AA	AA	GG	GG	AA	AA	AA	AA	AA	AA	AA	GG	AA	AA	AA	AA	GG	AA	GG	AA	GG	AA	AA	AA	AA	AA	AA	AA	AA	AA	GG	AA	AA	AA	AA	AA	AA	AA	AA
BOPA1_ABC09016-2-2-348	GG	GG	GG	AA	GG	GG	GG	GG	GG	GG	GG	GG	GG	GG	GG	GG	GG	GG	GG	GG	GG	GG	GG	GG	GG	GG	GG	GG	GG	AA	GG	GG	GG	AA	GG	GG	GG	GG	GG	GG	GG	GG	GG	GG	GG	GG	GG	GG	GG
BOPA1_ABC09154-1-1-250	AA	AA	AA	AA	AA	AA	AA	AA	AA	AA	AA	AA	AA	AA	AA	AA	AA	AA	AA	AA	AA	AA	AA	AA	AA	AA	AA	AA	AA	AA	AA	AA	AA	GG	AA	AA	AA	GG	AA	AA	AA	AA	AA	AA	AA	AA	AA	AA	AA
BOPA1_ABC09320-1-1-112	GG	GG	CC	GG	CC	CC	CC	CC	CG	GG	CC	CC	CC	GG	CC	CC	CC	CC	GG	CC	CC	GG	CC	GG	GG	CC	GG	CC	CC	GG	GG	GG	GG	GG	GG	GG	CC	CC	GG	CC	CC	GG	CC	GG	CG	GG	CC	GG	CC
BOPA1_ABC09365-1-3-378	CC	AA	CC	CC	AA	AA	CC	AA	AA	AA	AA	AA	CC	AA	AA	CC	AA	CC	AA	AA	CC	CC	CC	AA	AA	AA	CC	AA	AA	CC	CC	CC	AA	CC	CC	AA	AA	AA	AA	AA	AA	AA	AA	AA	AA	AA	AA	AA	AA
BOPA1_ABC09375-pHv500-02	CC	CC	GG	GG	GG	GG	CC	GG	GG	CC	CC	CC	CC	GG	GG	CC	CC	CC	GG	CC	CC	GG	CC	CC	GG	GG	GG	GG	CC	GG	CC	CC	GG	CC	CC	GG	CC	GG	CC	GG	CC	CC	CC	GG	GG	CC	CC	CC	GG
BOPA1_ABC09432-1-1-160	AA	AA	AA	AA	AA	AA	GG	GG	GG	AA	AA	AA	GG	AA	AA	GG	AA	AA	AA	AA	AA	GG	GG	AA	AA	GG	GG	AA	GG	AA	GG	GG	AA	AA	AA	AA	AG	AA	AA	AA	AA	AA	AA	AA	AA	GG	GG	AA	AA
BOPA1_ABC09559-1-2-143	AA	AA	AA	AA	AA	AA	AA	AA	AA	AA	AA	AA	AA	AA	AA	AA	AA	AA	AA	AA	AA	AA	AA	AA	AA	AA	AA	AA	AA	AA	AA	AA	AA	AA	AA	AA	AA	AA	AA	AA	AA	AA	AA	AA	AA	AA	AA	AA	AA
BOPA1_ABC09941-1-1-100	AA	CC	AA	AA	CC	CC	CC	AA	AC	CC	AA	AA	CC	CC	CC	AA	CC	AA	AA	AA	AA	AA	CC	AA	AA	AA	CC	CC	CC	AA	CC	AA	CC	AA	AA	AA	CC	CC	AA	CC	CC	CC	CC	CC	CC	AA	CC	CC	CC
BOPA1_ABC10040-1-1-238	AA	AA	AA	AA	AG	AA	AA	AG	AA	AA	AA	AG	AA	AA	AG	AG	AA	AA	AA	--	AA	AG	AA	AA	AA	AA	AG	AA	AA	AA	AA	AA	AA	AA	AA	AA	AA	AA	AA	AA	AA	AA	AA	AG	--	AA	AA	AA	AA
BOPA1_ABC10045-1-1-164	TT	AA	TT	TT	TT	AA	AA	AA	AA	AA	AA	AA	TT	AA	AA	AA	AA	AA	AA	AA	TT	TT	TT	AA	AA	AA	TT	AA	AA	TT	TT	TT	AA	AA	TT	AA	AA	AA	AA	AA	AA	AA	AA	AA	AA	AA	AA	AA	AA
BOPA1_ABC10084-1-2-363	CC	CC	CC	CC	GG	GG	GG	GG	GG	CC	CC	CC	GG	GG	CC	GG	GG	GG	CC	CC	CC	GG	GG	GG	GG	GG	CC	GG	GG	GG	CC	GG	GG	CC	CC	CC	GG	GG	CC	GG	GG	GG	GG	GG	CG	GG	GG	GG	GG
BOPA1_ABC10197-1-1-101	GG	GG	AA	GG	GG	GG	GG	AA	AA	AA	AA	GG	AA	GG	GG	GG	GG	AA	AA	AA	GG	GG	AA	GG	GG	GG	GG	GG	AA	AA	GG	GG	AA	GG	GG	GG	AA	GG	GG	AA	GG	GG	GG	AA	AA	AA	AA	AA	AA
BOPA1_ABC10265-sfp25-01	GG	GG	GG	AA	AA	AA	GG	GG	AA	GG	GG	GG	AA	GG	GG	GG	GG	AA	GG	GG	AA	GG	GG	GG	AA	GG	GG	AA	GG	AA	GG	AA	GG	GG	GG	GG	GG	GG	GG	GG	GG	GG	GG	GG	GG	AA	GG	GG	GG
BOPA1_ABC10472-1-2-247	GG	AA	GG	GG	GG	GG	AA	AA	GG	GG	GG	GG	AA	AA	GG	AA	GG	GG	AA	GG	GG	GG	GG	AA	AA	GG	AA	GG	GG	GG	GG	GG	GG	GG	GG	AA	GG	GG	AA	GG	AA	AA	AA	GG	GG	GG	GG	GG	GG
BOPA1_ABC10632-1-2-132	AA	AA	GG	GG	GG	AA	AA	AA	AA	AA	AA	AA	AA	AA	AA	AA	AA	AA	AA	AA	AA	AA	AA	AA	AA	AA	AA	AA	AA	GG	AA	GG	AA	AA	AA	AA	AA	AA	AA	AA	AA	AA	AA	AA	AA	AA	AA	AA	AA
BOPA1_ABC10636-1-4-285	GG	GG	CC	GG	CC	CC	GG	CC	CC	CC	CC	CC	CC	CC	CC	GG	CC	CC	GG	CC	CC	CC	CC	GG	GG	CC	CC	CC	CC	GG	CG	GG	GG	GG	GG	CC	CC	CC	CC	CC	CC	CC	CC	CC	CC	CC	CC	CC	CC
BOPA1_ABC10667-1-1-288	AA	AA	AA	AA	GG	GG	GG	GG	GG	GG	GG	GG	AA	GG	GG	AA	AA	AA	AA	GG	AA	GG	AA	GG	AA	GG	AA	GG	AA	AA	GG	AA	AA	GG	AA	AA	AA	AA	AA	AA	GG	GG	GG	GG	GG	GG	GG	GG	GG
BOPA1_ABC10705-1-1-263	CC	AA	CC	CC	AA	AA	AA	AA	AC	AA	AA	AA	AA	AA	AA	AA	AA	AA	AA	AA	CC	CC	CC	AA	AA	AA	AA	AA	AA	AA	CC	CC	AA	AA	AA	AA	AA	AA	AA	AA	CC	CC	CC	AA	AA	CC	AA	AA	AA
BOPA1_ABC10785-1-1-82	AA	AA	AA	AA	GG	GG	AA	AA	AA	AA	AA	AA	GG	AA	GG	AA	GG	AA	AA	AA	AA	AA	GG	AA	AA	AA	AA	AA	GG	AA	GG	AA	AA	AA	AA	AA	GG	AA	AA	GG	AA	AA	GG	AA	AA	GG	AG	AA	AA
BOPA1_ABC11028-1-1-64	TT	TT	AA	AA	AA	TT	TT	TT	TT	TT	TT	AA	TT	AA	AA	TT	TT	TT	TT	AA	TT	TT	TT	TT	TT	TT	AT	TT	TT	AA	AA	AA	TT	TT	TT	TT	TT	TT	TT	TT	TT	TT	TT	TT	TT	TT	TT	TT	TT
BOPA1_ABC11221-1-3-410	AA	GG	GG	GG	AA	AA	GG	AA	AG	AA	AA	GG	AA	AA	AA	AA	GG	AA	AA	GG	GG	AA	GG	AA	AA	AA	GG	GG	AA	GG	GG	GG	AA	GG	GG	GG	AA	AA	GG	GG	GG	AA	AA	AA	AA	AA	AA	AA	AA
BOPA1_ABC11252-1-2-254	TT	TT	TT	AA	AA	TT	TT	TT	AA	TT	TT	AA	TT	AA	AA	TT	TT	TT	TT	AA	AA	TT	TT	TT	TT	TT	TT	TT	TT	TT	TT	TT	TT	TT	TT	TT	TT	TT	TT	TT	TT	AA	TT	TT	TT	AA	TT	TT	TT
BOPA1_ABC11278-1-1-76	GG	GG	GG	GG	GG	GG	CC	GG	CC	GG	GG	GG	GG	GG	GG	GG	CC	GG	GG	GG	GG	CC	GG	GG	GG	GG	GG	GG	GG	GG	CC	GG	GG	GG	GG	GG	GG	GG	GG	GG	CC	CC	GG	CC	CG	CC	CC	CC	GG
BOPA1_ABC11290-sfp44-06	AA	GG	AA	GG	GG	GG	GG	GG	AA	GG	AA	GG	GG	GG	AA	GG	GG	GG	GG	GG	AA	AA	GG	GG	GG	GG	AA	GG	GG	GG	GG	GG	GG	GG	GG	GG	GG	AA	GG	GG	GG	GG	GG	GG	GG	GG	GG	GG	GG
BOPA1_ABC11529-1-1-295	GG	AA	GG	GG	GG	AA	AA	AA	AA	AA	AA	AA	AA	AA	AA	AA	AA	AA	AA	AA	GG	GG	AA	AA	AA	AA	GG	AA	AA	GG	GG	GG	AA	AA	AA	AA	AA	AA	AA	AA	AA	AA	AA	AA	AA	AA	AA	AA	AA
BOPA1_ABC11783-1-1-99	CC	CC	CC	CC	AA	AA	AA	AA	AA	AA	AA	AA	CC	CC	AA	CC	CC	CC	CC	AA	CC	AA	CC	CC	CC	AA	CC	AA	CC	CC	AA	CC	CC	CC	CC	CC	CC	CC	CC	CC	AA	AA	CC	AA	AA	AA	AA	AA	AA
BOPA1_ABC11913-1-1-104	CC	CC	GG	CC	GG	GG	CC	GG	GG	GG	GG	GG	GG	GG	GG	CC	CG	CC	CC	GG	CC	GG	GG	CC	CC	GG	GG	GG	GG	CC	GG	CC	CC	CC	CC	CC	GG	GG	GG	GG	GG	GG	GG	GG	GG	GG	GG	GG	GG
BOPA1_ABC11989-1-2-148	CC	CC	AA	CC	AA	CC	CC	AA	AA	AA	CC	AA	CC	CC	AA	AA	CC	CC	CC	AC	AA	CC	CC	CC	CC	AA	CC	CC	CC	CC	AA	CC	CC	CC	CC	CC	CC	AA	CC	CC	CC	CC	CC	CC	CC	CC	CC	CC	CC
BOPA1_ABC12093-1-2-231	CC	CC	CC	CC	CC	CC	CC	CC	CC	CC	CC	CC	CC	CC	CC	CC	GG	CC	GG	CC	CC	CC	GG	GG	GG	CC	CC	CC	CC	GG	CC	CC	CC	CC	GG	CC	CC	GG	CC	GG	CC	GG	CC	CC	CC	CC	CC	CC	CC
BOPA1_ABC12199-1-1-25	GG	AA	AA	AA	AA	AA	AA	AA	AA	AA	AA	AA	GG	AA	AA	AA	AA	AA	AA	AA	AA	AA	AA	AA	AA	AA	AA	AA	AA	AA	AA	AA	AA	AA	AA	AA	AA	AA	GG	AA	AA	AA	AA	AA	AG	AA	GG	GG	AA
BOPA1_ABC12239-1-1-316	AA	AC	CC	CC	AA	AA	CC	CC	AA	CC	AA	AA	AA	AA	CC	AA	AC	AA	AA	AA	AA	CC	AA	CC	AA	AA	CC	AA	CC	AA	CC	CC	CC	CC	AA	AA	CC	AA	AA	AA	CC	CC	CC	CC	CC	AA	CC	AA	CC
BOPA1_ABC12417-1-1-46	GG	GG	CG	--	GG	GG	GG	CG	GG	GG	GG	GG	GG	GG	GG	GG	GG	GG	GG	GG	GG	GG	--	GG	GG	GG	GG	GG	GG	--	--	GG	GG	GG	GG	GG	GG	CG	GG	GG	GG	GG	GG	GG	GG	GG	GG	GG	GG
BOPA1_ABC12560-1-1-421	AA	AA	AA	AA	GG	GG	GG	GG	AA	GG	GG	GG	GG	GG	GG	GG	AG	GG	AA	GG	AA	GG	GG	AA	AA	GG	GG	GG	AA	AA	GG	AA	AA	AA	GG	AA	AA	GG	AA	GG	AA	GG	AA	GG	AA	AA	AA	AA	GG
BOPA1_ABC12856-1-1-77	GG	AA	GG	GG	AA	AA	AA	AA	GG	AA	AA	AA	AA	AA	AA	AA	AA	AA	AA	AA	AA	GG	AA	AA	AA	AA	AA	AA	AA	AA	AA	GG	AA	GG	GG	AA	AA	AA	AA	AA	AA	AA	AA	AA	AA	AA	AA	AA	GG
BOPA1_ABC13045-1-1-226	GG	GG	GG	AA	GG	GG	AA	GG	GG	GG	AA	GG	AA	GG	GG	AA	GG	AA	GG	GG	GG	GG	GG	GG	AA	AA	GG	GG	GG	AA	GG	GG	AA	GG	GG	AA	GG	GG	GG	GG	AA	GG	GG	GG	GG	AA	GG	GG	GG
BOPA1_ABC13107-1-3-299	GG	GG	GG	GG	GG	AA	AA	GG	AA	GG	AA	GG	AA	GG	GG	AA	AA	AA	GG	GG	GG	AA	AA	GG	GG	AA	GG	AA	AA	AA	GG	AA	GG	GG	GG	GG	AA	AA	GG	AA	GG	AA	AA	AA	GG	AA	AA	GG	GG
BOPA1_ABC13480-1-7-313	GG	GG	GG	GG	GG	GG	GG	GG	GG	GG	GG	GG	GG	GG	GG	GG	GG	GG	GG	GG	GG	GG	GG	GG	GG	GG	GG	GG	GG	GG	GG	GG	GG	GG	GG	GG	GG	GG	GG	GG	GG	GG	GG	GG	GG	GG	GG	GG	GG
BOPA1_ABC13569-1-1-107	AA	AA	AA	AA	CC	AA	AA	CC	AA	AA	AA	AA	AA	AA	CC	AA	CC	AA	AA	AA	AA	AA	AA	AA	AA	AA	AA	AA	CC	AA	CC	AA	CC	AA	AA	AA	CC	CC	AA	AA	AA	AA	AA	AA	AA	AA	AA	AA	AA
BOPA1_ABC13652-1-2-156	GG	GG	GG	GG	AA	GG	GG	GG	GG	GG	GG	GG	AA	GG	--	GG	GG	AA	GG	GG	GG	GG	GG	GG	GG	GG	GG	GG	GG	GG	GG	GG	GG	GG	GG	GG	GG	GG	GG	GG	GG	GG	GG	GG	AG	GG	AA	AA	GG
BOPA1_ABC13678-1-2-369	GG	AA	AA	AA	AA	AA	AA	AA	AA	AA	GG	AA	AA	AA	AA	AA	AA	AA	GG	AA	AA	AA	AA	AA	GG	AA	AA	AA	AA	AA	AA	AA	GG	AA	GG	GG	AA	AA	GG	AA	AA	AA	AA	AA	AA	GG	AA	AA	AA
BOPA1_ABC13717-1-1-328	AA	AA	AA	AA	AA	AA	AA	AA	AA	AA	AA	AA	AA	AA	GG	AA	AA	AA	AA	AA	AA	AA	AA	AA	AA	AA	AA	AA	AA	AA	AA	AA	AA	AA	AA	AA	AA	AA	AA	AA	GG	AG	AA	AA	AA	GG	AA	AA	AA
BOPA1_ABC13753-1-2-167	AA	AA	AA	AA	AA	AA	AA	AA	AA	AA	AA	AA	AA	AA	AA	AA	AA	AA	AA	AA	AA	AA	AA	AA	AA	AA	AA	AA	AA	AA	AA	AA	AA	AA	AA	AA	AA	AA	AA	AA	AA	AA	CC	AA	AA	AA	AA	AA	AA
BOPA1_ABC14026-1-2-168	AA	AA	AA	AA	GG	AA	GG	AA	AA	AA	AA	AA	AA	AA	GG	AA	AA	AA	AA	AA	AA	AA	GG	AA	AA	AA	AG	AA	GG	AA	AA	AA	AA	AA	AA	AA	AA	AA	AA	AA	AA	AG	GG	AA	AA	AA	AA	AA	AA
BOPA1_ABC14148-1-1-177	GG	GG	AA	GG	AA	AA	AA	AA	AA	AA	AA	AA	AA	AA	AA	AA	AA	GG	AA	AA	GG	AA	AA	AA	AA	AA	AA	AA	AA	GG	AA	GG	GG	GG	GG	AA	AA	AA	AA	AA	AA	AA	AA	AA	AA	AA	AA	AA	AA
BOPA1_ABC14167-1-2-250	GG	GG	GG	AA	GG	GG	GG	GG	GG	GG	GG	GG	GG	AA	GG	GG	AA	GG	GG	GG	GG	GG	AA	AA	AA	GG	GG	GG	AA	AA	GG	AA	GG	GG	AA	GG	AA	AA	GG	AA	GG	GG	AA	GG	GG	GG	GG	GG	GG
BOPA1_ABC14397-1-2-208	AA	TT	TT	TT	TT	AA	AA	TT	AA	TT	AA	TT	TT	TT	TT	AA	TT	TT	TT	TT	AA	TT	TT	TT	TT	TT	AA	AA	TT	TT	TT	AA	TT	TT	TT	TT	TT	TT	TT	TT	AA	TT	AA	TT	TT	TT	AA	TT	AA
BOPA1_ABC14535-1-1-75	GG	GG	AG	GG	AG	GG	GG	GG	AG	AG	GG	GG	GG	GG	AG	AG	GG	GG	GG	--	AG	AG	GG	GG	GG	AG	--	GG	AG	GG	AG	GG	GG	GG	GG	AG	GG	AG	GG	GG	GG	GG	GG	GG	GG	GG	GG	GG	GG
BOPA1_ABC14687-1-4-344	CC	CC	CC	AA	AA	AA	AA	AA	AA	AA	AA	AA	AA	AA	CC	AA	AA	AA	CC	AA	AA	AA	AA	CC	AA	AA	AA	AA	AA	AA	AA	CC	AA	CC	CC	CC	AA	AA	CC	AA	CC	AC	AA	AA	AA	CC	AA	AA	AA
BOPA1_ABC14689-1-9-399	GG	GG	GG	GG	GG	GG	AA	AA	GG	GG	AA	AA	GG	GG	AA	AA	AA	AA	AA	AA	GG	AA	AA	AA	AA	GG	AA	GG	GG	AA	GG	AA	GG	GG	GG	AA	GG	GG	AA	AA	AA	AA	GG	GG	GG	AA	AA	GG	GG
BOPA1_ABC14818-1-1-296	GG	GG	AA	GG	AA	GG	GG	AA	AA	AA	GG	AA	GG	GG	AA	AA	GG	GG	GG	AG	AA	GG	GG	GG	GG	AA	GG	GG	AA	GG	AA	GG	GG	GG	GG	GG	GG	AA	GG	GG	GG	GG	GG	GG	GG	GG	GG	GG	GG
BOPA1_ABC14943-1-2-466	AA	AA	AA	CC	CC	AA	AA	AA	AA	AA	AA	AA	AA	AA	AA	AA	AA	AA	AA	AA	AA	AA	AA	AA	AA	AA	AA	AA	AA	CC	AA	AA	AA	CC	AA	AA	AA	AA	AA	AA	AA	AA	AA	AA	AA	AA	AA	AA	AA
BOPA1_ABC14990-1-1-126	GG	GG	AA	AA	GG	AA	AA	AA	GG	AA	GG	AA	AA	GG	GG	AA	AA	GG	GG	AA	AA	AA	AA	GG	GG	AA	AA	GG	AA	AA	AA	GG	GG	AA	AA	AA	AA	AA	GG	AA	GG	AA	AA	AA	GG	GG	GG	GG	AA
BOPA1_ABC15290-1-3-262	GG	AA	GG	GG	AA	AA	AA	AA	AA	AA	AA	AA	AA	AA	AA	GG	AA	AA	AA	AA	AA	GG	GG	AA	AA	AA	AA	AA	AA	GG	AA	GG	AA	GG	AA	AA	AA	AA	AA	AA	AA	AA	AA	AA	AA	AA	AA	AA	AA
BOPA1_ABC15617-1-3-265	CC	CC	CC	CC	CC	CC	CC	CC	CC	CC	GG	CC	CC	CC	CC	CC	CC	CC	CC	CC	CC	CC	CC	CC	CC	CC	CC	CC	CC	CC	CC	CC	CC	CC	CC	--	CC	CC	CC	CC	CC	GG	CC	CC	CC	CC	CC	CC	CC
BOPA1_ABC16075-2-2-232	AA	--	--	AA	--	GG	--	--	GG	GG	GG	GG	--	--	AA	--	AG	--	GG	GG	--	GG	AA	GG	GG	GG	--	--	--	AA	AG	AA	--	AA	AA	--	GG	GG	--	GG	--	GG	--	GG	--	GG	GG	GG	GG
BOPA1_ABC16273-1-1-48	CC	CC	GG	CC	CC	CC	CC	CC	CC	CC	CC	CC	CC	CC	CC	CC	GG	CC	CC	CC	GG	GG	CC	CC	CC	GG	GG	CC	CC	CC	CC	CC	CC	CC	GG	GG	CC	CC	GG	CC	CC	CC	CC	CC	CC	CC	CC	CC	CC
BOPA1_ABC17073-1-1-298	AA	AA	AA	GG	GG	GG	GG	AA	AG	GG	GG	AA	GG	GG	GG	GG	GG	GG	AA	AA	GG	AA	AA	AA	AA	GG	AA	GG	GG	AA	GG	GG	AA	AA	GG	GG	GG	GG	AA	AA	GG	GG	AA	GG	GG	GG	GG	GG	AA
BOPA1_ABC17086-1-9-254	CC	CC	CC	CC	CC	CC	CC	CC	CC	CC	CC	CC	CC	CC	CC	CC	CC	CC	CC	CC	CC	CC	CC	CC	CC	CC	CC	CC	CC	CC	CC	CC	CC	CC	CC	CC	CC	CC	CC	CC	CC	CC	CC	CC	CC	CC	CC	CC	CC
BOPA1_ABC17685-1-4-365	GG	GG	GG	GG	GG	GG	GG	GG	GG	GG	GG	GG	GG	CC	GG	GG	GG	CC	GG	GG	GG	CC	GG	GG	GG	GG	CC	GG	GG	GG	GG	GG	GG	GG	CC	GG	GG	GG	GG	GG	GG	GG	GG	GG	GG	GG	GG	GG	GG
BOPA1_ABC17741-1-2-493	AA	GG	AA	AA	AA	AA	GG	AA	AG	AA	GG	GG	GG	AA	AA	GG	GG	GG	AA	GG	AA	GG	AA	AA	GG	AA	AA	GG	AA	AA	GG	AA	AA	GG	AA	GG	AA	AA	GG	AA	AA	AA	AA	AA	AA	AA	AA	AA	AA
BOPA1_ABC18582-1-2-417	GG	GG	GG	GG	GG	GG	GG	GG	GG	GG	GG	GG	GG	GG	GG	GG	GG	GG	GG	GG	GG	GG	GG	GG	GG	GG	GG	GG	GG	GG	GG	GG	GG	GG	GG	GG	GG	GG	GG	GG	GG	GG	GG	GG	AA	GG	GG	GG	GG
BOPA1_ABC18746-1-2-109	GG	GG	GG	GG	GG	AG	GG	GG	AG	AG	AG	GG	AG	GG	GG	GG	AG	GG	AG	GG	AG	GG	AG	GG	GG	AG	GG	AG	AG	GG	GG	GG	GG	GG	GG	GG	AG	AG	GG	AG	GG	GG	GG	GG	GG	GG	GG	GG	GG
BOPA1_ABC19175-1-2-375	AA	AA	AA	AA	AA	AA	AA	GG	AA	GG	GG	GG	GG	AA	GG	GG	AA	AA	AA	GG	AA	AA	AA	AA	AA	AA	AA	AA	AA	GG	GG	GG	AA	AA	AA	AA	AA	AA	AA	AA	GG	AA	AA	AA	AA	AA	AA	GG	GG
BOPA1_ABC20090-1-1-275	AA	CC	AA	AA	CC	CC	CC	CC	CC	CC	CC	CC	CC	CC	CC	CC	CC	AA	AA	CC	AA	CC	CC	AA	AA	CC	CC	CC	AA	AA	CC	AA	AA	AA	AA	AA	CC	CC	AA	CC	CC	CC	CC	AA	CC	CC	CC	CC	CC
BOPA1_ABC20402-1-3-298	AA	AA	AA	AA	GG	AA	AA	AA	AA	AA	AA	AA	AA	GG	AA	AA	AA	AA	AA	AA	AA	AA	AA	AA	AA	AA	GG	AA	AA	AA	AA	AA	AA	AA	AA	AA	AA	GG	AA	AA	AA	AA	AA	AA	AA	AA	AA	AA	AA
BOPA1_ABC22343-1-1-120	GG	GG	GG	GG	AA	AA	GG	GG	GG	AA	GG	GG	GG	GG	AA	GG	GG	GG	GG	GG	GG	GG	GG	GG	GG	AA	AA	AA	GG	GG	GG	GG	GG	AA	GG	GG	GG	GG	GG	GG	GG	GG	GG	GG	GG	GG	GG	GG	GG
BOPA1_ABC24906-1-1-279	GG	GG	GG	GG	AA	GG	GG	GG	GG	GG	GG	GG	GG	GG	AA	GG	GG	GG	GG	GG	GG	AA	GG	GG	GG	GG	AG	GG	GG	GG	GG	GG	GG	GG	GG	GG	GG	GG	GG	GG	GG	GG	GG	GG	GG	GG	GG	GG	GG
BOPA1_ABC25019-1-8-280	GG	GG	GG	GG	GG	GG	AA	AA	GG	GG	AA	AA	AA	GG	GG	AA	GG	GG	GG	AA	GG	GG	GG	GG	GG	GG	AA	GG	GG	GG	GG	GG	GG	GG	GG	GG	GG	GG	GG	GG	AA	AA	AA	GG	GG	AA	GG	GG	AA
BOPA1_ABC36454-pHv2499-01	GG	GG	GG	GG	GG	GG	AA	GG	AA	GG	GG	GG	GG	GG	GG	AA	GG	GG	GG	GG	GG	GG	GG	GG	GG	GG	AA	GG	AA	GG	AA	GG	GG	AA	GG	AA	GG	GG	AA	GG	GG	GG	GG	AA	GG	GG	GG	GG	GG
BOPA1_ABC38781-pHv2346-01	AA	AA	AA	AA	AA	AA	GG	AA	AA	GG	GG	AA	GG	GG	AA	GG	AA	AA	AA	AA	AA	AA	AA	GG	GG	AA	AG	AA	GG	AA	GG	GG	GG	GG	AA	GG	AA	AA	GG	AA	AA	AA	GG	GG	AA	AA	AA	AA	AA
BOPA1_ConsensusGBS0010-2	GG	GG	GG	GG	GG	GG	AA	AA	AA	GG	GG	GG	AA	AA	GG	AA	GG	GG	GG	GG	GG	AA	GG	GG	GG	GG	AA	GG	AA	GG	AA	GG	GG	AA	GG	GG	AG	GG	GG	GG	GG	--	GG	GG	GG	AA	GG	GG	GG
BOPA1_ConsensusGBS0019-1	GG	AA	GG	GG	AA	AA	AA	AA	AA	AA	AA	AA	AA	AA	AA	AA	AA	AA	AA	AA	GG	AA	AA	AA	AA	AA	GG	AA	AA	AA	AA	GG	AA	AA	GG	AA	AA	AA	AA	AA	AA	AA	GG	AA	AA	AA	AA	AA	AA
BOPA1_ConsensusGBS0033-1	GG	AA	AA	AA	GG	GG	AA	GG	AA	GG	GG	GG	GG	AA	GG	AA	AA	AA	GG	GG	AA	GG	AA	GG	GG	GG	AA	GG	AA	AA	AA	AA	GG	GG	GG	GG	AA	AA	GG	AA	GG	GG	GG	AA	GG	GG	GG	GG	AA
BOPA1_ConsensusGBS0038-2	GG	GG	GG	GG	GG	GG	CC	CC	GG	CC	GG	CC	CC	CC	GG	CC	GG	GG	GG	CC	GG	GG	GG	CC	GG	CC	CG	GG	GG	GG	CC	CC	CC	CC	GG	CC	GG	GG	CC	GG	GG	GG	GG	GG	GG	GG	GG	GG	GG
BOPA1_ConsensusGBS0084-1	TT	TT	AA	TT	TT	TT	AA	AA	TT	AA	AA	TT	AA	TT	TT	TT	TT	AA	AA	TT	TT	AA	TT	TT	TT	AA	TT	AA	TT	AA	TT	AA	AA	AA	TT	TT	TT	TT	TT	TT	TT	AA	AA	AA	AA	AA	AA	AA	TT
BOPA1_ConsensusGBS0086-5	GG	AA	GG	GG	GG	GG	GG	AA	AA	GG	GG	AA	GG	GG	AA	GG	AA	GG	GG	AA	GG	GG	GG	GG	GG	AA	GG	AA	AA	GG	GG	AA	GG	GG	AA	GG	GG	GG	AA	AA	GG	GG	GG	GG	GG	GG	GG	GG	GG
BOPA1_ConsensusGBS0132-4	AA	TT	TT	TT	AA	AA	AA	TT	AA	AA	AA	AA	AA	AA	AA	TT	AA	AA	AA	AA	TT	TT	AA	AA	AA	AA	AA	AA	AA	TT	AA	TT	TT	TT	AA	AA	AA	AA	TT	AA	AA	AA	AA	AA	AA	AA	AA	AA	AA
BOPA1_ConsensusGBS0194-1	AA	AA	AA	AA	AA	AA	AA	AA	AA	AA	GG	GG	AA	GG	GG	AA	AA	GG	GG	GG	AA	AA	AA	GG	GG	GG	AA	GG	AA	GG	AA	AA	AA	GG	AA	AA	AA	AA	AA	AA	AA	GG	GG	AA	AG	AA	AA	GG	AA
BOPA1_ConsensusGBS0241-3	GG	GG	GG	GG	AA	AA	GG	AA	AA	AA	AA	AA	GG	AA	GG	AA	AA	GG	GG	AA	GG	GG	AA	GG	GG	AA	AA	AA	AA	GG	AA	AA	AA	GG	GG	GG	AA	AA	GG	AA	GG	AA	AA	AA	AA	AA	AA	AA	AA
BOPA1_ConsensusGBS0250-2	GG	GG	AA	GG	GG	GG	GG	AA	AA	AA	GG	GG	GG	GG	GG	GG	GG	GG	GG	GG	GG	GG	GG	GG	GG	GG	GG	GG	GG	GG	AA	GG	GG	GG	GG	GG	GG	AA	GG	GG	GG	GG	GG	GG	GG	GG	GG	GG	GG
BOPA1_ConsensusGBS0271-2	AA	AA	AA	AA	AA	AA	AA	AA	GG	GG	GG	AA	AA	GG	AA	AA	AA	AA	AA	AA	AA	AA	AA	AA	AA	GG	AA	AA	AA	AA	AA	AA	AA	GG	AA	GG	AA	AA	GG	AA	AA	AA	AA	AA	AG	AA	GG	AA	GG
BOPA1_ConsensusGBS0286-1	GG	AA	GG	GG	GG	AA	AA	AA	AA	AA	AA	AA	AA	AA	AA	AA	AA	AA	GG	AA	GG	AA	AA	GG	AA	AA	AA	AA	AA	AA	AA	GG	GG	AA	GG	AA	AA	AA	AA	AA	AA	AA	AA	GG	GG	AA	AA	AA	GG
BOPA1_ConsensusGBS0304-1	CC	AA	CC	CC	AA	AA	AA	AA	AC	AA	AA	AA	AA	AA	AA	AA	AA	CC	CC	AA	CC	CC	AA	CC	CC	AA	CC	AA	AA	CC	AA	CC	AA	AA	CC	CC	AA	AA	CC	AA	AA	AA	AA	AA	CC	AA	CC	CC	AA
BOPA1_ConsensusGBS0342-1	GG	GG	AA	GG	AA	AA	AA	AA	AA	AA	AA	AA	AA	AA	AA	AA	AA	GG	AA	AA	GG	AA	AA	AA	AA	AA	AA	AA	AA	GG	AA	GG	GG	GG	GG	AA	AA	AA	AA	AA	AA	AA	AA	AA	AA	AA	AA	AA	AA
BOPA1_ConsensusGBS0346-1	CC	AA	CC	CC	CC	CC	CC	CC	AA	AA	CC	CC	CC	AA	CC	CC	CC	AA	AA	CC	AA	AA	CC	CC	CC	CC	CC	AA	CC	AA	CC	AA	--	CC	CC	AA	CC	CC	AA	CC	CC	AA	CC	CC	CC	CC	CC	CC	CC
BOPA1_ConsensusGBS0348-2	AG	AG	AG	GG	GG	AG	AG	GG	AG	AG	AG	AG	AG	AG	GG	AG	GG	AG	AG	AG	AG	AG	AG	AG	AG	AG	AG	AG	GG	AG	GG	GG	GG	AG	AG	AG	GG	GG	AG	AG	AG	AG	AG	AG	AG	AG	AG	AG	AG
BOPA1_ConsensusGBS0356-1	AA	TT	TT	TT	AA	TT	TT	AA	TT	AA	TT	TT	TT	AA	AA	TT	TT	TT	AA	TT	TT	TT	TT	TT	AA	TT	AA	TT	TT	TT	AA	TT	AA	TT	TT	AA	TT	AA	TT	TT	TT	TT	TT	AA	TT	TT	TT	TT	TT
BOPA1_ConsensusGBS0361-5	GG	GG	GG	GG	GG	AG	GG	GG	GG	GG	AG	AG	AG	GG	GG	GG	--	GG	GG	GG	GG	GG	GG	GG	GG	GG	GG	GG	--	GG	GG	GG	GG	GG	GG	GG	--	--	GG	GG	GG	GG	AG	GG	--	GG	--	AG	GG
BOPA1_ConsensusGBS0369-1	GG	CC	GG	CC	CC	CC	CC	CC	CC	CC	GG	CC	CC	CC	CC	CC	CC	CC	GG	GG	CC	GG	CC	GG	CC	CC	CC	CC	CC	CC	CC	CC	CC	GG	GG	GG	CC	GG	GG	CC	GG	CC	CC	CC	CC	CC	CC	CC	CC
BOPA1_ConsensusGBS0371-2	AA	AA	GG	AA	AA	GG	AA	AA	GG	GG	GG	GG	AA	GG	AG	AA	GG	GG	AA	GG	AA	AA	GG	AA	AA	GG	GG	GG	GG	AA	GG	AA	AA	AA	AA	GG	GG	GG	AA	GG	GG	GG	GG	GG	AA	GG	AA	AA	AA
BOPA1_ConsensusGBS0379-1	AA	AA	AA	AA	GG	GG	GG	AA	AA	GG	GG	GG	AA	GG	GG	AA	GG	AA	AA	GG	AA	AA	GG	AA	AA	GG	GG	GG	GG	GG	GG	GG	AA	GG	AA	AA	GG	AA	AA	GG	GG	AA	GG	GG	--	GG	AA	AA	AA
BOPA1_ConsensusGBS0388-1	AA	AA	AA	AA	AA	AA	AA	AA	AA	AA	AA	AA	AA	AA	AA	AA	AA	AA	AA	AA	AA	AA	AA	AA	AA	AA	AA	AA	AA	AA	AA	AA	AA	AA	AA	AA	AA	AA	AA	AA	AA	AA	AA	AA	AA	AA	AA	AA	AA
BOPA1_ConsensusGBS0390-11	CC	AA	AA	CC	CC	CC	CC	AA	AC	AA	AA	AA	AA	AA	CC	CC	CC	AA	AA	AA	AA	AA	CC	CC	CC	CC	AA	CC	AA	CC	CC	CC	CC	AA	CC	CC	CC	CC	AA	AA	AA	AA	AA	AA	AA	AA	AA	AA	AA
BOPA1_ConsensusGBS0397-16	CC	CC	CC	AA	CC	CC	CC	CC	CC	CC	AA	CC	CC	CC	CC	CC	AA	CC	CC	CC	CC	AA	CC	CC	CC	CC	CC	CC	AA	AA	CC	CC	CC	AA	CC	CC	CC	CC	CC	AA	AA	CC	AA	AA	AA	AA	AA	AA	CC
BOPA1_ConsensusGBS0446-1	GG	GG	GG	GG	GG	GG	GG	GG	GG	GG	GG	GG	GG	GG	GG	GG	GG	GG	GG	GG	GG	GG	GG	GG	GG	GG	GG	GG	GG	GG	GG	GG	GG	GG	GG	GG	GG	GG	GG	GG	GG	AA	GG	GG	GG	AA	GG	GG	GG
BOPA1_ConsensusGBS0451-1	AA	AA	AA	AA	CC	AA	AA	CC	AA	AA	AA	AA	AA	CC	CC	AA	AA	AA	CC	AA	AA	AA	AA	CC	AA	AA	AC	AA	CC	AA	AA	AA	CC	AA	AA	AA	AA	AA	AA	AA	AA	AA	AA	CC	AA	AA	AA	AA	AA
BOPA1_ConsensusGBS0461-3	CC	CG	CC	CC	GG	GG	CC	GG	GG	CC	CC	CC	GG	CC	CC	CC	CC	CC	CC	CC	CC	CC	GG	CC	CC	GG	CG	GG	CC	CC	CC	GG	CC	CC	CC	CC	GG	CC	CC	CC	GG	CC	GG	GG	GG	GG	GG	GG	CC
BOPA1_ConsensusGBS0471-1	AA	AA	AA	GG	AA	AA	AA	AA	AA	AA	AA	AA	AA	GG	AA	AA	GG	AA	AA	AA	AA	GG	GG	GG	GG	AA	AA	AA	GG	GG	AA	GG	AA	AA	GG	AA	GG	GG	AA	GG	AA	AA	AA	AA	AA	AA	AA	AA	AA
BOPA1_ConsensusGBS0508-1	CC	CC	CC	AA	CC	CC	CC	CC	CC	CC	CC	CC	CC	CC	CC	CC	AA	CC	CC	CC	CC	CC	AA	CC	CC	CC	CC	CC	AA	AA	CC	AA	CC	AA	AA	CC	AA	AA	CC	AA	CC	CC	CC	CC	CC	CC	CC	CC	CC
BOPA1_ConsensusGBS0510-2	GG	AA	AA	AA	GG	AA	AA	AA	GG	GG	AA	GG	GG	GG	GG	AA	AA	AA	GG	GG	AA	AA	GG	AA	GG	GG	AG	GG	AA	AA	GG	GG	AA	AA	GG	GG	AA	AA	GG	GG	AA	AA	GG	GG	AA	AA	AA	AA	AA
BOPA1_ConsensusGBS0524-2	GG	GG	AA	GG	AA	GG	GG	GG	GG	GG	GG	GG	GG	AA	GG	GG	GG	GG	GG	GG	GG	GG	GG	GG	GG	GG	GG	GG	AA	AA	GG	GG	GG	GG	GG	GG	GG	AA	GG	GG	GG	GG	GG	GG	GG	GG	GG	GG	GG
BOPA1_ConsensusGBS0527-5	GG	AA	GG	GG	GG	AA	AA	GG	AG	AA	AA	AA	AA	AA	AA	AA	AA	AA	GG	AA	GG	GG	GG	GG	AA	AA	GG	AA	AA	AA	GG	GG	GG	GG	GG	AA	AA	AA	AA	AA	GG	GG	GG	AA	AA	GG	AA	AA	AA
BOPA1_ConsensusGBS0531-1	GG	GG	AA	GG	AA	AA	AA	GG	GG	AA	GG	GG	GG	AA	AA	AA	AA	GG	GG	GG	GG	GG	GG	GG	GG	AA	GG	AA	AA	GG	AA	GG	GG	GG	GG	GG	AA	AA	GG	GG	AA	AA	AA	GG	AA	AA	AA	AA	GG
BOPA1_ConsensusGBS0554-4	AA	GG	GG	GG	GG	AA	GG	GG	AA	AA	AA	AA	GG	GG	GG	GG	GG	GG	GG	AA	GG	AA	GG	GG	GG	AA	AA	AA	GG	GG	GG	GG	GG	AA	GG	GG	GG	GG	GG	GG	GG	AA	GG	GG	GG	GG	AA	AA	GG
BOPA1_ConsensusGBS0589-1	AA	AA	AA	AA	AA	AA	GG	AA	AA	AA	AA	AA	GG	AA	AA	GG	AA	AA	AA	AA	AA	AA	GG	AA	AA	AA	AG	AA	GG	AA	GG	GG	AA	AA	AA	AA	GG	AA	AA	AA	AA	AA	AA	AA	AA	GG	AA	AA	AA
BOPA1_ConsensusGBS0632-3	AA	AA	AA	AA	AA	CC	CC	AA	AA	AA	AA	AA	AA	AA	AA	CC	CC	AA	AA	AA	AA	CC	CC	CC	CC	AA	CC	AA	CC	AA	CC	CC	CC	CC	AA	CC	CC	CC	CC	CC	CC	AA	AA	AA	CC	CC	CC	CC	CC
BOPA1_ConsensusGBS0644-2	AC	AC	AC	AC	CC	CC	CC	AC	CC	CC	CC	CC	CC	CC	CC	CC	CC	AC	AC	CC	CC	AC	CC	AC	AC	CC	CC	CC	CC	AC	CC	AC	CC	CC	AC	AC	CC	CC	AC	CC	CC	CC	CC	CC	CC	CC	CC	CC	CC
BOPA1_ConsensusGBS0654-4	AA	AA	AA	AA	AA	AA	AA	AA	AG	AA	AA	AA	AA	AA	AA	AA	AA	AA	AA	AA	AA	GG	AA	AA	AA	AA	AA	AA	AA	AA	AA	AA	AA	GG	AA	AA	AA	AA	AA	AA	AA	GG	GG	AA	AA	GG	AA	AA	AA
BOPA1_ConsensusGBS0687-3	GG	CC	GG	GG	GG	CC	CC	CC	GG	GG	CC	CC	CC	CC	GG	CC	GG	GG	GG	GG	GG	CC	GG	CC	GG	GG	CC	GG	CC	CC	CC	GG	GG	GG	GG	GG	CC	CC	GG	GG	CC	GG	CC	CC	CC	CC	CC	CC	CC
BOPA1_ConsensusGBS0697-1	AA	AA	AA	AA	GG	GG	GG	GG	GG	GG	GG	GG	AA	AA	GG	AA	AA	AA	AA	GG	AA	GG	AA	AA	AA	GG	AA	GG	AA	AA	GG	AA	AA	AA	AA	AA	AA	AA	AA	AA	GG	GG	AA	GG	GG	GG	GG	GG	GG
BOPA1_ConsensusGBS0704-2	GG	GG	GG	GG	GG	GG	GG	GG	AG	GG	GG	GG	GG	GG	GG	GG	GG	GG	GG	GG	GG	AA	AA	GG	GG	GG	GG	GG	GG	GG	GG	GG	GG	GG	GG	GG	GG	GG	GG	GG	GG	GG	GG	GG	GG	GG	GG	GG	GG
BOPA1_ConsensusGBS0705-1	GG	GG	GG	GG	GG	AA	AA	AA	GG	GG	GG	GG	GG	AA	GG	AA	AA	GG	AA	GG	GG	GG	AA	GG	AA	GG	AA	AA	AA	GG	AA	GG	AA	AA	AA	AA	AA	AA	AA	AA	AA	GG	GG	AA	GG	AA	GG	AA	AA
BOPA2_12_10014	GG	AA	GG	GG	GG	GG	AA	GG	GG	GG	GG	GG	AA	GG	GG	AA	GG	GG	GG	GG	GG	GG	GG	GG	GG	GG	AG	GG	GG	GG	AA	GG	GG	GG	GG	GG	GG	GG	GG	GG	GG	GG	GG	AA	GG	GG	GG	GG	GG
BOPA2_12_10016	GG	GG	GG	GG	GG	GG	GG	GG	GG	GG	AA	GG	GG	GG	GG	GG	AA	GG	GG	GG	GG	AA	GG	GG	GG	GG	GG	GG	GG	GG	GG	GG	GG	GG	GG	GG	GG	GG	GG	AA	AA	GG	GG	GG	AA	AA	AA	AA	GG
BOPA2_12_10022	AA	AA	AA	AA	AA	AA	AA	AA	AA	AA	AA	AA	AA	AA	AA	AA	AA	AA	AA	AA	AA	AA	AA	AA	AA	AA	AA	AA	AA	AA	AA	AA	AA	AA	AA	AA	AA	AA	AA	AA	AA	AA	AA	AA	AA	AA	AA	AA	GG
BOPA2_12_10032	AA	AA	AA	AA	AA	AA	GG	AA	GG	AA	AA	AA	GG	AA	AA	GG	AA	AA	AA	AA	AA	AA	GG	AA	AA	AA	AA	AA	AA	AA	GG	AA	AA	AA	AA	AA	AA	AA	AA	GG	AA	AA	AA	AA	GG	AA	GG	AA	GG
BOPA2_12_10034	AA	GG	AA	AA	AA	GG	AA	GG	GG	GG	GG	GG	AA	GG	GG	AA	GG	GG	GG	GG	AA	AA	AA	GG	GG	GG	AA	GG	GG	AA	GG	AA	GG	GG	AA	GG	GG	GG	GG	GG	GG	GG	GG	GG	GG	GG	GG	GG	GG
BOPA2_12_10035	AA	AA	AA	GG	AA	AA	AA	AA	AA	AA	AA	AA	AA	AA	AA	AA	AA	AA	AA	AA	AA	AA	AA	AA	AA	AA	AA	AA	AA	AA	AA	AA	AA	AA	AA	AA	AA	AA	AA	AA	AA	AA	AA	AA	AA	AA	AA	AA	AA
BOPA2_12_10036	AA	AA	AA	GG	AA	AA	AA	AA	AA	AA	AA	AA	AA	AA	AA	AA	AA	AA	AA	AA	AA	AA	AA	AA	AA	AA	AA	AA	AA	GG	AA	AA	AA	AA	AA	AA	AA	AA	AA	GG	GG	AA	AA	AA	AA	AA	AA	AA	AA
BOPA2_12_10051	GG	AA	AA	AA	GG	GG	AA	GG	GG	GG	--	GG	AA	AA	GG	GG	GG	AA	AA	GG	AA	AA	GG	GG	AA	GG	--	GG	GG	AA	AA	GG	AA	GG	GG	AA	GG	GG	GG	GG	GG	AA	AA	GG	GG	GG	GG	AG	GG
BOPA2_12_10053	CC	CC	CC	CC	CC	CC	CC	CC	CC	CC	CC	CC	CC	CC	CC	CC	CC	CC	CC	CC	CC	CC	CC	CC	CC	CC	CC	CC	CC	CC	CC	CC	CC	CC	CC	CC	CC	CC	CC	CC	CC	CC	CC	CC	CC	CC	CC	CC	CC
BOPA2_12_10063	GG	GG	GG	GG	GG	GG	GG	GG	GG	GG	GG	GG	GG	GG	GG	GG	GG	GG	GG	GG	GG	GG	GG	GG	GG	GG	AG	GG	GG	GG	GG	GG	GG	GG	GG	GG	GG	GG	GG	GG	AA	GG	GG	GG	GG	GG	GG	GG	GG
BOPA2_12_10071	AA	AA	AA	AA	AA	AA	AA	AA	AA	AA	AA	AA	AA	AA	AA	AA	AA	AA	AA	AA	AA	AA	AA	AA	AA	AA	AA	AA	AA	AA	AA	AA	AA	AA	AA	AA	AA	AA	AA	AA	AA	AA	AA	AA	AA	AA	AA	AA	AA
BOPA2_12_10077	AA	AA	AA	AA	GG	GG	GG	GG	GG	GG	AA	AA	AA	GG	GG	GG	AA	AA	AA	AA	AA	GG	AA	AA	AA	GG	AA	GG	GG	AA	AA	AA	AA	AA	AA	AA	GG	GG	AA	AA	GG	AA	GG	AA	AA	AA	GG	AA	AA
BOPA2_12_10088	GG	GG	GG	GG	GG	GG	GG	GG	GG	GG	GG	GG	GG	GG	GG	GG	GG	GG	GG	GG	GG	AA	AA	GG	GG	GG	GG	GG	GG	GG	GG	GG	GG	GG	GG	GG	GG	GG	GG	GG	GG	GG	GG	GG	GG	GG	GG	GG	GG
BOPA2_12_10099	GG	GG	GG	GG	GG	GG	GG	GG	GG	GG	GG	GG	GG	GG	GG	GG	GG	GG	GG	GG	GG	GG	GG	GG	GG	GG	GG	GG	GG	GG	GG	GG	GG	GG	GG	GG	GG	GG	GG	GG	GG	GG	GG	GG	GG	GG	GG	GG	GG
BOPA2_12_10100	AA	AA	AA	AA	AA	AA	AA	GG	AA	AA	AA	AA	AA	AA	AA	AA	AA	AA	AA	AA	AA	AA	AA	GG	AA	AA	AA	AA	AA	AA	AA	GG	GG	AA	AA	AA	AA	AA	GG	AA	AA	AA	AA	AA	AA	AA	AA	AA	GG
BOPA2_12_10103	CC	CC	CC	CC	CC	CC	CC	CC	CC	CC	AC	AC	CC	CC	CC	CC	CC	CC	CC	AC	CC	CC	CC	CC	CC	AC	CC	CC	CC	CC	CC	CC	CC	CC	CC	CC	CC	CC	CC	CC	CC	AC	AC	CC	CC	CC	CC	CC	CC
BOPA2_12_10105	GG	GG	GG	GG	GG	GG	GG	GG	GG	GG	GG	GG	GG	GG	GG	GG	GG	GG	GG	GG	GG	GG	GG	GG	GG	CC	GG	GG	GG	GG	GG	GG	GG	GG	GG	GG	GG	GG	GG	GG	GG	GG	GG	GG	GG	GG	GG	GG	GG
BOPA2_12_10114	AA	AA	AA	AA	AA	AA	--	AA	AA	AA	AA	AA	AA	GG	AA	GG	AA	--	--	AA	--	--	GG	--	--	AA	--	AA	GG	AA	AA	AA	--	AA	AA	--	GG	GG	AA	AA	--	GG	GG	AA	AA	GG	GG	AA	AA
BOPA2_12_10122	GG	GG	GG	AA	GG	GG	GG	GG	GG	GG	GG	GG	GG	GG	GG	GG	GG	GG	GG	GG	GG	GG	GG	GG	GG	GG	GG	GG	GG	AA	GG	AA	GG	GG	GG	GG	GG	GG	GG	GG	GG	GG	GG	GG	GG	GG	GG	GG	GG
BOPA2_12_10125	GG	GG	GG	GG	GG	GG	GG	GG	GG	GG	GG	GG	GG	GG	GG	GG	GG	GG	GG	GG	GG	CC	GG	GG	GG	GG	CC	GG	GG	GG	GG	GG	GG	GG	GG	GG	GG	GG	GG	GG	GG	GG	GG	CC	CG	GG	GG	GG	GG
BOPA2_12_10134	GG	GG	GG	GG	GG	GG	GG	GG	GG	GG	GG	GG	GG	GG	GG	GG	GG	GG	GG	GG	GG	GG	GG	GG	GG	GG	GG	GG	GG	GG	GG	GG	GG	GG	GG	GG	GG	GG	GG	GG	GG	GG	GG	AA	GG	GG	AA	GG	AA
BOPA2_12_10149	CC	CC	CC	CC	CC	CC	CC	CC	AA	CC	CC	CC	CC	AA	CC	CC	CC	CC	CC	CC	CC	CC	CC	CC	CC	CC	AA	CC	CC	CC	AA	CC	CC	CC	CC	CC	CC	CC	CC	CC	CC	--	CC	AA	CC	CC	CC	CC	CC
BOPA2_12_10151	CC	CC	CC	CC	CC	CC	CC	CC	CC	CC	AA	AA	CC	CC	CC	CC	CC	CC	CC	AA	CC	CC	CC	CC	CC	CC	CC	CC	CC	AA	CC	CC	CC	CC	CC	CC	CC	CC	CC	CC	CC	CC	CC	CC	CC	CC	CC	CC	CC
BOPA2_12_10156	GG	GG	GG	GG	GG	GG	GG	GG	GG	GG	GG	GG	GG	GG	GG	GG	GG	GG	GG	GG	GG	GG	GG	GG	GG	GG	GG	GG	GG	GG	GG	GG	GG	GG	GG	GG	GG	GG	GG	GG	GG	GG	GG	GG	GG	GG	GG	GG	GG
BOPA2_12_10159	CC	CC	AA	CC	AA	AA	AA	AA	AA	AA	AA	AA	AA	AA	AA	AA	AA	CC	AA	AA	CC	AA	AA	AA	AA	AA	AA	AA	AA	CC	AA	CC	CC	CC	CC	AA	AA	AA	AA	AA	AA	AA	AA	AA	AA	AA	AA	AA	AA
BOPA2_12_10166	AA	AA	AA	AA	AG	AA	AA	AA	AA	GG	AA	GG	AA	GG	GG	AA	GG	AA	AA	GG	AA	GG	GG	AA	AA	AA	AA	AA	AA	AA	AA	AA	AA	AA	AA	AA	AA	AA	AA	GG	AA	AA	AA	AA	AA	AA	AA	AA	AA
BOPA2_12_10170	CC	CC	CC	CC	CC	CC	CC	CC	CC	CC	CC	CC	CC	CC	CC	CC	CC	CC	CC	CC	CC	CC	CC	CC	CC	CC	CC	CC	AA	CC	CC	CC	CC	CC	CC	CC	CC	CC	CC	CC	CC	CC	CC	CC	CC	CC	CC	CC	CC
BOPA2_12_10171	CC	CC	CC	CC	CC	CC	CC	CC	CC	CC	CC	CC	CC	CC	CC	CC	CC	CC	CC	CC	CC	CC	CC	CC	CC	CC	CC	CC	CC	CC	CC	CC	CC	CC	CC	CC	CC	CC	CC	CC	CC	CC	CC	CC	CC	CC	CC	CC	CC
BOPA2_12_10173	AA	AA	AA	--	GG	GG	GG	GG	GG	GG	GG	GG	GG	GG	GG	GG	GG	GG	GG	GG	AA	GG	GG	GG	GG	GG	GG	GG	GG	GG	GG	--	--	GG	--	--	GG	GG	--	GG	GG	GG	GG	GG	GG	GG	GG	GG	GG
BOPA2_12_10179	GG	GG	GG	AA	GG	GG	GG	GG	GG	GG	GG	GG	GG	GG	GG	GG	GG	GG	GG	GG	GG	GG	GG	GG	GG	GG	GG	GG	GG	GG	GG	AA	GG	GG	AA	GG	GG	GG	GG	GG	GG	GG	GG	GG	GG	GG	GG	GG	GG
BOPA2_12_10181	GG	GG	GG	GG	GG	GG	GG	GG	GG	GG	GG	GG	GG	GG	GG	GG	GG	GG	GG	GG	GG	GG	GG	GG	GG	GG	GG	GG	GG	GG	GG	GG	GG	GG	GG	GG	GG	AA	GG	GG	GG	GG	GG	GG	GG	GG	GG	GG	GG
BOPA2_12_10188	GG	AA	AA	AA	AA	AA	AA	AA	AA	AA	AA	AA	GG	AA	AA	AA	AA	AA	AA	AA	AA	AA	AA	AA	AA	AA	GG	AA	AA	AA	AA	AA	AA	GG	AA	GG	AA	GG	AA	AA	AA	AA	AA	AA	AA	AA	AA	AA	AA
BOPA2_12_10198	GG	GG	AA	GG	GG	GG	GG	GG	GG	GG	GG	GG	GG	GG	GG	GG	GG	AA	GG	GG	AA	AA	GG	GG	GG	GG	AA	GG	GG	GG	GG	GG	GG	GG	GG	GG	GG	GG	AA	GG	GG	GG	GG	GG	GG	GG	GG	GG	GG
BOPA2_12_10199	GG	AA	GG	GG	GG	GG	GG	GG	AG	GG	GG	GG	GG	GG	GG	GG	GG	GG	GG	GG	GG	GG	GG	GG	GG	GG	GG	GG	AA	GG	GG	AA	GG	GG	GG	GG	GG	GG	GG	GG	GG	GG	GG	GG	GG	GG	GG	GG	GG
BOPA2_12_10201	AA	CC	CC	AA	CC	CC	CC	CC	CC	CC	CC	CC	CC	CC	CC	CC	CC	AA	AA	CC	AA	CC	CC	AA	AA	CC	CC	CC	CC	AA	CC	AA	CC	CC	AA	CC	CC	CC	CC	CC	CC	CC	CC	CC	CC	CC	CC	CC	CC
BOPA2_12_10203	CC	CC	CC	CC	CC	CC	CC	CC	CC	CC	CC	CC	CC	CC	CC	CC	CC	CC	CC	CC	CC	CC	CC	CC	CC	CC	CC	CC	CC	CC	CC	CC	CC	CC	CC	CC	CC	--	CC	CC	CC	CC	CC	CC	CC	CC	CC	CC	CC
BOPA2_12_10205	GG	AA	GG	GG	AA	AA	GG	AA	AA	AA	AA	AA	AA	AA	AA	GG	AA	GG	GG	AA	GG	AA	AA	AA	GG	AA	AA	AA	AA	GG	AA	GG	GG	AA	GG	GG	AA	AA	GG	AA	AA	AA	AA	AA	AA	AA	AA	AA	AA
BOPA2_12_10206	GG	GG	GG	GG	GG	GG	GG	GG	GG	AA	GG	AA	GG	AA	GG	AA	AA	GG	GG	AA	GG	GG	AA	GG	GG	AA	AA	GG	GG	GG	AA	GG	GG	GG	GG	GG	GG	GG	GG	AA	GG	GG	GG	GG	GG	GG	GG	GG	GG
BOPA2_12_10207	GG	AA	AA	GG	AA	GG	AA	GG	AA	AA	GG	GG	GG	AA	AA	AA	AG	GG	GG	AA	GG	AA	AA	GG	GG	AA	AA	AA	GG	GG	AA	GG	GG	GG	GG	AA	GG	GG	GG	AA	AA	AA	GG	GG	GG	AA	GG	GG	GG
BOPA2_12_10210	CC	GG	CC	CC	CC	CC	CC	CC	CC	CC	CC	CC	CC	CC	CC	CC	CC	CC	CC	CC	CC	CC	CC	CC	CC	CC	CC	CC	CC	CC	CC	CC	CC	CC	CC	CC	CC	CC	GG	CC	CC	CC	CC	CC	CC	CC	CC	CC	CC
BOPA2_12_10215	GG	GG	GG	GG	GG	GG	GG	GG	GG	GG	GG	GG	GG	GG	GG	GG	GG	GG	GG	GG	GG	GG	GG	GG	GG	GG	GG	GG	GG	GG	GG	GG	GG	GG	GG	AA	GG	GG	AA	GG	GG	GG	GG	GG	GG	GG	GG	GG	GG
BOPA2_12_10218	CC	CC	GG	GG	CC	CC	CC	CC	CC	CC	CC	CC	GG	CC	CC	GG	CC	GG	CC	CC	GG	CC	CC	CC	CC	CC	CG	CC	CC	GG	GG	GG	CC	GG	CC	CC	CC	GG	CC	CC	GG	CC	CC	CC	GG	CC	GG	GG	CC
BOPA2_12_10219	GG	GG	GG	GG	GG	AA	GG	GG	GG	AA	GG	GG	GG	GG	GG	GG	GG	GG	GG	GG	GG	GG	GG	GG	GG	AA	GG	AA	GG	AA	AA	GG	GG	GG	GG	GG	GG	GG	GG	GG	GG	GG	GG	GG	GG	GG	GG	GG	GG
BOPA2_12_10222	CC	CC	GG	CC	CC	CC	CC	GG	CG	GG	CC	CC	CC	CC	CC	CC	CC	CC	CC	CC	CC	GG	CC	CC	CC	CC	GG	CC	CC	CC	GG	CC	CC	CC	CC	CC	CC	GG	CC	CC	CC	CC	CC	GG	CG	CC	CC	CC	CC
BOPA2_12_10228	AA	AA	AA	GG	AA	AA	AA	AA	AA	AA	AA	AA	AA	AA	AA	AA	AA	AA	AA	AA	GG	AA	AA	AA	AA	AA	AA	AA	AA	AA	AA	GG	AA	AA	GG	AA	AA	AA	AA	AA	AA	AA	AA	AA	AA	AA	AA	AA	AA
BOPA2_12_10230	GG	GG	GG	GG	GG	GG	GG	GG	GG	GG	GG	GG	GG	GG	GG	GG	GG	GG	GG	GG	GG	GG	GG	GG	GG	GG	GG	GG	GG	GG	GG	GG	GG	GG	GG	GG	GG	GG	GG	GG	GG	GG	GG	GG	GG	GG	GG	GG	GG
BOPA2_12_10233	GG	GG	GG	GG	GG	GG	GG	GG	GG	GG	GG	GG	GG	GG	GG	GG	GG	GG	GG	GG	GG	GG	GG	GG	GG	GG	GG	GG	GG	GG	GG	GG	GG	GG	GG	GG	GG	GG	GG	GG	GG	GG	GG	GG	GG	GG	GG	GG	GG
BOPA2_12_10235	AA	AA	CC	AA	CC	CC	AA	CC	CC	CC	CC	CC	CC	CC	CC	AA	--	AA	CC	CC	AA	CC	CC	CC	CC	CC	CC	CC	CC	AA	CC	AA	AA	AA	AA	AA	CC	CC	CC	CC	CC	CC	CC	CC	CC	CC	CC	CC	CC
BOPA2_12_10264	GG	GG	GG	GG	AA	GG	GG	AA	GG	GG	GG	GG	GG	GG	GG	GG	GG	GG	AA	GG	GG	GG	GG	AA	GG	GG	AA	GG	GG	GG	GG	GG	AA	GG	GG	GG	GG	GG	GG	GG	GG	GG	GG	GG	GG	GG	GG	GG	GG
BOPA2_12_10267	AA	AA	AA	AA	AA	AA	AA	AA	AA	AA	AA	AA	AA	AA	AA	AA	AA	AA	AA	AA	GG	AA	AA	AA	AA	AA	GG	AA	AA	AA	AA	AA	AA	AA	AA	AA	AA	AA	AA	AA	AA	AA	AA	AA	AA	AA	AA	AA	AA
BOPA2_12_10268	CC	CC	CC	CC	CC	CC	CC	CC	CC	CC	CC	CC	CC	CC	CC	CC	CC	CC	CC	CC	CC	CC	CC	CC	CC	CC	CC	CC	CC	CC	CC	CC	CC	CC	CC	CC	CC	CC	CC	CC	CC	CC	CC	CC	CC	CC	CC	CC	CC
BOPA2_12_10271	CC	CC	CC	CC	CC	CC	CC	CC	CC	CC	CC	CC	CC	CC	CC	CC	CC	CC	CC	CC	CC	CC	CC	CC	CC	CC	CC	CC	CC	CC	CC	CC	CC	GG	CC	CC	GG	CC	CC	CC	CC	GG	CC	CC	CC	CC	CC	GG	CC
BOPA2_12_10273	AA	AA	AA	AA	AA	AA	AA	AA	AA	AA	AA	AA	AA	AA	AA	AA	AA	AA	AA	AA	AA	AA	AA	AA	AA	AA	AA	AA	AA	AA	AA	AA	AA	AA	AA	AA	AA	AA	AA	AA	AA	AA	AA	AA	AA	AA	AA	AA	AA
BOPA2_12_10278	GG	GG	GG	GG	GG	GG	GG	GG	GG	GG	GG	GG	GG	GG	GG	GG	GG	GG	GG	GG	GG	GG	GG	GG	GG	GG	GG	GG	GG	GG	GG	GG	GG	GG	GG	GG	GG	GG	GG	GG	GG	GG	GG	GG	GG	GG	GG	GG	GG
BOPA2_12_10284	AA	AA	CC	AA	AA	CC	CC	CC	AA	CC	CC	CC	CC	CC	CC	CC	CC	CC	AA	AC	CC	CC	CC	CC	CC	AA	CC	CC	CC	AA	AA	AA	CC	CC	CC	CC	CC	CC	CC	CC	CC	CC	CC	CC	CC	CC	CC	CC	CC
BOPA2_12_10296	AA	AA	AA	AA	AA	AA	AA	GG	AA	AA	AA	AA	AA	AA	AA	AA	AA	GG	AA	AA	AA	GG	AA	AA	AA	AA	AA	AA	AA	AA	AA	AA	AA	GG	AA	AA	AA	GG	AA	AA	AA	AA	AA	AA	AA	AA	AA	AA	AA
BOPA2_12_10300	GG	GG	AA	GG	AA	AA	AA	AA	AA	AA	AA	AA	AA	AA	AA	AA	AA	GG	GG	AA	GG	AA	AA	GG	GG	AA	AA	AA	AA	GG	AA	GG	GG	GG	GG	AA	AA	AA	AA	AA	AA	AA	AA	AA	AA	AA	AA	AA	AA
BOPA2_12_10306	CC	AA	CC	CC	AA	AA	AA	AA	AA	AA	AA	AA	AA	AA	AA	AA	AA	AA	AA	AA	CC	AA	AA	AA	AA	AA	AA	AA	AA	CC	CC	CC	AA	AA	CC	AA	AA	AA	AA	AA	AA	AA	AA	AA	AA	AA	AA	AA	AA
BOPA2_12_10313	CC	CC	GG	GG	GG	GG	GG	GG	GG	CC	GG	CC	GG	CC	GG	GG	GG	GG	GG	CC	GG	GG	GG	GG	GG	CC	CC	GG	GG	GG	GG	GG	GG	CC	CC	GG	GG	GG	CC	GG	GG	GG	GG	GG	GG	GG	GG	GG	GG
BOPA2_12_10314	AA	CC	CC	CC	CC	CC	CC	CC	CC	CC	CC	CC	CC	CC	CC	CC	CC	CC	CC	CC	CC	CC	CC	CC	CC	CC	CC	CC	CC	CC	CC	CC	CC	CC	CC	CC	CC	CC	AA	CC	CC	CC	CC	CC	CC	CC	CC	CC	CC
BOPA2_12_10322	GG	CC	GG	GG	GG	GG	CC	GG	GG	GG	GG	GG	GG	CC	GG	CC	GG	GG	GG	GG	GG	GG	GG	CC	GG	GG	GG	GG	GG	GG	GG	GG	GG	CC	GG	GG	GG	GG	CC	GG	GG	GG	GG	CC	GG	GG	CG	GG	CC
BOPA2_12_10330	AA	AA	AA	AA	AA	AA	AA	AA	AA	AA	AA	AA	AA	AA	AA	AA	AA	AA	AA	AA	AA	AA	AA	AA	AA	AA	AA	AA	AA	AA	AA	AA	AA	AA	AA	AA	AA	AA	AA	AA	AA	AA	AA	AA	AA	AA	AA	AA	AA
BOPA2_12_10333	AA	AA	AA	AA	AA	AA	AA	AA	AA	AA	AA	AA	AA	AA	AA	AA	AA	AA	AA	AA	AA	GG	AA	AA	AA	AA	AA	AA	AA	AA	AA	AA	AA	AA	AA	AA	AA	AA	AA	AA	AA	AA	AA	AA	AA	AA	AA	AA	AA
BOPA2_12_10337	GG	GG	GG	GG	GG	GG	GG	GG	GG	GG	GG	GG	GG	GG	GG	GG	GG	GG	GG	GG	GG	GG	GG	GG	GG	GG	GG	GG	GG	GG	GG	GG	GG	GG	GG	GG	GG	GG	GG	GG	GG	GG	GG	GG	GG	GG	GG	GG	GG
BOPA2_12_10344	GG	GG	GG	GG	GG	GG	GG	GG	GG	GG	GG	GG	GG	GG	GG	GG	GG	AA	GG	GG	GG	AA	GG	GG	GG	GG	AG	AA	GG	GG	GG	GG	GG	AA	GG	GG	GG	GG	GG	GG	GG	GG	GG	GG	GG	GG	GG	GG	GG
BOPA2_12_10345	AA	AA	AA	AA	AA	AA	AA	AA	AA	AA	AA	AA	AA	AA	AA	AA	AA	AA	AA	AA	AA	AA	AA	AA	AA	AA	AA	AA	AA	AA	AA	AA	AA	AA	AA	AA	AA	AA	AA	AA	AA	AA	AA	AA	AA	AA	AA	AA	AA
BOPA2_12_10347	GG	GG	GG	GG	GG	GG	GG	GG	GG	GG	GG	GG	GG	GG	GG	GG	GG	GG	GG	GG	GG	GG	GG	GG	GG	GG	GG	GG	GG	GG	GG	GG	GG	GG	GG	GG	GG	GG	GG	GG	GG	GG	GG	GG	GG	GG	GG	GG	GG
BOPA2_12_10348	TT	AA	AA	AA	AA	AA	AA	AA	AA	AA	TT	AA	AA	AA	AA	AA	AA	AA	TT	AA	AA	TT	AA	TT	AA	AA	AA	AA	AA	AA	AA	AA	AA	AA	TT	TT	AA	AA	TT	AA	TT	AA	AA	AA	AA	AA	AA	AA	AA
BOPA2_12_10362	AA	AA	AA	AA	GG	AA	AA	AA	AA	GG	AA	AA	AA	GG	GG	AA	AA	AA	AA	AA	AA	AA	AA	AA	AA	AA	AA	AA	AA	AA	AA	AA	AA	AA	AA	AA	AA	GG	AA	AA	AA	AA	AA	AA	AA	AA	AA	AA	AA
BOPA2_12_10368	AA	CC	AA	AA	AA	AA	CC	CC	AA	AA	AA	AA	AA	AA	AA	CC	AA	CC	AA	AA	AA	AA	AA	CC	AA	AA	AA	AA	AA	AA	AA	AA	AA	AA	CC	AA	AA	CC	CC	AA	AA	AA	AA	CC	AA	AA	AA	AA	AA
BOPA2_12_10369	GG	GG	GG	GG	GG	GG	GG	GG	AA	AA	GG	GG	GG	GG	GG	GG	GG	GG	GG	GG	GG	GG	GG	GG	GG	GG	GG	GG	GG	GG	AA	GG	GG	GG	GG	GG	GG	AA	--	GG	GG	GG	GG	GG	GG	GG	GG	GG	GG
BOPA2_12_10378	GG	GG	GG	GG	GG	GG	GG	GG	GG	GG	GG	GG	GG	GG	GG	GG	GG	AA	GG	GG	GG	AA	GG	GG	GG	GG	AA	GG	GG	GG	GG	GG	GG	AA	GG	GG	GG	GG	GG	GG	GG	GG	--	GG	AA	GG	GG	GG	GG
BOPA2_12_10391	AA	AA	AA	AA	AA	AA	AA	AA	AA	AA	AA	AA	AA	AA	AA	AA	AA	AA	AA	AA	AA	AA	AA	AA	AA	AA	AA	AA	AA	AA	AA	AA	AA	AA	AA	AA	AA	AA	AA	AA	AA	AA	AA	AA	AA	AA	AA	AA	AA
BOPA2_12_10392	GG	GG	GG	GG	GG	GG	GG	GG	GG	GG	GG	GG	GG	GG	GG	GG	GG	GG	GG	GG	GG	GG	GG	GG	GG	GG	GG	GG	GG	GG	GG	GG	GG	GG	GG	GG	GG	GG	GG	GG	GG	GG	GG	GG	GG	GG	GG	GG	GG
BOPA2_12_10393	GG	GG	GG	GG	GG	GG	GG	GG	GG	GG	GG	AA	GG	GG	GG	GG	AA	GG	GG	AA	GG	GG	AA	GG	GG	GG	AA	GG	GG	GG	GG	GG	GG	GG	GG	GG	GG	GG	GG	AA	GG	GG	GG	GG	AG	GG	GG	AA	GG
BOPA2_12_10406	CC	CC	CC	CC	GG	GG	CC	CC	CC	CC	CC	CC	CC	CC	GG	CC	GG	CC	GG	CC	CC	CC	GG	CC	GG	GG	CC	GG	CC	CC	CC	CC	GG	CC	CC	CC	CC	CC	CC	CC	CC	CC	CC	CC	CC	CC	CC	CC	CC
BOPA2_12_10408	GG	GG	GG	GG	GG	AA	GG	GG	GG	AA	AA	GG	GG	AA	GG	GG	GG	GG	GG	GG	GG	GG	GG	GG	GG	AA	GG	GG	AA	GG	AA	GG	GG	GG	GG	GG	AA	AA	GG	GG	GG	AA	GG	GG	GG	GG	GG	GG	GG
BOPA2_12_10410	GG	GG	GG	CC	GG	GG	GG	GG	GG	GG	GG	GG	GG	GG	GG	GG	GG	GG	GG	GG	GG	GG	GG	GG	GG	GG	GG	GG	GG	GG	GG	CC	GG	GG	GG	GG	GG	GG	GG	GG	GG	GG	GG	GG	GG	GG	GG	GG	GG
BOPA2_12_10420	AA	CC	AA	AA	AC	CC	CC	CC	AA	AA	AA	AA	AA	CC	CC	CC	AC	CC	AA	AA	AA	AA	CC	CC	AA	AA	CC	CC	AA	AA	CC	AA	CC	AA	AA	AA	CC	CC	AA	CC	CC	AA	AA	CC	AA	AA	AA	AA	AA
BOPA2_12_10426	CC	CC	CC	CC	CC	CC	CC	CC	CC	CC	CC	CC	CC	CC	CC	CC	CC	CC	CC	CC	CC	CC	CC	CC	CC	CC	CC	CC	GG	CC	CC	CC	CC	CC	CC	CC	CC	CC	CC	CC	CC	CC	CC	CC	CC	CC	CC	CC	CC
BOPA2_12_10430	GG	GG	GG	GG	GG	GG	GG	GG	GG	GG	AA	GG	GG	GG	GG	GG	GG	GG	GG	GG	GG	GG	GG	GG	GG	GG	GG	GG	AA	GG	GG	GG	GG	GG	GG	AA	GG	GG	GG	GG	GG	GG	GG	GG	GG	GG	AA	GG	GG
BOPA2_12_10447	AA	AA	AA	AA	CC	CC	CC	AA	CC	CC	CC	CC	CC	AA	CC	CC	CC	CC	AA	CC	AA	CC	CC	AA	AA	AA	CC	CC	CC	CC	CC	AA	AA	AA	AA	AA	CC	AA	AA	CC	CC	CC	CC	AA	CC	CC	CC	CC	AA
BOPA2_12_10452	GG	GG	GG	GG	GG	AA	GG	GG	GG	GG	GG	GG	GG	GG	GG	GG	GG	GG	GG	GG	GG	GG	AA	GG	GG	GG	GG	GG	AA	GG	GG	GG	GG	GG	GG	GG	AA	AA	GG	AA	GG	GG	GG	GG	GG	GG	GG	GG	GG
BOPA2_12_10459	GG	GG	AA	GG	GG	GG	GG	GG	AG	AA	GG	GG	GG	GG	GG	GG	GG	GG	GG	GG	GG	AA	GG	GG	GG	GG	AA	GG	GG	GG	AA	GG	GG	GG	GG	GG	GG	AA	GG	GG	GG	GG	GG	AA	AG	GG	GG	GG	GG
BOPA2_12_10472	CC	CC	CC	CC	CC	CC	CC	CC	CC	CC	CC	CC	CC	CC	CC	CC	CC	CC	CC	CC	CC	CC	CC	CC	CC	CC	CC	CC	CC	CC	CC	CC	CC	CC	CC	CC	CC	CC	CC	CC	CC	CC	CC	CC	CC	CC	CC	CC	CC
BOPA2_12_10474	GG	GG	GG	GG	GG	GG	GG	GG	GG	GG	GG	GG	GG	GG	GG	GG	GG	GG	GG	GG	GG	GG	GG	GG	GG	GG	GG	GG	GG	GG	GG	GG	GG	GG	GG	GG	GG	GG	GG	GG	GG	GG	GG	GG	GG	GG	GG	GG	GG
BOPA2_12_10485	GG	GG	GG	GG	GG	GG	GG	GG	GG	GG	GG	GG	GG	GG	GG	GG	GG	GG	GG	GG	GG	GG	GG	GG	GG	GG	GG	GG	GG	GG	GG	GG	GG	GG	GG	GG	GG	GG	GG	GG	GG	GG	GG	GG	GG	GG	GG	GG	GG
BOPA2_12_10487	CC	CC	AA	CC	CC	AA	CC	CC	CC	CC	CC	CC	CC	CC	CC	CC	AA	CC	CC	CC	CC	CC	AA	CC	CC	CC	CC	CC	AA	CC	AA	CC	CC	CC	CC	CC	AA	CC	CC	AA	CC	CC	AA	CC	AC	AA	AA	AA	CC
BOPA2_12_10489	AA	AA	AA	AA	AA	AA	AG	AA	AA	AA	AA	AA	AA	AA	AA	AG	--	AA	AA	AA	AA	AA	AA	AA	AA	AA	AA	AA	AA	AA	AA	AA	AA	AA	AA	AG	AA	AA	AA	AA	AA	AA	AA	AA	AA	AA	AA	AA	AA
BOPA2_12_10491	GG	AA	AA	AA	GG	AA	GG	AA	AA	GG	AA	GG	GG	AA	AA	GG	AA	AA	AA	GG	AA	GG	AA	AA	AA	AA	AA	AA	AA	AA	AA	AA	AA	AA	AA	GG	AA	AA	GG	AA	AA	AA	AA	AA	AG	AA	GG	GG	AA
BOPA2_12_10492	GG	GG	GG	GG	GG	GG	GG	GG	GG	GG	GG	GG	GG	GG	GG	GG	GG	GG	GG	GG	GG	GG	GG	GG	GG	GG	GG	GG	AA	GG	GG	AA	GG	AA	GG	GG	GG	GG	GG	GG	GG	GG	GG	GG	GG	GG	GG	GG	GG
BOPA2_12_10493	GG	GG	GG	CC	GG	GG	GG	GG	GG	GG	GG	GG	GG	GG	GG	GG	GG	GG	GG	GG	GG	GG	GG	GG	GG	GG	GG	GG	GG	CC	GG	CC	GG	GG	GG	GG	GG	GG	GG	GG	GG	GG	GG	GG	GG	GG	GG	GG	GG
BOPA2_12_10497	CC	CC	CC	CC	CC	CC	CC	CC	CC	CC	CC	CC	CC	CC	CC	CC	CC	CC	CC	CC	CC	CC	CC	CC	CC	CC	CC	CC	CC	CC	CC	CC	CC	CC	CC	CC	CC	CC	CC	CC	CC	CC	CC	CC	CC	CC	CC	CC	CC
BOPA2_12_10499	AA	GG	AA	GG	GG	GG	GG	AA	GG	AA	GG	GG	GG	GG	GG	GG	GG	AA	AA	GG	AA	AA	GG	AA	GG	AA	GG	GG	AA	AA	GG	GG	GG	GG	GG	GG	AA	AA	GG	GG	GG	GG	GG	GG	GG	GG	GG	GG	AA
BOPA2_12_10500	TT	AA	TT	TT	AA	TT	TT	AA	AA	TT	AA	AA	AA	AA	AA	AA	AA	TT	AA	AA	TT	AA	TT	AA	TT	TT	AA	TT	AA	TT	TT	AA	AA	TT	AA	TT	AA	AA	TT	AA	AA	TT	AA	AA	AA	AA	AA	AA	AA
BOPA2_12_10502	GG	GG	GG	GG	GG	GG	GG	GG	GG	GG	GG	GG	GG	GG	GG	GG	GG	GG	GG	GG	GG	GG	GG	GG	GG	GG	GG	GG	GG	GG	GG	GG	GG	GG	GG	GG	GG	AA	GG	GG	GG	GG	GG	GG	GG	GG	GG	GG	GG
BOPA2_12_10504	AA	AA	AA	AA	AA	AA	AA	AA	AA	AA	AA	AA	AA	AA	AA	AA	AA	AA	AA	AA	AA	AA	AA	AA	AA	AA	AA	AA	AA	AA	AA	AA	AA	AA	AA	AA	AA	AA	AA	AA	AA	AA	AA	AA	AA	AA	AA	AA	AA
BOPA2_12_10505	CC	CC	CC	CC	AA	CC	AA	CC	CC	AA	CC	AA	CC	AA	AA	AA	CC	AA	AA	AA	CC	CC	CC	CC	AA	AA	CC	AA	CC	CC	CC	CC	CC	CC	AA	CC	CC	CC	AA	CC	CC	CC	CC	CC	CC	CC	CC	CC	CC
BOPA2_12_10506	AA	AA	AA	AA	AA	GG	AA	AA	AA	AA	AA	AA	AA	AA	AA	AA	AG	AA	GG	AA	AA	AA	GG	GG	GG	AA	AA	AA	GG	AA	AA	AA	AA	AA	AA	AA	GG	GG	AA	GG	AA	GG	GG	AA	AA	AA	AA	AA	AA
BOPA2_12_10508	GG	GG	GG	GG	GG	GG	GG	GG	GG	GG	GG	GG	GG	GG	GG	GG	GG	GG	GG	GG	GG	AA	GG	GG	GG	GG	GG	GG	GG	GG	GG	GG	GG	AA	GG	GG	GG	GG	GG	GG	GG	GG	GG	GG	GG	GG	GG	GG	GG
BOPA2_12_10530	AA	GG	AA	GG	GG	GG	GG	AA	GG	AA	GG	GG	GG	GG	GG	GG	GG	AA	AA	GG	AA	AA	GG	AA	GG	AA	GG	GG	AA	AA	GG	GG	GG	GG	GG	GG	AA	AA	GG	GG	GG	GG	GG	GG	GG	GG	GG	GG	AA
BOPA2_12_10532	GG	CC	GG	GG	CC	CC	CC	CC	CC	CC	CC	CC	CC	CC	CC	CC	CC	CC	CC	CC	CC	CC	CC	CC	CC	CC	CC	CC	CC	GG	CC	GG	CC	GG	GG	GG	CC	CC	GG	CC	CC	CC	CC	CC	CC	CC	CC	CC	CC
BOPA2_12_10535	CC	GG	GG	GG	GG	GG	GG	GG	GG	GG	CC	GG	GG	GG	GG	GG	GG	GG	GG	GG	CC	GG	GG	GG	GG	GG	CG	GG	GG	GG	GG	GG	GG	GG	GG	GG	GG	GG	GG	GG	GG	GG	GG	GG	CC	GG	CC	CC	GG
BOPA2_12_10542	GG	AA	GG	GG	AA	AA	AA	AA	AA	AA	AA	AA	AA	AA	AA	AA	AA	AA	AA	AA	GG	AA	AA	GG	GG	AA	AG	AA	AA	GG	AA	GG	AA	AA	AA	AA	AA	AA	AA	AA	AA	AA	AA	AA	AA	AA	AA	AA	AA
BOPA2_12_10543	AA	AA	AA	AA	GG	AA	AA	AA	AA	AA	AA	GG	AA	GG	GG	AA	GG	AA	AA	AA	AA	AA	AA	AA	AA	AA	AA	AA	AA	AA	AA	AA	AA	GG	AA	AA	AA	GG	AA	AA	AA	GG	AA	AA	AA	AA	AA	AA	AA
BOPA2_12_10545	CC	CC	CC	CC	CC	AA	CC	CC	AC	AA	CC	AA	CC	CC	AA	CC	CC	CC	CC	AA	CC	CC	CC	CC	CC	AA	CC	AA	CC	CC	CC	CC	CC	CC	AA	CC	CC	AA	CC	CC	CC	CC	CC	CC	CC	CC	CC	CC	CC
BOPA2_12_10548	GG	GG	GG	GG	GG	GG	GG	GG	GG	GG	GG	GG	GG	GG	GG	GG	GG	GG	GG	GG	GG	GG	GG	GG	GG	GG	GG	GG	GG	GG	GG	GG	GG	GG	GG	GG	GG	GG	GG	GG	GG	GG	GG	GG	GG	GG	GG	GG	GG
BOPA2_12_10554	CC	CC	CC	CC	CC	CC	CC	CC	CC	CC	CC	CC	CC	CC	CC	CC	CC	CC	CC	CC	CC	CC	CC	CC	CC	CC	CC	CC	CC	CC	CC	CC	CC	CC	CC	CC	CC	CC	CC	CC	CC	CC	CC	CC	CC	CC	CC	CC	CC
BOPA2_12_10558	GG	GG	GG	GG	GG	GG	GG	GG	GG	GG	GG	GG	GG	GG	GG	GG	GG	GG	GG	GG	GG	GG	GG	GG	GG	GG	GG	GG	GG	GG	GG	GG	GG	GG	GG	GG	GG	GG	GG	GG	GG	GG	GG	GG	GG	GG	GG	GG	GG
BOPA2_12_10562	GG	GG	AA	AA	AA	AA	AA	AA	AA	AA	AA	AA	AA	AA	AA	AA	AA	AA	AA	AA	AA	AA	AA	AA	AA	AA	AA	AA	AA	AA	AA	GG	AA	GG	AA	GG	AA	AA	GG	AA	AA	AA	AA	AA	AA	AA	AA	AA	AA
BOPA2_12_10564	CC	CC	GG	CC	CC	CC	CC	CC	CC	CC	CC	CC	CC	CC	CC	CC	CC	CC	CC	CC	CC	CC	CC	GG	CC	CC	CG	CC	CC	CC	CC	GG	GG	CC	GG	GG	CC	CC	GG	CC	CC	CC	CC	CC	CC	CC	CC	CC	CC
BOPA2_12_10579	AA	AA	AA	AA	CC	CC	CC	AA	CC	CC	CC	CC	CC	AA	CC	CC	CC	AA	AA	CC	AA	AA	CC	AA	AA	CC	CC	CC	CC	CC	CC	AA	AA	AA	AA	AA	CC	CC	AA	CC	CC	CC	CC	CC	CC	CC	CC	CC	AA
BOPA2_12_10581	GG	GG	GG	GG	GG	GG	GG	GG	AG	AG	GG	GG	GG	GG	GG	GG	GG	GG	GG	GG	GG	AG	GG	GG	GG	GG	GG	GG	GG	GG	AG	GG	GG	GG	GG	GG	GG	GG	GG	GG	GG	GG	GG	GG	GG	GG	GG	GG	GG
BOPA2_12_10583	AA	AA	AA	AA	AA	AA	AA	AA	AA	AA	AA	AA	AA	AA	AA	AA	AA	AA	AA	AA	AA	GG	AA	AA	AA	AA	AA	AA	AA	AA	AA	AA	AA	GG	AA	AA	AA	AA	AA	AA	AA	AA	AA	GG	AA	AA	GG	AA	GG
BOPA2_12_10591	GG	GG	GG	GG	GG	GG	GG	GG	GG	GG	GG	GG	GG	GG	GG	GG	GG	GG	GG	GG	GG	GG	GG	GG	GG	GG	GG	GG	GG	GG	GG	GG	GG	GG	GG	GG	GG	GG	GG	GG	GG	GG	GG	GG	GG	GG	GG	GG	GG
BOPA2_12_10592	GG	GG	GG	GG	GG	AA	GG	GG	GG	GG	GG	GG	GG	GG	GG	GG	GG	AA	GG	GG	GG	AA	GG	GG	GG	GG	GG	AA	GG	GG	GG	GG	GG	GG	GG	GG	GG	GG	GG	GG	GG	GG	GG	GG	GG	GG	GG	GG	GG
BOPA2_12_10596	TT	TT	TT	TT	TT	TT	TT	TT	TT	TT	AA	TT	TT	TT	TT	TT	TT	TT	TT	TT	TT	TT	TT	TT	TT	TT	TT	TT	TT	TT	TT	AA	TT	TT	TT	TT	TT	TT	TT	TT	TT	TT	TT	TT	TT	TT	TT	TT	TT
BOPA2_12_10605	GG	GG	GG	GG	GG	GG	GG	GG	GG	GG	GG	GG	GG	GG	GG	GG	GG	GG	GG	GG	GG	GG	GG	GG	GG	GG	AA	GG	GG	GG	GG	GG	GG	GG	GG	GG	GG	GG	GG	GG	GG	GG	GG	GG	GG	GG	GG	GG	GG
BOPA2_12_10607	GG	GG	GG	GG	GG	GG	GG	GG	GG	GG	GG	GG	GG	GG	GG	GG	GG	GG	GG	GG	GG	GG	GG	GG	GG	GG	GG	GG	GG	GG	GG	GG	GG	GG	GG	GG	GG	GG	GG	GG	GG	GG	GG	GG	GG	GG	GG	GG	GG
BOPA2_12_10609	AA	AA	AA	AA	CC	AA	CC	AA	CC	AA	AA	AA	AA	CC	AA	AA	CC	AA	AA	AA	AA	AA	AA	CC	AA	AA	AA	AA	AA	AA	AA	AA	AA	AA	AA	AA	AA	AA	AA	AA	CC	CC	CC	CC	AA	CC	CC	AA	AA
BOPA2_12_10613	GG	GG	GG	GG	GG	GG	GG	GG	GG	GG	GG	GG	GG	GG	GG	GG	GG	GG	GG	GG	GG	GG	GG	GG	GG	GG	GG	GG	GG	GG	GG	AA	GG	GG	GG	GG	GG	GG	GG	GG	GG	GG	GG	GG	GG	GG	GG	GG	GG
BOPA2_12_10615	AA	AA	AA	AA	AA	AA	AA	AA	AA	AA	AA	AA	AA	AA	AA	AA	AC	AA	AA	AA	CC	AA	CC	AA	AA	AA	AA	AA	AA	AA	AA	AA	AA	AA	AA	AA	AA	AA	AA	CC	AA	AA	AA	AA	AA	AA	AA	AA	AA
BOPA2_12_10623	AA	AA	AA	AA	AA	AA	AA	GG	AA	AA	AA	AA	AA	GG	AA	AA	AA	AA	AA	AA	AA	AA	AA	AA	AA	GG	AA	AA	AA	AA	AA	AA	AA	AA	AA	AA	AA	GG	AA	AA	AA	AA	AA	GG	AA	AA	AA	AA	GG
BOPA2_12_10626	AA	AA	AA	AA	AA	AA	AA	AA	AA	AA	AA	AA	AA	AA	AA	AA	AA	AA	AA	AA	AA	AA	AA	AA	AA	AA	AA	AA	AA	AA	AA	AA	AA	AA	AA	AA	AA	AA	AA	AA	AA	AA	AA	AA	AA	AA	AA	AA	AA
BOPA2_12_10629	AA	AA	AA	AA	AA	AA	AA	AA	AA	AA	AA	AA	AA	AA	AA	AA	AA	AA	AA	AA	AA	AA	AA	AA	AA	AA	AA	AA	AA	AA	AA	AA	AA	AA	AA	AA	AA	AA	AA	AA	AA	AA	AA	AA	AA	AA	AA	AA	AA
BOPA2_12_10633	--	GG	GG	CC	GG	GG	CC	GG	--	GG	GG	GG	GG	GG	GG	CC	--	GG	GG	GG	GG	GG	--	GG	--	GG	GG	--	GG	CC	--	GG	GG	GG	GG	GG	GG	GG	--	GG	GG	GG	GG	GG	GG	GG	GG	GG	GG
BOPA2_12_10634	GG	GG	AA	AA	GG	GG	AA	GG	GG	GG	GG	GG	GG	GG	GG	AA	GG	GG	GG	GG	AA	GG	GG	GG	GG	GG	GG	GG	GG	AA	GG	GG	GG	GG	GG	GG	GG	GG	GG	GG	GG	GG	GG	GG	GG	GG	GG	GG	GG
BOPA2_12_10636	GG	GG	GG	GG	GG	AA	GG	GG	GG	GG	GG	GG	GG	AA	AA	GG	GG	AA	GG	GG	GG	GG	GG	GG	GG	GG	AA	AA	GG	GG	GG	GG	GG	GG	GG	GG	GG	GG	GG	GG	GG	GG	GG	GG	GG	GG	GG	GG	GG
BOPA2_12_10637	AA	AA	AA	AA	GG	AA	AA	AA	AA	AA	AA	AA	AA	AA	GG	AA	AA	AA	AA	AA	AA	AA	AA	AA	AA	AA	AG	AA	GG	AA	AA	AA	AA	AA	AA	AA	AA	AA	AA	AA	AA	AA	AA	AA	AA	AA	AA	AA	AA
BOPA2_12_10640	CC	CC	CC	AA	CC	CC	CC	CC	CC	CC	CC	CC	CC	CC	CC	CC	CC	CC	CC	CC	CC	CC	CC	CC	CC	CC	CC	CC	CC	AA	CC	CC	CC	CC	CC	CC	CC	CC	CC	CC	CC	CC	CC	CC	CC	CC	CC	CC	CC
BOPA2_12_10649	AA	CC	CC	CC	CC	CC	CC	CC	AA	CC	CC	CC	CC	CC	CC	CC	CC	CC	CC	CC	CC	CC	CC	CC	CC	CC	CC	CC	CC	CC	CC	CC	CC	AA	CC	CC	CC	CC	CC	CC	CC	CC	CC	CC	CC	CC	CC	CC	CC
BOPA2_12_10652	CC	CC	CC	CC	CC	CC	CC	CC	CC	CC	CC	CC	CC	CC	CC	CC	CC	CC	CC	CC	CC	CC	AA	CC	CC	CC	CC	CC	CC	CC	CC	CC	CC	CC	CC	CC	AA	CC	CC	AA	CC	AA	CC	CC	CC	AA	CC	AA	CC
BOPA2_12_10655	GG	GG	GG	GG	GG	GG	GG	GG	GG	GG	GG	GG	GG	GG	GG	GG	GG	GG	GG	GG	GG	GG	GG	GG	GG	GG	GG	GG	GG	GG	GG	GG	GG	GG	GG	GG	GG	GG	GG	GG	GG	GG	GG	GG	GG	GG	GG	GG	GG
BOPA2_12_10662	TT	TT	AA	AA	AA	TT	TT	TT	TT	TT	TT	AA	TT	AA	AA	TT	TT	AA	TT	AA	TT	AA	TT	TT	TT	TT	AA	AA	TT	AA	AA	AA	TT	AA	TT	TT	TT	TT	TT	TT	TT	TT	TT	TT	TT	TT	TT	TT	TT
BOPA2_12_10666	GG	GG	GG	GG	GG	GG	GG	AA	GG	GG	GG	GG	GG	GG	GG	GG	AA	GG	AA	GG	GG	AA	AA	AA	AA	GG	AG	GG	AA	GG	GG	GG	GG	AA	AA	GG	GG	AA	GG	AA	GG	AA	GG	GG	GG	GG	GG	GG	GG
BOPA2_12_10670	CC	CC	CC	CC	CC	CC	CC	CC	CC	CC	CC	CC	CC	CC	CC	CC	CC	CC	CC	CC	CC	GG	CC	CC	CC	CC	GG	CC	GG	CC	CC	CC	CC	GG	CC	CC	CC	CC	CC	CC	CC	CC	CC	CC	CC	CC	CC	CC	CC
BOPA2_12_10674	GG	GG	AA	AA	GG	GG	GG	GG	GG	GG	GG	GG	GG	GG	GG	GG	GG	GG	GG	GG	AA	GG	GG	GG	GG	GG	GG	GG	GG	AA	GG	GG	GG	GG	AA	AA	GG	GG	GG	GG	GG	GG	GG	GG	GG	GG	GG	GG	GG
BOPA2_12_10677	AA	AA	AA	AA	AA	CC	AA	AA	AA	AA	AA	AA	AA	AA	AA	AA	AC	AA	AA	AA	AA	AA	AA	AA	AA	AA	AA	AA	AA	AA	AA	AA	AA	AA	AA	AA	CC	CC	AA	AA	AA	AA	AA	AA	AA	AA	AA	AA	AA
BOPA2_12_10678	AA	AA	AA	CC	AA	AA	AA	AA	AA	AA	AA	AA	AA	AA	AA	AA	AA	AA	AA	AA	AA	AA	AA	AA	AA	AA	AA	AA	AA	CC	AA	CC	AA	CC	CC	AA	AA	AA	AA	AA	AA	AA	AA	AA	AA	AA	AA	AA	AA
BOPA2_12_10689	AA	AA	GG	GG	AA	AA	AA	AA	AA	AA	AA	AA	AA	AA	AA	AA	AA	AA	AA	AA	AA	AA	AA	AA	AA	AA	AA	AA	AA	AA	AA	GG	AA	AA	AA	AA	AA	AA	AA	AA	AA	AA	AA	AA	AA	AA	AA	AA	AA
BOPA2_12_10693	GG	GG	AA	GG	GG	GG	GG	GG	GG	GG	GG	GG	GG	GG	GG	GG	AA	GG	GG	GG	GG	GG	GG	GG	GG	GG	GG	GG	GG	AA	GG	GG	GG	GG	GG	GG	GG	GG	GG	AA	GG	GG	GG	GG	GG	GG	GG	GG	GG
BOPA2_12_10696	GG	GG	GG	GG	GG	GG	GG	GG	GG	GG	GG	GG	GG	GG	GG	GG	GG	GG	AA	GG	GG	AA	GG	GG	GG	GG	GG	GG	GG	GG	GG	GG	GG	GG	GG	GG	GG	GG	GG	GG	GG	GG	GG	GG	GG	GG	GG	GG	GG
BOPA2_12_10698	GG	AA	AA	GG	GG	GG	GG	AA	AG	AA	GG	GG	GG	GG	GG	GG	GG	GG	GG	GG	GG	GG	GG	GG	GG	GG	GG	GG	AA	GG	AA	GG	AA	AA	GG	GG	GG	AA	GG	GG	GG	GG	GG	GG	GG	GG	GG	GG	GG
BOPA2_12_10704	AA	GG	GG	AA	GG	GG	GG	AA	GG	GG	GG	GG	GG	GG	GG	GG	GG	AA	AA	AG	AA	GG	GG	GG	AA	GG	AA	GG	GG	AA	AA	GG	GG	GG	AA	AA	GG	GG	AA	GG	GG	GG	GG	GG	GG	GG	GG	GG	GG
BOPA2_12_10713	GG	GG	AA	GG	GG	GG	GG	GG	AG	AA	GG	GG	GG	GG	GG	GG	GG	GG	GG	GG	GG	AA	GG	GG	GG	GG	AA	GG	GG	GG	AA	GG	GG	GG	GG	GG	GG	AA	GG	GG	GG	GG	GG	AA	AG	GG	GG	GG	GG
BOPA2_12_10715	CC	CC	CC	CC	CC	CC	CC	CC	GG	CC	CC	CC	CC	CC	CC	CC	CC	CC	CC	CC	CC	CC	CC	CC	CC	CC	CC	CC	CC	CC	CC	CC	CC	CC	CC	CC	CC	CC	CC	CC	CC	CC	CC	CC	CC	CC	CC	CC	CC
BOPA2_12_10717	AA	AA	GG	AA	AA	AA	AA	AA	AA	AA	AA	AA	AA	AA	AA	AA	AA	AA	AA	AA	AA	GG	AA	AA	AA	AA	AA	AA	AA	AA	AA	AA	AA	AA	AA	AA	AA	GG	AA	AA	AA	AA	AA	AA	AA	AA	AA	AA	AA
BOPA2_12_10718	GG	GG	GG	AA	GG	GG	GG	GG	GG	GG	GG	GG	GG	GG	GG	GG	GG	GG	GG	GG	GG	GG	GG	GG	GG	GG	GG	GG	GG	GG	GG	GG	GG	GG	GG	GG	GG	GG	GG	GG	GG	GG	GG	GG	GG	GG	GG	GG	GG
BOPA2_12_10719	AA	AA	AA	AA	AA	AA	AA	AA	AA	AA	AA	AA	AA	CC	AA	AA	AA	AA	AA	AA	AA	AA	AA	AA	AA	AA	AA	AA	AA	AA	CC	AA	AA	AA	AA	AA	AA	AA	AA	AA	AA	AA	AA	CC	AA	AA	AA	AA	CC
BOPA2_12_10725	CC	CC	CC	CC	CC	CC	CC	CC	CC	CC	CC	CC	CC	CC	CC	CC	CC	CC	CC	CC	CC	CC	CC	CC	CC	CC	CC	CC	CC	CC	CC	CC	CC	CC	CC	CC	CC	CC	CC	CC	CC	CC	CC	CC	CC	CC	CC	CC	CC
BOPA2_12_10732	GG	GG	GG	GG	GG	GG	GG	GG	GG	GG	GG	GG	GG	GG	GG	GG	GG	GG	GG	GG	GG	GG	GG	GG	GG	GG	GG	GG	GG	GG	GG	GG	GG	GG	GG	GG	GG	GG	GG	GG	GG	GG	GG	GG	GG	GG	GG	GG	GG
BOPA2_12_10735	AA	AA	AA	AA	AA	AA	AA	AA	AA	AA	CC	CC	AA	AA	AA	AA	AA	AA	AA	CC	AA	AA	AA	AA	AA	AA	AA	AA	AA	AA	AA	AA	AA	AA	AA	AA	AA	AA	AA	AA	AA	AA	AA	AA	AA	AA	AA	AA	AA
BOPA2_12_10739	GG	AA	GG	GG	AA	AA	AA	GG	AA	AA	AA	AA	AA	AA	GG	GG	AA	GG	GG	AA	GG	GG	AA	GG	GG	AA	AA	AA	AA	AA	GG	GG	AA	AA	GG	GG	AA	AA	GG	AA	AA	AA	AA	AA	AA	AA	AA	AA	GG
BOPA2_12_10746	GG	GG	GG	GG	GG	GG	GG	GG	GG	GG	GG	GG	GG	GG	GG	GG	GG	GG	GG	GG	GG	AA	GG	GG	GG	GG	AA	GG	GG	GG	GG	GG	GG	GG	GG	GG	GG	GG	GG	GG	GG	GG	GG	GG	GG	GG	GG	GG	GG
BOPA2_12_10752	AA	GG	GG	GG	AA	GG	AA	GG	AG	AA	AA	AA	GG	AA	AA	AA	AA	GG	AA	AA	GG	AA	AA	AA	AA	AA	AA	GG	AA	GG	AA	GG	AA	GG	GG	GG	AA	AA	AA	AA	AA	AA	AA	AA	AA	AA	AG	AA	GG
BOPA2_12_10758	GG	GG	AA	GG	AA	GG	GG	AA	AA	AA	AA	AA	GG	AA	AA	GG	AA	GG	GG	AA	AA	GG	AA	GG	GG	AA	AA	GG	AA	GG	AA	AA	AA	GG	GG	GG	AA	AA	GG	AA	GG	AA	AA	AA	AA	AA	AA	AA	AA
BOPA2_12_10769	AA	AA	AA	GG	AA	GG	AA	AA	AG	AA	AA	AA	AA	AA	AA	AA	GG	AA	AA	AA	AA	AA	GG	GG	GG	GG	AA	GG	AA	GG	AA	AA	GG	AA	AA	GG	GG	GG	AA	AA	AA	AA	AA	AA	AA	AA	AA	AA	AA
BOPA2_12_10777	GG	GG	AA	AA	AA	AA	AA	AA	--	GG	AA	GG	AA	AG	--	AA	AA	AA	AA	GG	AA	AA	AA	GG	GG	GG	AA	GG	AA	AA	AA	AA	GG	GG	GG	AA	AA	AA	GG	AA	AA	AA	AA	AA	AA	AA	AA	AA	AA
BOPA2_12_10784	CC	CC	CC	CC	CC	CC	CC	CC	CC	CC	CC	CC	CC	CC	CC	CC	CC	CC	CC	CC	CC	CC	CC	CC	CC	CC	CC	CC	CC	CC	CC	CC	CC	CC	CC	CC	CC	CC	CC	CC	CC	CC	CC	CC	CC	CC	CC	CC	CC
BOPA2_12_10792	AA	GG	AA	AA	AA	--	AA	AA	AA	AA	AA	AA	AA	AA	AA	AA	--	AA	AA	AA	AA	AA	--	AA	AA	AA	AA	AA	--	AA	AA	GG	AA	--	GG	AA	--	AA	GG	--	--	AA	AA	AA	--	AA	--	AA	AA
BOPA2_12_10803	AA	AA	GG	AA	AA	AA	AA	AA	AA	AA	AA	AA	AA	AA	AA	AA	AA	AA	AA	AA	GG	GG	AA	AA	AA	AA	AA	AA	AA	AA	AA	GG	AA	AA	AA	AA	AA	GG	AA	AA	AA	AA	AA	AA	AA	AA	AA	AA	AA
BOPA2_12_10808	GG	GG	GG	GG	GG	GG	GG	GG	GG	GG	GG	GG	GG	GG	GG	GG	GG	GG	GG	GG	GG	GG	GG	GG	GG	GG	GG	GG	GG	AA	GG	GG	GG	GG	GG	GG	GG	GG	GG	GG	GG	GG	GG	GG	GG	GG	GG	GG	GG
BOPA2_12_10810	TT	TT	TT	TT	TT	TT	TT	TT	TT	TT	TT	TT	TT	TT	TT	TT	TT	TT	TT	TT	TT	TT	TT	TT	TT	TT	TT	TT	TT	TT	TT	TT	TT	TT	TT	TT	TT	TT	TT	TT	TT	TT	TT	TT	TT	TT	TT	TT	TT
BOPA2_12_10824	GG	GG	GG	GG	GG	GG	GG	GG	GG	GG	--	--	GG	GG	GG	GG	AG	GG	GG	--	GG	AG	AG	GG	GG	GG	AG	GG	GG	GG	GG	GG	GG	GG	GG	GG	GG	AG	GG	AG	GG	GG	GG	--	GG	GG	GG	GG	--
BOPA2_12_10836	GG	GG	GG	GG	GG	GG	GG	GG	GG	GG	GG	GG	GG	GG	GG	GG	GG	GG	GG	GG	GG	GG	GG	GG	GG	GG	GG	GG	GG	GG	GG	AA	GG	GG	GG	GG	GG	GG	GG	GG	GG	GG	GG	GG	GG	GG	GG	GG	GG
BOPA2_12_10844	CC	CC	CC	AA	CC	CC	CC	AA	CC	CC	CC	CC	CC	CC	CC	CC	CC	CC	CC	CC	CC	CC	CC	CC	CC	CC	CC	CC	CC	CC	CC	CC	CC	AA	AA	CC	CC	CC	CC	CC	CC	CC	CC	AA	CC	CC	CC	CC	AA
BOPA2_12_10847	GG	AA	GG	GG	GG	GG	GG	GG	AA	GG	GG	GG	GG	GG	GG	GG	GG	GG	AA	GG	GG	GG	GG	GG	AA	GG	GG	GG	GG	GG	GG	GG	GG	GG	GG	GG	GG	GG	AA	GG	GG	GG	GG	GG	GG	GG	GG	GG	GG
BOPA2_12_10850	AA	AA	AA	AA	AA	AA	AA	AA	AA	AA	AA	AA	AA	AA	AA	AA	AA	AA	AA	AA	AA	AA	AA	AA	AA	AA	AA	AA	AA	AA	AA	AA	AA	AA	AA	AA	AA	AA	AA	AA	AA	AA	AA	AA	AA	AA	AA	AA	AA
BOPA2_12_10857	AA	CC	AA	AA	CC	CC	CC	CC	CC	CC	AA	AA	CC	CC	AA	CC	AC	AA	CC	AA	AA	AA	AA	CC	CC	AA	CC	AA	CC	AA	CC	AA	CC	CC	AA	AA	CC	CC	CC	AA	CC	CC	CC	CC	CC	CC	CC	CC	CC
BOPA2_12_10859	AA	GG	AA	AA	AA	AA	GG	GG	GG	AA	GG	GG	GG	GG	AA	GG	GG	GG	GG	GG	AA	AA	GG	GG	GG	AA	GG	AA	GG	AA	GG	AA	GG	GG	GG	GG	GG	AA	GG	GG	GG	GG	GG	GG	AG	GG	GG	GG	GG
BOPA2_12_10860	AA	AA	AA	AA	AG	AA	GG	GG	GG	GG	GG	GG	GG	GG	GG	GG	GG	AA	AA	GG	AA	AA	GG	AA	GG	AA	AA	AA	AA	AA	GG	GG	AA	AA	AA	AA	GG	GG	AA	GG	GG	GG	GG	GG	GG	GG	GG	GG	GG
BOPA2_12_10864	GG	GG	GG	AA	AA	GG	GG	GG	GG	GG	GG	GG	GG	GG	AA	GG	GG	GG	GG	GG	GG	GG	AA	GG	GG	GG	GG	GG	GG	GG	GG	AA	GG	GG	AA	GG	GG	GG	GG	GG	GG	GG	GG	GG	GG	GG	GG	GG	GG
BOPA2_12_10878	GG	GG	GG	GG	GG	GG	GG	GG	GG	GG	GG	GG	GG	GG	GG	GG	GG	GG	GG	GG	GG	GG	GG	GG	GG	GG	AG	GG	GG	GG	GG	GG	GG	GG	GG	GG	GG	GG	GG	GG	GG	GG	GG	GG	GG	GG	GG	GG	GG
BOPA2_12_10883	AA	AA	AA	AA	AA	AA	AA	AA	AA	AA	AA	AA	AA	AA	AA	AA	AA	AA	AA	AA	AA	AA	AA	AA	AA	AA	AA	AA	AA	AA	AA	AA	AA	AA	AA	AA	AA	AA	AA	AA	AA	AA	AA	AA	AA	AA	AA	AA	AA
BOPA2_12_10887	GG	GG	GG	GG	GG	GG	GG	GG	GG	GG	GG	GG	GG	GG	GG	GG	GG	GG	GG	GG	GG	GG	GG	GG	GG	GG	GG	GG	GG	AA	GG	AA	GG	GG	GG	GG	GG	GG	GG	GG	GG	GG	GG	GG	GG	GG	GG	GG	GG
BOPA2_12_10888	GG	GG	GG	GG	GG	GG	GG	AA	GG	AA	GG	GG	GG	GG	GG	GG	GG	GG	AA	GG	GG	GG	GG	GG	AA	AA	GG	GG	AA	AA	GG	AA	GG	GG	GG	GG	GG	GG	GG	GG	GG	GG	GG	GG	AA	GG	AA	AA	GG
BOPA2_12_10897	GG	GG	GG	GG	GG	GG	GG	GG	GG	GG	AA	GG	GG	GG	GG	GG	GG	GG	GG	GG	GG	AA	GG	GG	GG	AA	GG	AA	AA	GG	AA	GG	GG	AA	GG	GG	GG	GG	GG	GG	GG	GG	GG	GG	GG	GG	GG	GG	GG
BOPA2_12_10904	AA	AA	AA	AA	AA	GG	AA	AA	AA	AA	GG	AA	AA	AA	AA	AA	AA	AA	AA	AA	AA	AA	AA	AA	AA	AA	AA	AA	GG	AA	AA	AA	AA	AA	AA	AA	GG	GG	AA	AA	GG	AA	AA	AA	GG	GG	GG	GG	AA
BOPA2_12_10905	AA	AA	AA	AA	GG	GG	GG	GG	GG	AA	GG	GG	GG	GG	GG	GG	GG	AA	AA	GG	AA	AA	GG	GG	AA	AA	GG	GG	GG	AA	AA	AA	AA	AA	AA	GG	GG	GG	AA	GG	GG	GG	GG	GG	GG	GG	GG	GG	GG
BOPA2_12_10910	AA	GG	GG	GG	GG	AA	AA	GG	GG	GG	GG	AA	AA	GG	GG	AA	AA	GG	AA	AA	GG	AA	GG	AA	GG	GG	AA	AA	GG	GG	GG	GG	GG	AA	AA	GG	GG	GG	AA	GG	GG	GG	GG	GG	GG	GG	AA	GG	GG
BOPA2_12_10915	GG	GG	GG	GG	GG	GG	GG	GG	GG	GG	GG	GG	GG	GG	GG	GG	GG	GG	GG	GG	GG	AA	GG	GG	GG	GG	GG	GG	GG	GG	GG	GG	GG	GG	GG	GG	GG	GG	GG	GG	GG	GG	GG	GG	GG	GG	GG	GG	GG
BOPA2_12_10923	CC	AA	CC	CC	CC	AA	AA	AA	AC	AA	AA	AA	AA	AA	AA	AA	AA	AA	AA	AA	CC	AA	AA	AA	AA	AA	CC	AA	AA	AA	AA	CC	AA	AA	CC	AA	AA	AA	AA	CC	CC	CC	CC	CC	CC	CC	AA	AA	CC
BOPA2_12_10927	AA	AA	AA	AA	GG	AA	AA	AA	AA	AA	GG	GG	AA	GG	AA	AA	AA	AA	AA	GG	AA	AA	AA	AA	AA	AA	GG	AA	AA	AA	AA	AA	AA	AA	AA	AA	AA	AA	AA	AA	AA	AA	AA	AA	AA	AA	AA	AA	AA
BOPA2_12_10930	GG	GG	GG	GG	GG	GG	GG	GG	GG	GG	GG	GG	GG	GG	GG	GG	GG	GG	GG	GG	GG	GG	GG	GG	GG	GG	GG	GG	GG	GG	GG	GG	GG	AG	GG	GG	GG	GG	GG	GG	GG	GG	GG	GG	GG	GG	GG	GG	GG
BOPA2_12_10936	AA	GG	GG	GG	GG	GG	GG	GG	AA	GG	GG	GG	GG	GG	GG	GG	GG	GG	AA	GG	GG	AA	GG	GG	AA	GG	GG	GG	GG	GG	GG	GG	AA	AA	AA	GG	GG	GG	AA	GG	GG	GG	GG	AA	GG	AA	GG	GG	AA
BOPA2_12_10937	GG	GG	CC	GG	CC	CC	CC	CC	CC	CC	CC	CC	CC	CC	CC	CC	CC	GG	GG	CC	GG	CC	CC	GG	GG	CC	CC	CC	CC	CC	CC	GG	GG	CC	GG	CC	CC	CC	GG	CC	CC	CC	CC	CC	CC	CC	CC	CC	CC
BOPA2_12_10938	GG	GG	CC	GG	CC	CC	CC	CC	CC	CC	CC	CC	CC	CC	CC	CC	CG	CC	GG	CC	GG	GG	CC	GG	GG	CC	CC	CC	CC	GG	CC	GG	GG	GG	GG	GG	CC	CC	GG	CC	CC	CC	CC	CC	CC	CC	CC	CC	CC
BOPA2_12_10948	GG	GG	GG	GG	GG	GG	GG	GG	GG	GG	GG	GG	GG	GG	GG	GG	GG	GG	GG	GG	GG	GG	GG	GG	GG	GG	GG	GG	GG	AA	GG	GG	GG	GG	AA	GG	GG	GG	GG	GG	GG	GG	GG	GG	GG	GG	GG	GG	GG
BOPA2_12_10950	GG	GG	GG	GG	GG	AA	GG	GG	GG	GG	GG	GG	GG	GG	GG	GG	AA	GG	GG	GG	GG	GG	AA	GG	GG	GG	GG	GG	AA	GG	AA	GG	GG	GG	GG	GG	AA	GG	GG	AA	GG	GG	AA	GG	AG	AA	AA	AA	GG
BOPA2_12_10953	AA	AA	AA	GG	AA	AA	AA	AA	AA	AA	AA	AA	AA	AA	AA	AA	AA	AA	AA	AA	AA	AA	AA	AA	AA	AA	AA	AA	AA	GG	AA	AA	AA	AA	AA	AA	AA	AA	AA	AA	AA	AA	AA	AA	AA	AA	AA	AA	AA
BOPA2_12_10959	CC	CC	CC	CC	CC	CC	CC	CC	CC	CC	CC	CC	CC	CC	CC	CC	CC	CC	CC	CC	CC	CC	CC	CC	CC	CC	AC	CC	CC	CC	CC	CC	CC	CC	CC	CC	CC	CC	CC	CC	CC	CC	CC	CC	CC	CC	CC	CC	CC
BOPA2_12_10968	AA	GG	AA	GG	GG	GG	GG	GG	GG	GG	GG	GG	GG	GG	GG	GG	GG	GG	GG	GG	GG	GG	GG	GG	GG	GG	GG	GG	GG	AA	GG	AA	GG	AA	AA	GG	GG	GG	AA	GG	GG	GG	GG	GG	AG	GG	GG	GG	GG
BOPA2_12_10969	CC	GG	GG	GG	GG	GG	GG	GG	CC	GG	GG	GG	GG	GG	GG	GG	GG	GG	CC	GG	GG	CC	GG	GG	CC	GG	GG	GG	GG	GG	GG	GG	CC	CC	CC	GG	GG	GG	CC	GG	GG	GG	GG	CC	GG	CC	GG	GG	CC
BOPA2_12_10973	AA	AA	AA	AA	GG	AA	GG	GG	GG	GG	GG	GG	GG	GG	GG	GG	AA	GG	GG	GG	GG	GG	AA	GG	AA	GG	GG	GG	GG	GG	GG	GG	GG	AA	AA	AA	AA	GG	AA	AA	GG	GG	AA	GG	GG	AA	GG	GG	GG
BOPA2_12_10979	GG	GG	AA	AA	AA	AA	GG	AA	AA	AA	AA	AA	GG	AA	AA	GG	AA	GG	AA	AA	AA	AA	AA	GG	AA	GG	AA	AA	AA	AA	AA	AA	AA	AA	GG	AA	AA	AA	GG	AA	GG	AA	AA	AA	GG	AA	GG	AA	GG
BOPA2_12_10981	AA	AA	AA	AA	AA	AA	AA	AA	CC	AA	AA	AA	AA	CC	CC	AA	AA	AA	AA	AA	AA	AA	AA	AA	AA	AA	AA	AA	AA	AA	AA	AA	AA	AA	AA	AA	AA	AA	AA	AA	AA	AA	AA	AA	AA	AA	AA	AA	AA
BOPA2_12_11008	--	CC	--	CC	CC	CC	CC	CC	--	--	CC	CC	CC	--	CC	CC	CC	CC	CC	CC	CC	--	CC	CC	CC	CC	CC	CC	CC	CC	CC	CC	CC	CC	CC	CC	CC	--	CC	CC	CC	CC	CC	CC	CC	CC	CC	CC	CC
BOPA2_12_11011	AA	GG	GG	GG	GG	AA	GG	GG	GG	GG	GG	GG	GG	GG	GG	GG	GG	GG	AA	GG	AA	GG	GG	GG	GG	GG	GG	AA	GG	AA	GG	AA	GG	GG	GG	AA	GG	GG	AA	GG	GG	GG	GG	GG	GG	GG	GG	GG	GG
BOPA2_12_11018	GG	GG	GG	GG	AA	AA	GG	GG	AG	GG	GG	GG	GG	GG	GG	GG	AA	GG	AA	GG	GG	GG	AA	AA	AA	GG	GG	AA	GG	GG	AA	GG	AA	GG	GG	AA	GG	GG	GG	GG	GG	GG	GG	GG	GG	GG	GG	GG	GG
BOPA2_12_11020	GG	GG	GG	GG	GG	GG	GG	GG	GG	GG	GG	GG	GG	GG	GG	GG	GG	GG	GG	GG	GG	GG	GG	GG	GG	GG	GG	GG	GG	GG	GG	GG	GG	GG	GG	GG	GG	GG	GG	GG	GG	GG	GG	GG	GG	GG	GG	GG	GG
BOPA2_12_11030	TT	TT	TT	TT	TT	TT	TT	TT	TT	TT	TT	TT	TT	TT	TT	TT	TT	TT	TT	TT	TT	TT	TT	TT	TT	TT	TT	TT	TT	TT	TT	TT	TT	TT	TT	TT	TT	TT	TT	TT	TT	TT	TT	TT	TT	TT	TT	TT	TT
BOPA2_12_11035	CC	CC	CC	CC	CC	CC	CC	CC	CC	CC	CC	CC	CC	CC	CC	CC	CC	CC	CC	CC	CC	CC	CC	CC	CC	CC	CC	CC	CC	CC	CC	CC	CC	CC	CC	CC	CC	CC	CC	CC	CC	CC	CC	CC	CC	CC	CC	CC	CC
BOPA2_12_11036	CC	CC	CC	CC	CC	CC	CC	CC	CC	CC	CC	CC	CC	CC	CC	CC	CC	CC	CC	CC	CC	CC	CC	CC	CC	CC	CC	CC	CC	CC	CC	CC	CC	CC	CC	CC	CC	CC	CC	CC	CC	CC	CC	CC	CC	CC	CC	CC	CC
BOPA2_12_11039	AA	AA	AA	AA	AA	AA	AA	AA	AA	AA	AA	AA	AA	AA	AA	AA	AA	AA	AA	AA	AA	AA	AA	AA	AA	AA	AA	AA	AA	AA	AA	AA	AA	AA	AA	AA	AA	AA	AA	AA	AA	AA	AA	AA	AA	AA	AA	AA	AA
BOPA2_12_11044	AA	CC	CC	CC	CC	CC	CC	CC	CC	CC	CC	CC	CC	CC	AA	AA	CC	CC	CC	CC	AA	CC	CC	CC	CC	CC	CC	CC	CC	CC	CC	AA	CC	CC	CC	CC	CC	AA	CC	CC	CC	CC	CC	CC	CC	CC	CC	CC	CC
BOPA2_12_11045	GG	GG	GG	GG	GG	GG	GG	GG	GG	GG	GG	GG	GG	GG	GG	GG	GG	GG	GG	GG	GG	GG	GG	GG	GG	GG	GG	GG	GG	GG	GG	GG	GG	GG	GG	GG	GG	GG	GG	GG	GG	GG	GG	GG	GG	GG	GG	GG	GG
BOPA2_12_11047	AA	AA	AA	AA	AA	AA	AA	AA	AA	AA	GG	AA	AA	AA	AA	AA	AA	AA	AA	AA	AA	AA	AA	AA	AA	AA	AA	AA	AA	AA	AA	AA	AA	AA	AA	AA	AA	AA	AA	AA	AA	AA	AA	AA	AA	GG	AA	AA	AA
BOPA2_12_11051	AA	AA	AA	AA	AA	AA	AA	AA	AA	AA	AA	AA	AA	AA	AA	AA	AA	AA	AA	AA	AA	GG	AA	AA	AA	AA	AA	AA	AA	AA	AA	AA	AA	AA	AA	AA	AA	AA	AA	AA	AA	AA	AA	AA	AA	AA	AA	AA	AA
BOPA2_12_11055	AA	AA	CC	AA	AA	AA	AA	AA	AA	AA	AA	AA	AA	AA	AA	AA	AA	AA	AA	AA	AA	AA	AA	AA	AA	AA	AA	AA	AA	AA	AA	AA	AA	AA	AA	AA	AA	AA	AA	AA	AA	AA	AA	AA	AA	AA	AA	AA	AA
BOPA2_12_11062	GG	GG	GG	GG	GG	GG	GG	GG	GG	GG	GG	GG	GG	GG	GG	GG	GG	GG	GG	GG	AA	GG	GG	GG	GG	GG	GG	GG	GG	GG	GG	GG	GG	GG	GG	GG	GG	GG	GG	GG	GG	GG	GG	GG	GG	GG	GG	GG	GG
BOPA2_12_11063	CC	CC	CC	CC	CC	CC	CC	CC	CC	CC	CC	CC	CC	CC	CC	CC	CC	CC	CC	CC	CC	AA	CC	CC	CC	CC	CC	CC	CC	CC	CC	AA	CC	CC	CC	CC	CC	CC	CC	CC	CC	CC	CC	CC	CC	CC	CC	CC	CC
BOPA2_12_11069	GG	GG	GG	GG	GG	GG	GG	GG	GG	GG	GG	GG	GG	GG	GG	GG	GG	GG	GG	GG	GG	GG	GG	GG	GG	GG	GG	GG	GG	GG	GG	GG	GG	GG	GG	GG	GG	GG	GG	GG	GG	GG	GG	GG	GG	GG	GG	GG	GG
BOPA2_12_11077	AA	AA	AA	AA	AA	AA	AA	AA	AA	AA	AA	AA	AA	AA	AA	AA	AA	AA	AA	AA	AA	AA	AA	AA	AA	AA	AA	AA	AA	AA	AA	AA	AA	AA	AA	AA	AA	AA	AA	AA	AA	AA	AA	AA	AA	AA	AA	AA	AA
BOPA2_12_11078	GG	GG	GG	GG	GG	GG	GG	GG	GG	GG	GG	GG	GG	GG	GG	GG	GG	GG	GG	GG	GG	GG	GG	GG	GG	GG	GG	GG	GG	GG	GG	GG	GG	GG	GG	GG	GG	GG	GG	GG	GG	GG	GG	GG	GG	GG	GG	GG	GG
BOPA2_12_11089	GG	GG	GG	GG	GG	GG	GG	GG	GG	GG	GG	GG	GG	GG	GG	GG	GG	GG	GG	GG	GG	GG	GG	GG	GG	GG	GG	GG	GG	GG	GG	GG	GG	GG	GG	GG	GG	GG	GG	GG	GG	GG	GG	GG	GG	GG	GG	GG	GG
BOPA2_12_11095	GG	GG	GG	GG	AG	GG	GG	GG	AG	GG	GG	GG	GG	AG	AG	GG	GG	GG	GG	GG	GG	GG	GG	GG	GG	GG	GG	GG	GG	GG	GG	GG	GG	GG	GG	GG	GG	GG	GG	GG	GG	GG	GG	GG	GG	GG	GG	GG	GG
BOPA2_12_11096	AA	AA	AA	AA	AA	AA	AA	AA	AC	AA	AA	AA	AA	AA	AA	AA	AA	AA	AA	AA	AA	AA	AA	AA	AA	AA	CC	AA	AA	AA	AA	AA	AA	AA	AA	AA	AA	AA	AA	AA	AA	AA	AA	AA	AA	AA	AA	AA	AA
BOPA2_12_11102	AA	AA	AA	AA	AA	AA	AA	AA	AA	AA	AA	AA	AA	AA	AA	AA	AA	AA	AA	AA	AA	AA	AA	AA	AA	AA	AA	AA	AA	AA	AA	AA	AA	AA	AA	AA	AA	AA	AA	AA	AA	AA	AA	AA	AA	AA	AA	AA	AA
BOPA2_12_11103	CC	GG	CC	CC	CC	CC	CC	CC	CC	CC	CC	CC	CC	CC	CC	CC	CC	CC	CC	CC	CC	CC	CC	CC	CC	CC	CC	CC	CC	CC	CC	CC	CC	GG	CC	CC	CC	CC	CC	CC	CC	CC	CC	CC	CC	CC	CC	CC	CC
BOPA2_12_11104	AA	AA	AA	AA	AA	AA	AA	AA	AA	AA	AA	AA	AA	AA	AA	AA	AA	AA	AA	AA	AA	AA	AA	AA	AA	AA	AA	AA	AA	AA	AA	AA	AA	AA	AA	AA	AA	AA	AA	AA	AA	AA	AA	AA	AA	AA	AA	AA	AA
BOPA2_12_11107	GG	GG	GG	GG	GG	GG	GG	GG	GG	GG	GG	GG	GG	GG	GG	GG	GG	GG	GG	GG	GG	AA	GG	GG	GG	AA	GG	GG	GG	GG	GG	GG	GG	GG	GG	GG	GG	GG	GG	GG	GG	GG	GG	GG	GG	GG	GG	GG	GG
BOPA2_12_11108	GG	GG	GG	GG	GG	GG	GG	GG	GG	GG	GG	GG	GG	GG	GG	GG	GG	GG	GG	GG	GG	GG	GG	GG	GG	GG	GG	GG	GG	GG	GG	GG	GG	GG	GG	GG	GG	GG	GG	GG	GG	GG	GG	GG	GG	GG	GG	GG	GG
BOPA2_12_11112	CC	CC	CC	CC	CC	CC	CC	CC	CC	CC	CC	CC	CC	CC	CC	CC	CC	CC	CC	CC	CC	CC	CC	CC	CC	CC	CC	CC	CC	CC	CC	CC	CC	CC	CC	CC	CC	CC	CC	CC	CC	CC	CC	CC	CC	CC	CC	CC	CC
BOPA2_12_11117	TT	TT	TT	TT	TT	TT	TT	TT	TT	TT	TT	TT	TT	TT	TT	TT	TT	TT	TT	TT	TT	TT	TT	TT	TT	TT	TT	TT	TT	TT	TT	TT	TT	TT	TT	TT	TT	TT	TT	TT	TT	TT	TT	TT	TT	TT	TT	TT	TT
BOPA2_12_11121	TT	TT	TT	TT	TT	AA	TT	TT	AT	AA	TT	AA	TT	TT	AA	TT	TT	TT	TT	AA	TT	TT	TT	TT	TT	AA	TT	AA	TT	TT	TT	TT	TT	AA	TT	TT	TT	TT	TT	TT	TT	TT	TT	TT	TT	TT	TT	TT	TT
BOPA2_12_11131	AA	AA	AA	AA	AA	AA	AA	AA	AA	AA	AA	AA	AA	AA	AA	AA	AA	AA	AA	AA	AA	AA	AA	AA	AA	AA	AA	AA	AA	AA	AA	AA	AA	AA	AA	AA	AA	AA	AA	AA	AA	AA	AA	AA	AA	AA	AA	AA	AA
BOPA2_12_11134	GG	GG	GG	GG	GG	GG	GG	GG	GG	GG	GG	GG	GG	GG	GG	GG	GG	GG	GG	GG	GG	GG	GG	GG	GG	GG	GG	GG	GG	GG	GG	GG	GG	GG	GG	GG	GG	GG	GG	GG	GG	GG	GG	GG	GG	GG	GG	GG	GG
BOPA2_12_11138	AA	AA	AA	GG	AA	AA	AA	AA	AA	AA	AA	AA	AA	AA	AA	AA	AA	AA	AA	AA	AA	AA	AA	AA	AA	AA	AA	AA	AA	GG	AA	GG	AA	AA	AA	AA	AA	AA	AA	AA	AA	AA	AA	AA	AA	AA	AA	AA	AA
BOPA2_12_11139	GG	GG	GG	GG	GG	GG	GG	GG	GG	GG	GG	GG	GG	GG	GG	GG	GG	GG	GG	GG	GG	GG	GG	GG	GG	GG	GG	GG	GG	GG	GG	GG	GG	GG	GG	GG	GG	GG	GG	GG	GG	GG	GG	GG	GG	GG	GG	GG	GG
BOPA2_12_11140	GG	GG	GG	GG	GG	AA	GG	GG	GG	GG	AA	GG	GG	GG	GG	GG	GG	GG	GG	GG	GG	GG	GG	GG	GG	AA	GG	AA	GG	GG	GG	GG	GG	GG	GG	GG	GG	GG	GG	GG	GG	GG	GG	GG	GG	GG	GG	GG	GG
BOPA2_12_11144	GG	GG	GG	GG	GG	GG	GG	GG	GG	AA	AA	GG	GG	AA	GG	GG	GG	GG	GG	GG	GG	GG	GG	GG	GG	GG	AG	GG	GG	GG	GG	GG	GG	GG	GG	GG	GG	GG	GG	GG	GG	GG	GG	GG	AA	GG	AA	AA	GG
BOPA2_12_11146	TT	TT	TT	TT	TT	TT	TT	TT	AT	AA	TT	TT	TT	TT	TT	TT	TT	TT	TT	TT	AA	TT	TT	TT	TT	TT	TT	TT	TT	TT	AA	TT	TT	TT	TT	TT	TT	TT	TT	TT	TT	TT	TT	TT	TT	TT	TT	TT	TT
BOPA2_12_11150	GG	GG	GG	GG	GG	GG	GG	GG	GG	GG	GG	GG	GG	GG	GG	GG	GG	GG	GG	GG	GG	GG	GG	GG	GG	GG	GG	GG	GG	GG	GG	GG	GG	GG	GG	GG	GG	GG	GG	GG	GG	GG	GG	GG	GG	GG	GG	GG	GG
BOPA2_12_11151	GG	GG	GG	GG	GG	GG	GG	GG	GG	GG	GG	GG	GG	GG	GG	GG	GG	GG	GG	GG	GG	GG	GG	GG	GG	GG	GG	GG	GG	GG	GG	GG	GG	GG	GG	GG	GG	GG	GG	GG	GG	GG	GG	GG	GG	GG	GG	GG	GG
BOPA2_12_11152	GG	GG	GG	GG	GG	GG	GG	GG	GG	GG	GG	GG	GG	GG	GG	GG	GG	GG	GG	GG	GG	GG	GG	GG	GG	GG	GG	GG	GG	GG	GG	GG	GG	GG	GG	GG	GG	GG	GG	GG	GG	GG	GG	GG	GG	GG	GG	GG	GG
BOPA2_12_11154	GG	AA	AA	AA	GG	AA	AA	AA	AA	AA	AA	AA	AA	AA	GG	AA	AA	GG	GG	AA	AA	GG	AA	AA	GG	GG	GG	GG	AA	AA	AA	AA	GG	GG	GG	AA	AA	GG	AA	AA	AA	AA	AA	AA	AA	AA	AA	AA	AA
BOPA2_12_11163	AA	AA	AA	AA	AA	AA	AA	AA	AA	AA	AA	AA	AA	AA	AA	AA	AA	AA	AA	AA	AA	AA	AA	AA	AA	AA	AA	AA	AA	AA	AA	AA	AA	AA	AA	AA	AA	AA	AA	AA	AA	AA	AA	AA	AA	AA	AA	AA	AA
BOPA2_12_11164	GG	GG	GG	GG	GG	GG	GG	GG	GG	GG	GG	GG	GG	GG	GG	GG	GG	GG	GG	GG	GG	GG	GG	GG	GG	GG	GG	GG	GG	GG	GG	GG	GG	GG	GG	GG	GG	GG	GG	GG	GG	GG	GG	GG	GG	GG	GG	GG	GG
BOPA2_12_11169	--	--	--	AG	GG	GG	--	GG	GG	GG	GG	GG	--	GG	GG	--	GG	--	--	GG	AG	GG	GG	--	--	GG	--	GG	GG	--	--	--	--	--	--	GG	GG	GG	--	GG	GG	GG	GG	GG	--	GG	--	--	GG
BOPA2_12_11171	CC	CC	CC	CC	CC	CC	CC	CC	CC	CC	CC	CC	CC	CC	CC	CC	CC	CC	CC	CC	CC	CC	CC	CC	CC	CC	CC	CC	CC	CC	CC	CC	CC	CC	CC	CC	CC	CC	CC	CC	CC	CC	CC	CC	CC	CC	CC	CC	CC
BOPA2_12_11173	AA	AA	AA	AA	AA	AA	AA	AA	AA	AA	AA	AA	AA	AA	AA	AA	AA	AA	AA	AA	AA	AA	AA	AA	AA	AA	AA	AA	AA	AA	AA	AA	AA	AA	AA	AA	AA	GG	AA	AA	AA	AA	AA	AA	AA	AA	AA	AA	AA
BOPA2_12_11175	CC	CC	CC	CC	CC	CC	CC	CC	CC	CC	CC	CC	CC	CC	CC	CC	CC	CC	CC	CC	CC	CC	CC	CC	CC	CC	CC	CC	CC	CC	CC	CC	CC	CC	CC	CC	CC	CC	CC	CC	CC	CC	CC	CC	CC	CC	CC	CC	CC
BOPA2_12_11181	GG	GG	GG	GG	GG	GG	GG	GG	GG	GG	GG	GG	GG	GG	GG	GG	GG	GG	GG	GG	GG	GG	GG	GG	GG	GG	GG	GG	GG	GG	GG	GG	GG	GG	GG	GG	GG	GG	GG	GG	GG	GG	GG	GG	GG	GG	GG	GG	GG
BOPA2_12_11183	AA	AA	AA	AA	AA	AA	AA	AA	AA	AA	AA	AA	AA	AA	AA	AA	AA	AA	AA	AA	AA	AA	AA	AA	AA	AA	AA	AA	AA	AA	AA	AA	AA	AA	AA	AA	AA	GG	AA	AA	AA	AA	AA	AA	AA	AA	AA	AA	AA
BOPA2_12_11184	GG	GG	GG	GG	GG	GG	GG	GG	GG	GG	GG	GG	GG	GG	GG	GG	GG	GG	GG	GG	AA	GG	GG	GG	GG	GG	GG	GG	GG	GG	GG	GG	GG	GG	GG	GG	GG	GG	GG	GG	GG	GG	GG	GG	GG	GG	GG	GG	GG
BOPA2_12_11190	CC	CC	CC	CC	CC	CC	CC	CC	CC	CC	CC	CC	CC	CC	CC	CC	CC	CC	CC	CC	CC	CC	CC	CC	CC	CC	CC	CC	AA	CC	CC	AA	CC	AA	CC	CC	CC	CC	CC	CC	CC	CC	CC	CC	CC	CC	CC	CC	CC
BOPA2_12_11192	AA	AA	AA	AA	GG	AA	AA	AA	AA	AA	AA	AA	AA	AA	AA	AA	AA	AA	AA	AA	AA	AA	AA	AA	AA	AA	GG	AA	AA	AA	AA	AA	AA	AA	AA	AA	AA	AA	AA	AA	GG	AA	AA	AA	AA	AA	AA	AA	AA
BOPA2_12_11194	AA	AA	AA	AA	AA	AA	AA	AA	AA	AA	AA	AA	AA	AA	AA	AA	AA	AA	AA	AA	AA	AA	AA	AA	AA	AA	AA	AA	AA	AA	AA	AA	AA	AA	AA	AA	AA	AA	AA	AA	AA	AA	AA	AA	AA	AA	AA	AA	AA
BOPA2_12_11202	GG	GG	GG	GG	GG	GG	GG	GG	GG	GG	GG	GG	GG	GG	GG	GG	GG	GG	GG	GG	GG	GG	GG	GG	GG	GG	GG	GG	GG	GG	GG	GG	GG	GG	GG	GG	GG	GG	GG	GG	GG	GG	GG	GG	GG	GG	GG	GG	GG
BOPA2_12_11208	GG	GG	GG	GG	GG	GG	GG	GG	GG	AA	GG	AA	AA	AA	GG	GG	AA	GG	GG	AA	GG	GG	GG	GG	GG	AA	GG	GG	GG	GG	GG	GG	GG	GG	GG	GG	GG	GG	GG	GG	AA	GG	GG	AA	GG	GG	GG	GG	GG
BOPA2_12_11209	GG	GG	GG	GG	GG	GG	GG	GG	GG	GG	GG	GG	GG	GG	GG	GG	GG	GG	GG	GG	GG	CC	GG	GG	GG	GG	GG	GG	GG	GG	GG	GG	GG	GG	GG	GG	GG	GG	GG	GG	GG	GG	GG	GG	GG	GG	GG	GG	GG
BOPA2_12_11232	TT	TT	TT	TT	TT	TT	TT	TT	TT	TT	TT	TT	TT	TT	TT	TT	TT	TT	TT	TT	TT	TT	TT	TT	TT	TT	TT	TT	TT	TT	TT	TT	TT	TT	TT	TT	TT	TT	TT	TT	TT	TT	TT	TT	TT	TT	TT	TT	TT
BOPA2_12_11233	GG	GG	GG	GG	GG	GG	GG	AA	GG	GG	GG	GG	GG	GG	GG	GG	GG	GG	GG	GG	GG	GG	GG	GG	GG	GG	GG	GG	GG	GG	GG	GG	GG	GG	GG	GG	GG	GG	GG	GG	GG	GG	GG	GG	GG	GG	GG	GG	GG
BOPA2_12_11235	GG	GG	GG	GG	GG	GG	GG	GG	GG	GG	GG	GG	GG	GG	GG	GG	GG	GG	GG	GG	GG	GG	GG	GG	GG	GG	GG	GG	GG	GG	GG	GG	GG	GG	GG	GG	GG	GG	GG	GG	GG	GG	GG	GG	GG	GG	GG	GG	GG
BOPA2_12_11237	AA	AA	AA	AA	AA	AA	AA	AA	AA	AA	AA	AA	AA	AA	AA	AA	AA	AA	AA	AA	AA	AA	AA	AA	AA	AA	AA	AA	AA	AA	AA	AA	AA	AA	AA	AA	AA	AA	AA	AA	AA	AA	AA	AA	AA	AA	AA	AA	AA
BOPA2_12_11242	GG	GG	GG	GG	GG	GG	GG	GG	GG	GG	GG	GG	GG	GG	GG	GG	GG	GG	GG	GG	GG	GG	GG	GG	GG	GG	GG	GG	GG	GG	GG	GG	GG	GG	GG	GG	GG	GG	GG	GG	GG	GG	GG	GG	GG	GG	GG	GG	GG
BOPA2_12_11245	CC	CC	CC	CC	CC	CC	CC	CC	CC	CC	CC	CC	CC	CC	CC	CC	CC	CC	CC	CC	CC	CC	CC	CC	CC	CC	CC	CC	CC	CC	CC	CC	CC	CC	CC	CC	CC	CC	CC	CC	CC	CC	CC	CC	CC	CC	CC	CC	CC
BOPA2_12_11252	AA	AA	AA	CC	AA	AA	AA	AA	AA	AA	AA	AA	AA	AA	AA	AA	AA	AA	AA	AA	AA	AA	AA	AA	AA	AA	AA	AA	AA	AA	AA	AA	AA	AA	AA	AA	AA	AA	AA	AA	AA	AA	AA	AA	AA	AA	AA	AA	AA
BOPA2_12_11253	AA	AA	GG	AA	AA	AA	AA	AA	AA	AA	AA	AA	AA	AA	GG	AA	AA	AA	AA	AA	GG	GG	AA	AA	AA	AA	AA	AA	AA	AA	AA	GG	AA	AA	AA	AA	AA	GG	AA	AA	AA	AA	AA	AA	AA	AA	AA	AA	AA
BOPA2_12_11254	AA	AA	AA	AA	AA	AA	AA	CC	AA	AA	AA	AA	AA	AA	AA	AA	AA	AA	AA	AA	AA	AA	AA	AA	AA	AA	AA	AA	AA	AA	AA	AA	AA	AA	AA	AA	AA	AA	AA	AA	AA	AA	AA	AA	AA	AA	AA	AA	AA
BOPA2_12_11255	GG	GG	CC	CC	CC	GG	GG	GG	GG	GG	GG	GG	GG	GG	GG	GG	GG	GG	GG	GG	GG	GG	GG	GG	GG	GG	GG	GG	GG	CC	GG	CC	GG	GG	GG	GG	GG	GG	GG	GG	GG	GG	GG	GG	GG	GG	GG	GG	GG
BOPA2_12_11265	GG	GG	GG	GG	GG	GG	GG	GG	GG	GG	GG	GG	GG	GG	GG	GG	GG	GG	GG	GG	GG	GG	GG	GG	GG	GG	GG	GG	GG	GG	GG	GG	GG	GG	GG	GG	GG	GG	GG	GG	GG	GG	GG	GG	GG	GG	GG	GG	GG
BOPA2_12_11266	CC	CC	CC	CC	CC	CC	CC	CC	CC	CC	CC	CC	CC	CC	CC	CC	CC	CC	CC	CC	CC	CC	CC	CC	CC	CC	CC	CC	CC	CC	CC	CC	CC	CC	CC	CC	CC	CC	CC	CC	CC	CC	CC	CC	CC	CC	CC	CC	CC
BOPA2_12_11267	GG	GG	GG	GG	GG	GG	GG	GG	GG	GG	GG	GG	GG	GG	GG	GG	GG	GG	GG	GG	GG	GG	GG	GG	GG	GG	GG	GG	GG	GG	GG	GG	GG	GG	GG	GG	GG	GG	GG	GG	GG	GG	GG	GG	GG	GG	GG	GG	GG
BOPA2_12_11269	GG	GG	GG	GG	GG	GG	GG	GG	GG	GG	GG	GG	GG	GG	GG	GG	GG	GG	GG	GG	GG	GG	GG	GG	GG	GG	GG	GG	GG	GG	GG	GG	GG	GG	GG	GG	GG	GG	GG	GG	GG	GG	GG	GG	GG	GG	GG	GG	GG
BOPA2_12_11272	GG	GG	GG	GG	GG	GG	GG	GG	GG	GG	GG	GG	GG	GG	GG	GG	GG	GG	GG	GG	GG	GG	GG	GG	GG	GG	GG	GG	GG	GG	GG	GG	GG	GG	AA	GG	GG	GG	GG	GG	GG	GG	GG	GG	GG	GG	GG	GG	GG
BOPA2_12_11274	CC	CC	CC	CC	CC	CC	CC	CC	CC	CC	CC	CC	CC	CC	CC	CC	CC	CC	CC	CC	CC	CC	CC	CC	CC	CC	CC	CC	CC	CC	CC	CC	CC	CC	CC	CC	CC	CC	CC	CC	CC	CC	CC	CC	CC	CC	CC	CC	CC
BOPA2_12_11278	GG	GG	GG	AA	GG	GG	GG	GG	GG	GG	GG	GG	GG	GG	GG	GG	GG	GG	GG	GG	GG	GG	GG	GG	GG	GG	GG	GG	GG	AA	GG	GG	GG	GG	GG	GG	GG	GG	GG	GG	GG	GG	GG	GG	GG	GG	GG	GG	GG
BOPA2_12_11284	AA	AA	AA	AA	AA	AA	AA	AA	AA	AA	AA	AA	AA	AA	AA	AA	AA	AA	AA	AA	AA	AA	AA	AA	AA	AA	AA	AA	AA	AA	AA	AA	AA	AA	AA	AA	AA	AA	AA	AA	AA	AA	AA	AA	AA	AA	AA	AA	AA
BOPA2_12_11285	GG	GG	CC	GG	GG	GG	GG	GG	GG	GG	GG	GG	GG	GG	GG	GG	GG	GG	GG	GG	GG	GG	GG	GG	GG	GG	GG	GG	GG	GG	GG	CC	GG	GG	CC	GG	GG	GG	GG	GG	GG	GG	GG	GG	GG	GG	GG	GG	GG
BOPA2_12_11288	GG	GG	GG	GG	CC	GG	GG	GG	GG	GG	GG	GG	GG	GG	GG	GG	GG	GG	GG	GG	GG	GG	GG	GG	GG	GG	GG	GG	GG	GG	GG	GG	GG	GG	GG	GG	GG	GG	GG	GG	GG	GG	GG	GG	GG	GG	GG	GG	GG
BOPA2_12_11295	CC	CC	CC	GG	CC	CC	CC	CC	CC	CC	CC	CC	CC	CC	CC	CC	CC	CC	CC	CC	CC	CC	CC	CC	CC	CC	CC	CC	CC	GG	CC	GG	CC	CC	GG	CC	CC	CC	CC	CC	CC	CC	CC	CC	CC	CC	CC	CC	CC
BOPA2_12_11298	GG	GG	GG	GG	GG	GG	GG	GG	GG	GG	GG	GG	GG	GG	GG	GG	GG	GG	GG	GG	GG	GG	GG	GG	GG	GG	GG	GG	GG	GG	GG	GG	GG	GG	GG	GG	GG	GG	GG	GG	GG	GG	GG	GG	GG	GG	GG	GG	GG
BOPA2_12_11300	GG	GG	GG	GG	GG	GG	GG	GG	AA	GG	GG	GG	GG	GG	GG	GG	GG	GG	AA	GG	GG	GG	GG	GG	AA	GG	GG	GG	GG	GG	GG	GG	GG	GG	GG	GG	GG	GG	GG	GG	GG	GG	GG	GG	GG	GG	GG	GG	GG
BOPA2_12_11301	AA	AA	AA	AA	AG	AA	AG	AA	AA	AA	AA	AA	AA	AA	--	AG	AA	AG	AA	AA	AA	AA	AA	AA	AA	AA	AA	AA	AA	AA	AA	AA	AA	AA	AA	AG	AA	AA	AA	AA	AA	AA	AA	AA	AA	AA	AA	AA	AA
BOPA2_12_11309	GG	GG	GG	AA	GG	GG	GG	GG	GG	GG	GG	GG	GG	GG	GG	GG	GG	GG	GG	GG	AA	GG	GG	GG	GG	GG	GG	GG	GG	GG	GG	GG	GG	GG	GG	GG	GG	GG	GG	GG	GG	GG	GG	GG	GG	GG	GG	GG	GG
BOPA2_12_11310	AA	GG	AA	AA	AA	AA	AA	AA	AA	AA	AA	AA	AA	AA	AA	AA	AA	AA	AA	AA	AA	AA	AA	AA	AA	AA	AA	AA	AA	AA	AA	AA	AA	AA	GG	AA	AA	AA	GG	AA	AA	AA	AA	AA	AA	AA	AA	AA	AA
BOPA2_12_11311	GG	GG	GG	GG	GG	GG	GG	GG	GG	GG	GG	GG	GG	GG	GG	GG	GG	GG	GG	GG	GG	GG	GG	GG	GG	GG	GG	GG	GG	GG	GG	GG	GG	GG	GG	GG	GG	GG	GG	GG	GG	AA	GG	GG	GG	GG	GG	GG	GG
BOPA2_12_11315	AA	AA	AA	AA	AA	AA	AA	AA	AA	AA	AA	AA	AA	AA	AA	AA	AA	AA	AA	AA	AA	AA	AA	AA	AA	AA	AA	AA	AA	AA	AA	AA	AA	AA	AA	AA	AA	AA	AA	AA	AA	AA	AA	AA	AA	AA	AA	AA	AA
BOPA2_12_11316	GG	GG	GG	GG	GG	GG	GG	GG	GG	GG	GG	GG	GG	GG	GG	GG	GG	GG	GG	GG	GG	GG	GG	GG	GG	GG	GG	GG	GG	GG	GG	GG	GG	GG	GG	GG	GG	GG	GG	GG	GG	GG	GG	GG	GG	GG	GG	GG	GG
BOPA2_12_11318	CC	CC	CC	AC	AC	CC	CC	CC	--	CC	CC	CC	CC	CC	AC	CC	CC	CC	CC	CC	CC	AC	AC	CC	CC	CC	CC	AC	CC	CC	CC	AC	CC	CC	AC	CC	CC	CC	CC	CC	CC	CC	CC	CC	CC	CC	CC	CC	CC
BOPA2_12_11321	GG	GG	GG	GG	GG	GG	GG	GG	GG	GG	GG	GG	GG	GG	GG	GG	GG	GG	GG	GG	GG	GG	GG	GG	GG	GG	GG	GG	GG	GG	GG	GG	GG	GG	GG	GG	GG	GG	GG	GG	GG	GG	GG	GG	GG	GG	GG	GG	GG
BOPA2_12_11322	AA	AA	AA	AA	AA	AA	AA	AA	GG	AA	GG	AA	AA	AA	AA	AA	GG	AA	AA	AA	AA	AA	AA	AA	AA	AA	AA	AA	AA	AA	GG	AA	AA	AA	AA	AA	AA	AA	AA	AA	AA	AA	AA	AA	AA	AA	AA	AA	AA
BOPA2_12_11325	AA	AA	AA	AA	AA	AA	AA	AA	AA	AA	AA	AA	AA	AA	AA	AA	AA	AA	AA	AA	AA	AA	AA	AA	AA	AA	AA	AA	AA	AA	AA	AA	AA	AA	AA	AA	AA	AA	AA	AA	AA	AA	AA	AA	AA	AA	AA	AA	AA
BOPA2_12_11338	GG	GG	GG	GG	GG	GG	GG	GG	GG	GG	GG	GG	GG	GG	GG	GG	GG	GG	GG	GG	GG	GG	GG	GG	GG	GG	GG	GG	GG	GG	GG	GG	GG	GG	GG	GG	GG	GG	GG	GG	GG	GG	GG	GG	GG	GG	GG	GG	GG
BOPA2_12_11339	GG	GG	GG	GG	GG	GG	GG	GG	GG	GG	GG	GG	GG	GG	GG	GG	GG	GG	GG	GG	GG	GG	GG	GG	GG	GG	GG	GG	GG	GG	GG	GG	GG	GG	GG	GG	GG	GG	GG	GG	GG	GG	GG	GG	GG	GG	GG	GG	GG
BOPA2_12_11340	GG	GG	GG	GG	GG	GG	GG	GG	GG	GG	GG	GG	GG	GG	GG	GG	GG	GG	GG	GG	GG	GG	GG	GG	GG	GG	GG	GG	GG	GG	GG	GG	GG	GG	GG	GG	GG	GG	GG	GG	GG	GG	GG	GG	GG	GG	GG	GG	GG
BOPA2_12_11353	GG	AA	GG	GG	GG	GG	GG	GG	GG	GG	GG	GG	GG	GG	GG	GG	GG	GG	GG	GG	GG	GG	GG	GG	GG	GG	GG	GG	GG	GG	GG	AA	GG	GG	GG	GG	GG	GG	GG	GG	GG	GG	GG	GG	GG	GG	GG	GG	GG
BOPA2_12_11357	CC	CC	CC	CC	CC	CC	CC	CC	CC	CC	CC	CC	CC	CC	CC	CC	CC	CC	CC	CC	CC	CC	CC	CC	CC	CC	CC	CC	CC	CC	CC	CC	CC	CC	CC	CC	CC	CC	CC	CC	CC	CC	CC	CC	CC	CC	CC	CC	CC
BOPA2_12_11363	GG	GG	GG	GG	GG	GG	GG	GG	GG	GG	GG	GG	GG	GG	GG	GG	GG	GG	GG	GG	GG	GG	GG	GG	GG	GG	GG	GG	GG	GG	GG	GG	GG	GG	GG	GG	GG	GG	GG	GG	GG	GG	GG	GG	GG	GG	GG	GG	GG
BOPA2_12_11368	AA	AA	GG	AA	GG	GG	GG	AA	GG	GG	GG	GG	GG	AA	GG	GG	GG	GG	AA	GG	AA	GG	GG	AA	AA	AA	GG	GG	GG	GG	GG	AA	GG	AA	AA	AA	GG	GG	AA	GG	GG	GG	GG	AA	GG	GG	GG	GG	AA
BOPA2_12_11369	AA	AA	AA	AA	AA	AA	AA	AA	AA	AA	AA	AA	AA	AA	AA	AA	AA	AA	AA	AA	AA	AA	AA	AA	AA	AA	AA	AA	AA	AA	AA	AA	AA	AA	AA	AA	AA	AA	AA	AA	AA	AA	AA	AA	AA	AA	AA	AA	AA
BOPA2_12_11377	GG	AA	AA	GG	GG	GG	GG	GG	GG	GG	GG	GG	GG	GG	GG	GG	GG	GG	GG	GG	GG	GG	GG	GG	GG	GG	GG	GG	GG	AA	GG	AA	AA	AA	GG	GG	GG	GG	GG	GG	GG	GG	GG	GG	GG	GG	GG	GG	GG
BOPA2_12_11382	CC	CC	CC	CC	CC	CC	CC	CC	CC	CC	CC	CC	CC	CC	CC	CC	CC	CC	CC	CC	CC	CC	CC	CC	CC	CC	CC	CC	CC	CC	CC	CC	CC	CC	CC	CC	CC	CC	CC	CC	CC	CC	CC	CC	CC	CC	CC	CC	CC
BOPA2_12_11383	GG	GG	GG	GG	GG	GG	GG	GG	GG	GG	GG	GG	GG	GG	GG	GG	GG	GG	GG	GG	GG	GG	GG	GG	GG	GG	GG	GG	GG	GG	GG	GG	GG	GG	GG	GG	GG	GG	GG	GG	GG	GG	GG	GG	GG	GG	GG	GG	GG
BOPA2_12_11385	TT	TT	TT	AA	TT	TT	TT	TT	TT	TT	TT	TT	TT	TT	TT	TT	TT	TT	TT	TT	TT	TT	TT	TT	TT	TT	AA	TT	TT	AA	TT	AA	TT	TT	AA	TT	TT	TT	TT	TT	TT	TT	TT	TT	TT	TT	TT	TT	TT
BOPA2_12_11386	GG	GG	GG	GG	GG	GG	GG	GG	GG	GG	GG	GG	GG	GG	CC	GG	GG	GG	GG	GG	GG	GG	GG	GG	GG	GG	GG	GG	GG	GG	GG	CC	GG	GG	GG	GG	GG	GG	GG	GG	GG	GG	GG	GG	GG	GG	GG	GG	GG
BOPA2_12_11387	GG	GG	GG	AA	GG	GG	GG	GG	GG	GG	GG	GG	GG	GG	GG	GG	GG	GG	GG	GG	GG	GG	GG	GG	GG	GG	GG	GG	GG	AA	GG	AA	GG	GG	AA	GG	GG	GG	GG	GG	GG	GG	GG	GG	GG	GG	GG	GG	GG
BOPA2_12_11392	CC	CC	CC	CC	CC	CC	CC	CC	CC	CC	CC	CC	CC	CC	CC	CC	CC	CC	CC	CC	CC	CC	CC	CC	CC	CC	CC	CC	CC	CC	CC	CC	CC	CC	CC	CC	CC	CC	CC	CC	CC	CC	CC	CC	CC	CC	CC	CC	CC
BOPA2_12_11399	AA	GG	AA	AA	GG	GG	GG	GG	GG	GG	GG	GG	GG	GG	GG	GG	GG	GG	GG	GG	AA	GG	GG	GG	GG	GG	GG	GG	GG	GG	GG	AA	GG	GG	GG	GG	GG	GG	GG	GG	GG	GG	GG	GG	GG	GG	GG	GG	GG
BOPA2_12_11409	AA	AA	AA	AA	AA	AA	AA	AA	AA	AA	AA	AA	AA	AA	AA	AA	AA	AA	AA	AA	AA	AA	AA	AA	AA	AA	AA	AA	AA	AA	AA	AA	AA	AA	AA	AA	AA	AA	AA	AA	AA	AA	AA	AA	AA	AA	AA	AA	AA
BOPA2_12_11413	AA	AA	AA	AA	AA	AA	AA	AA	AA	AA	AA	AA	AA	AA	AA	AA	AA	AA	AA	AA	AA	GG	AA	AA	AA	AA	AA	AA	AA	AA	AA	AA	AA	AA	AA	AA	AA	AA	AA	AA	AA	AA	AA	AA	AA	AA	AA	AA	AA
BOPA2_12_11414	CC	CC	CC	CC	CC	CC	CC	CC	CC	CC	CC	CC	CC	CC	CC	CC	CC	CC	CC	CC	CC	CC	CC	CC	CC	CC	CC	CC	CC	CC	CC	CC	CC	CC	CC	CC	CC	CC	CC	CC	CC	CC	CC	CC	CC	CC	CC	CC	CC
BOPA2_12_11427	AA	AA	AA	AA	AA	AA	AA	AA	AA	AA	AA	AA	AA	AA	AA	AA	AA	AA	AA	AA	AA	AA	AA	AA	AA	AA	AA	AA	AA	AA	AA	AA	AA	AA	AA	AA	AA	AA	AA	AA	AA	AA	AA	AA	AA	AA	AA	AA	AA
BOPA2_12_11429	CC	CC	CC	CC	CC	CC	CC	CC	CC	CC	CC	CC	CC	CC	CC	CC	CC	CC	CC	CC	CC	CC	CC	CC	CC	CC	CC	CC	CC	AA	CC	AA	CC	AA	AA	CC	CC	CC	CC	CC	CC	CC	CC	CC	CC	CC	CC	CC	CC
BOPA2_12_11434	GG	GG	GG	GG	GG	GG	GG	GG	GG	GG	GG	GG	GG	GG	GG	GG	GG	GG	GG	GG	GG	GG	GG	GG	GG	GG	GG	GG	GG	GG	GG	GG	GG	GG	GG	GG	GG	GG	GG	GG	GG	GG	GG	GG	GG	GG	GG	GG	GG
BOPA2_12_11437	GG	GG	GG	GG	AA	GG	GG	GG	GG	GG	GG	GG	GG	GG	AA	GG	GG	GG	GG	GG	GG	GG	GG	GG	GG	AA	GG	GG	GG	GG	GG	GG	GG	GG	GG	GG	GG	GG	GG	GG	GG	GG	GG	GG	GG	GG	GG	GG	GG
BOPA2_12_11438	GG	GG	GG	GG	GG	GG	GG	GG	GG	GG	GG	GG	GG	GG	GG	GG	GG	GG	GG	GG	GG	GG	GG	GG	GG	GG	GG	GG	GG	GG	GG	GG	GG	GG	GG	GG	GG	GG	GG	GG	GG	GG	GG	GG	GG	GG	GG	GG	GG
BOPA2_12_11442	AA	AA	AA	AA	AA	AA	AA	AA	AA	AA	TT	AA	AA	AA	AA	AA	AA	AA	AA	AA	AA	AA	AA	AA	AA	TT	AA	AA	AA	AA	AA	AA	AA	AA	AA	AA	AA	AA	AA	AA	AA	AA	AA	AA	AA	AA	AA	AA	AA
BOPA2_12_11443	GG	GG	GG	GG	GG	AA	GG	GG	GG	GG	GG	GG	GG	GG	GG	GG	AG	GG	GG	GG	GG	AA	AA	GG	GG	GG	GG	GG	AA	GG	GG	GG	GG	GG	GG	GG	AA	AA	GG	AA	GG	GG	AA	GG	AA	GG	AA	AA	GG
BOPA2_12_11444	GG	GG	GG	GG	GG	GG	GG	GG	GG	GG	GG	GG	GG	GG	GG	GG	GG	GG	GG	GG	AA	GG	GG	GG	GG	GG	GG	GG	GG	GG	GG	GG	GG	GG	GG	GG	GG	GG	AA	GG	GG	GG	GG	GG	GG	GG	GG	GG	GG
BOPA2_12_11449	AA	AA	AA	AA	GG	GG	AA	AA	AA	GG	AA	AA	AA	AA	GG	AA	AA	AA	AA	AA	AA	AA	AA	AA	AA	GG	AA	GG	AA	AA	AA	AA	AA	AA	AA	AA	AA	AA	AA	AA	AA	AA	AA	AA	AA	AA	AA	AA	AA
BOPA2_12_11452	AA	AA	AA	AA	AA	AA	AA	AA	AA	AA	AA	AA	AA	AA	AA	AA	AA	AA	AA	AA	AA	AA	AA	AA	AA	AA	AA	AA	AA	AA	AA	AA	AA	AA	AA	AA	AA	AA	AA	AA	AA	AA	AA	AA	AA	AA	AA	AA	AA
BOPA2_12_11454	GG	GG	GG	GG	GG	GG	GG	GG	GG	GG	GG	GG	GG	GG	GG	GG	GG	GG	GG	GG	GG	GG	GG	GG	GG	GG	GG	GG	GG	AA	GG	AA	GG	GG	GG	AA	GG	GG	GG	GG	GG	GG	AA	GG	GG	GG	GG	GG	GG
BOPA2_12_11455	GG	GG	GG	GG	AA	AA	GG	AA	AG	AA	GG	GG	GG	AA	AA	GG	AA	GG	GG	GG	GG	GG	GG	GG	GG	GG	AA	AA	GG	GG	GG	GG	GG	AA	GG	GG	AG	GG	GG	GG	GG	GG	GG	AA	GG	GG	AA	GG	AA
BOPA2_12_11457	GG	GG	GG	GG	GG	GG	GG	GG	GG	GG	GG	GG	GG	GG	GG	GG	GG	GG	GG	GG	GG	GG	GG	GG	GG	GG	GG	GG	GG	GG	GG	GG	GG	GG	GG	GG	GG	GG	GG	GG	GG	GG	GG	GG	GG	GG	GG	GG	GG
BOPA2_12_11462	CC	AA	CC	CC	AA	AA	AA	AA	AA	AA	AA	AA	AA	AA	AA	AA	AA	AA	AA	AA	CC	AA	AA	AA	AA	AA	AA	AA	AA	AA	AA	CC	AA	AA	CC	AA	AA	AA	AA	AA	AA	AA	AA	AA	AA	AA	AA	AA	AA
BOPA2_12_11463	AA	CC	CC	CC	CC	CC	CC	CC	CC	CC	CC	CC	CC	CC	CC	CC	CC	CC	CC	CC	AA	CC	CC	CC	CC	CC	CC	CC	CC	CC	CC	CC	CC	CC	CC	CC	CC	CC	CC	CC	CC	CC	CC	CC	CC	CC	CC	CC	CC
BOPA2_12_11468	CC	CC	CC	CC	CC	CC	AA	CC	CC	CC	CC	CC	CC	CC	CC	AA	CC	CC	CC	CC	CC	CC	CC	CC	CC	CC	CC	CC	CC	CC	CC	CC	CC	CC	CC	CC	CC	CC	CC	CC	CC	AA	CC	AA	CC	CC	AA	CC	AA
BOPA2_12_11472	AA	AA	AA	AA	AA	AA	AA	AA	AA	AA	AA	AA	AA	AA	AA	AA	AA	AA	AA	AA	AA	AA	AA	AA	AA	AA	AA	AA	AA	AA	AA	AA	AA	AA	AA	AA	AA	AA	AA	AA	AA	AA	AA	AA	AA	AA	AA	AA	AA
BOPA2_12_11475	AA	GG	AA	GG	GG	GG	GG	GG	GG	GG	AA	GG	GG	GG	GG	GG	GG	GG	AA	AA	GG	AA	GG	AA	GG	GG	GG	GG	GG	GG	GG	GG	GG	AA	AA	AA	GG	AA	AA	GG	GG	GG	GG	GG	GG	GG	GG	GG	GG
BOPA2_12_11477	AA	AA	AA	AA	AA	AA	AA	GG	AA	AA	AA	AA	AA	AA	AA	AA	AA	AA	AA	AA	AA	AA	AA	AA	AA	AA	AA	AA	AA	AA	AA	AA	AA	AA	AA	AA	AA	AA	AA	AA	AA	AA	AA	AA	AA	AA	AA	AA	AA
BOPA2_12_11482	AA	AA	AA	AA	AA	AA	AA	AA	AA	AA	AA	AA	AA	AA	AA	AA	AA	AA	AA	AA	AA	AA	AA	AA	AA	AA	AA	AA	AA	AA	AA	AA	AA	AA	AA	AA	AA	AA	AA	AA	AA	AA	AA	AA	AA	AA	AA	AA	AA
BOPA2_12_11485	GG	AA	AA	GG	AA	GG	GG	GG	GG	GG	GG	GG	GG	GG	GG	GG	GG	GG	GG	GG	AA	GG	GG	AA	GG	GG	GG	GG	GG	AA	GG	AA	AA	AA	GG	GG	GG	GG	GG	GG	GG	GG	GG	GG	GG	GG	GG	GG	GG
BOPA2_12_11487	CC	AA	CC	CC	CC	CC	CC	CC	CC	CC	CC	CC	CC	CC	CC	CC	CC	CC	CC	CC	AA	CC	CC	CC	CC	CC	CC	CC	CC	CC	CC	AA	CC	CC	CC	CC	CC	CC	CC	CC	CC	CC	CC	CC	CC	CC	CC	CC	CC
BOPA2_12_11492	AA	AA	AA	AA	GG	AA	AA	AA	GG	GG	AA	AA	AA	AA	GG	AA	AA	AA	AA	AG	AA	AA	AA	AA	AA	GG	AA	AA	AA	AA	AA	AA	AA	AA	AA	AA	AA	GG	AA	AA	AA	AA	AA	AA	AA	AA	AA	AA	AA
BOPA2_12_11494	CC	CC	CC	CC	CC	CC	CC	CC	CC	CC	CC	CC	CC	CC	CC	CC	CC	CC	CC	CC	CC	CC	CC	CC	CC	CC	CC	CC	CC	CC	CC	CC	CC	CC	CC	CC	CC	CC	CC	CC	CC	CC	CC	CC	CC	CC	CC	CC	CC
BOPA2_12_11496	GG	GG	GG	GG	GG	GG	GG	GG	GG	GG	GG	GG	GG	GG	GG	GG	GG	GG	GG	GG	GG	GG	GG	GG	GG	GG	GG	GG	GG	GG	GG	GG	GG	GG	GG	GG	GG	GG	GG	GG	GG	GG	GG	GG	GG	GG	GG	GG	GG
BOPA2_12_11498	GG	GG	GG	GG	GG	GG	GG	GG	GG	GG	GG	GG	GG	GG	GG	GG	GG	GG	GG	GG	GG	GG	GG	GG	GG	GG	GG	GG	GG	GG	GG	GG	GG	GG	GG	GG	GG	GG	GG	GG	GG	GG	GG	GG	GG	GG	GG	GG	GG
BOPA2_12_11499	AA	AA	AA	AA	AA	AA	AA	AA	AA	AA	AA	AA	AA	AA	AA	AA	AA	AA	AA	AA	AA	AA	AA	AA	AA	AA	AA	AA	AA	AA	AA	AA	AA	AA	AA	AA	AA	CC	AA	AA	AA	AA	AA	AA	AA	AA	AA	AA	AA
BOPA2_12_11504	GG	GG	GG	GG	GG	GG	GG	GG	GG	GG	GG	GG	GG	GG	GG	GG	GG	GG	GG	GG	GG	GG	GG	GG	GG	GG	GG	GG	GG	GG	GG	GG	GG	GG	GG	GG	GG	GG	GG	GG	GG	GG	GG	GG	GG	GG	GG	GG	GG
BOPA2_12_11508	AA	AA	GG	AA	GG	GG	GG	GG	GG	GG	GG	GG	GG	GG	GG	GG	GG	GG	GG	GG	GG	GG	GG	GG	GG	GG	GG	GG	GG	AA	GG	AA	GG	GG	GG	GG	GG	GG	AA	GG	GG	GG	GG	GG	GG	GG	GG	GG	GG
BOPA2_12_11511	GG	GG	GG	AA	GG	GG	GG	GG	GG	GG	GG	GG	GG	GG	GG	GG	GG	GG	GG	GG	GG	GG	GG	GG	GG	GG	GG	GG	GG	AA	GG	AA	GG	GG	AA	GG	GG	GG	GG	GG	GG	GG	GG	GG	GG	GG	GG	GG	GG
BOPA2_12_11512	GG	GG	GG	GG	CC	GG	GG	GG	GG	GG	GG	GG	GG	GG	GG	GG	GG	GG	GG	GG	GG	GG	CC	GG	GG	GG	CC	GG	GG	GG	GG	GG	GG	GG	GG	GG	GG	GG	GG	GG	GG	GG	GG	GG	GG	GG	GG	GG	GG
BOPA2_12_11515	GG	GG	GG	GG	GG	GG	GG	GG	GG	GG	GG	GG	GG	GG	GG	GG	GG	GG	GG	GG	GG	GG	GG	GG	GG	GG	GG	GG	GG	GG	GG	GG	GG	GG	GG	GG	GG	GG	GG	GG	GG	GG	GG	GG	GG	GG	GG	GG	GG
BOPA2_12_11517	GG	GG	GG	AA	GG	GG	GG	GG	GG	GG	GG	GG	GG	GG	GG	GG	GG	GG	GG	GG	GG	GG	GG	GG	GG	GG	GG	GG	GG	AA	GG	GG	GG	GG	GG	GG	GG	GG	GG	GG	GG	GG	GG	GG	GG	GG	GG	GG	GG
BOPA2_12_11518	GG	GG	GG	GG	GG	GG	GG	GG	GG	GG	GG	GG	GG	GG	GG	GG	GG	GG	GG	GG	GG	GG	GG	GG	GG	GG	GG	GG	GG	GG	GG	GG	GG	GG	GG	GG	GG	GG	GG	GG	GG	GG	GG	GG	GG	GG	GG	GG	GG
BOPA2_12_11524	CC	CC	CC	CC	CC	CC	CC	CC	CC	CC	CC	CC	CC	CC	CC	CC	CC	CC	CC	CC	CC	CC	CC	CC	CC	CC	CC	CC	CC	CC	CC	CC	CC	CC	CC	CC	CC	CC	CC	CC	CC	CC	CC	CC	CC	CC	CC	CC	CC
BOPA2_12_11525	CC	CC	CC	CC	CC	CC	CC	CC	CC	CC	CC	CC	CC	CC	CC	CC	CC	CC	CC	CC	CC	CC	CC	CC	CC	CC	CC	CC	CC	CC	CC	CC	CC	CC	CC	CC	CC	CC	CC	CC	CC	CC	CC	CC	CC	CC	CC	CC	CC
BOPA2_12_11526	GG	GG	GG	GG	GG	GG	GG	GG	GG	GG	GG	GG	GG	GG	GG	GG	GG	GG	GG	GG	GG	GG	GG	GG	GG	GG	GG	GG	GG	GG	GG	GG	GG	GG	GG	GG	GG	GG	GG	GG	GG	GG	GG	GG	GG	GG	GG	GG	GG
BOPA2_12_11527	AA	AA	AA	AA	AA	AA	AA	AA	AA	AA	AA	AA	AA	AA	AA	AA	AA	AA	AA	AA	AA	AA	AA	AA	AA	AA	AA	AA	AA	AA	AA	AA	AA	AA	AA	AA	AA	AA	AA	AA	AA	AA	AA	AA	AA	AA	AA	AA	AA
BOPA2_12_11529	AA	AA	TT	AA	AA	AA	AA	AA	AA	AA	AA	AA	AA	AA	AA	AA	AA	AA	AA	AA	AA	AA	AA	AA	AA	AA	AA	AA	AA	AA	AA	AA	AA	AA	AA	AA	AA	AA	AA	AA	AA	AA	AA	AA	AA	AA	AA	AA	AA
BOPA2_12_11536	GG	GG	GG	GG	GG	GG	GG	AA	GG	GG	GG	GG	GG	GG	GG	GG	GG	GG	GG	GG	GG	GG	GG	GG	GG	GG	GG	GG	GG	GG	GG	GG	GG	GG	GG	GG	GG	GG	GG	GG	GG	GG	GG	GG	GG	GG	GG	GG	GG
BOPA2_12_20006	AA	AA	GG	AA	AA	GG	GG	GG	AA	GG	GG	GG	GG	GG	GG	GG	GG	GG	AA	AG	GG	GG	GG	GG	GG	AA	GG	GG	GG	AA	AA	GG	GG	GG	GG	GG	GG	GG	GG	GG	GG	GG	GG	GG	GG	GG	GG	GG	GG
BOPA2_12_20011	GG	GG	GG	GG	GG	GG	GG	GG	GG	GG	GG	GG	GG	GG	GG	GG	GG	GG	GG	GG	GG	GG	GG	GG	GG	GG	GG	GG	GG	GG	GG	GG	GG	GG	GG	GG	GG	GG	GG	GG	GG	GG	GG	GG	GG	GG	GG	GG	GG
BOPA2_12_20016	GG	GG	GG	GG	GG	GG	AA	GG	AA	GG	GG	GG	GG	GG	GG	AA	GG	GG	GG	GG	GG	AA	GG	GG	GG	GG	GG	GG	AA	GG	AA	GG	GG	GG	GG	GG	AA	GG	GG	AA	AA	GG	GG	GG	GG	GG	GG	GG	GG
BOPA2_12_20027	GG	GG	GG	GG	GG	GG	GG	GG	GG	GG	GG	GG	AA	GG	GG	GG	GG	GG	GG	GG	GG	GG	GG	GG	GG	GG	GG	GG	GG	GG	GG	GG	GG	GG	GG	GG	GG	GG	GG	GG	GG	GG	GG	GG	GG	GG	GG	GG	GG
BOPA2_12_20031	GG	AA	GG	AA	GG	GG	GG	GG	GG	GG	GG	GG	GG	GG	GG	GG	GG	GG	AA	GG	GG	GG	GG	GG	GG	GG	GG	GG	GG	AA	GG	GG	GG	GG	GG	AA	GG	GG	GG	GG	GG	GG	GG	GG	GG	GG	GG	GG	GG
BOPA2_12_20037	CC	AA	CC	CC	CC	CC	CC	CC	CC	CC	CC	CC	CC	CC	CC	CC	AA	AA	AA	CC	AA	CC	AA	CC	CC	CC	CC	CC	AA	CC	CC	CC	AA	CC	CC	AA	AA	AA	AA	AA	CC	CC	CC	CC	CC	CC	CC	CC	CC
BOPA2_12_20045	GG	GG	CC	CC	CC	CC	CC	CC	CC	CC	CC	GG	CC	CC	CC	CC	CC	CC	GG	GG	CC	CC	GG	GG	GG	CC	CC	CC	CC	CC	CC	CC	GG	GG	CC	GG	CC	CC	GG	GG	CC	CC	CC	CC	CC	CC	CC	CC	CC
BOPA2_12_20059	GG	GG	GG	GG	GG	GG	GG	GG	GG	GG	GG	GG	GG	GG	GG	GG	GG	GG	GG	GG	GG	GG	GG	GG	GG	GG	GG	GG	GG	GG	GG	GG	GG	GG	GG	GG	GG	GG	GG	GG	GG	GG	GG	GG	GG	GG	GG	GG	GG
BOPA2_12_20079	CC	CC	CC	CC	AA	CC	CC	CC	CC	CC	CC	CC	CC	CC	AA	CC	CC	CC	CC	CC	CC	CC	CC	CC	CC	CC	CC	CC	CC	CC	CC	CC	CC	CC	CC	CC	CC	CC	CC	CC	CC	CC	CC	CC	CC	CC	CC	CC	CC
BOPA2_12_20108	GG	GG	GG	AA	GG	GG	GG	GG	GG	GG	GG	GG	GG	GG	GG	GG	GG	GG	GG	GG	GG	GG	GG	GG	GG	GG	GG	GG	GG	AA	GG	AA	GG	AA	AA	GG	GG	GG	GG	GG	GG	GG	GG	GG	GG	GG	GG	GG	GG
BOPA2_12_20142	AA	GG	AA	AA	AA	AA	AA	AA	AA	AA	AA	AA	AA	AA	AA	AA	AA	AA	AA	AA	GG	AA	AA	AA	AA	AA	AA	AA	AA	AA	AA	GG	AA	AA	AA	AA	AA	AA	AA	AA	AA	AA	AA	AA	AA	AA	AA	AA	AA
BOPA2_12_20143	AA	AA	AA	AA	GG	AA	AA	AA	AA	AA	AA	GG	AA	AA	GG	AA	GG	AA	AA	GG	AA	AA	AA	AA	AA	AA	AA	AA	AA	AA	AA	AA	AA	AA	AA	AA	AA	AA	AA	GG	AA	GG	AA	AA	AA	AA	AA	AA	AA
BOPA2_12_20144	GG	GG	GG	GG	GG	GG	GG	GG	GG	GG	GG	GG	GG	GG	GG	GG	GG	GG	GG	GG	GG	GG	GG	GG	GG	GG	GG	GG	GG	GG	GG	AA	GG	AA	GG	GG	GG	GG	GG	GG	GG	GG	GG	GG	GG	GG	GG	GG	GG
BOPA2_12_20148	GG	GG	GG	GG	GG	GG	GG	GG	GG	GG	GG	GG	GG	GG	GG	GG	GG	GG	GG	GG	GG	GG	GG	GG	GG	GG	GG	GG	GG	GG	GG	GG	GG	GG	GG	GG	GG	GG	GG	GG	GG	GG	GG	GG	GG	GG	GG	GG	GG
BOPA2_12_20156	GG	GG	GG	GG	AA	GG	AA	GG	AG	GG	GG	GG	GG	GG	AA	GG	GG	GG	GG	GG	GG	AA	GG	GG	GG	GG	AG	GG	GG	GG	GG	GG	GG	AA	GG	GG	GG	GG	GG	GG	GG	GG	GG	GG	GG	GG	GG	GG	GG
BOPA2_12_20158	GG	AA	GG	AA	GG	GG	GG	GG	GG	GG	GG	GG	GG	GG	GG	GG	GG	GG	GG	GG	GG	GG	GG	GG	GG	GG	GG	GG	GG	GG	GG	AA	GG	GG	AA	AA	GG	GG	GG	GG	GG	GG	GG	GG	GG	GG	GG	GG	GG
BOPA2_12_20181	GG	GG	GG	GG	GG	GG	GG	GG	GG	GG	GG	GG	GG	GG	GG	GG	GG	GG	GG	GG	GG	GG	GG	GG	GG	GG	GG	GG	GG	GG	GG	GG	GG	GG	GG	GG	GG	GG	GG	GG	GG	GG	GG	GG	GG	GG	GG	GG	GG
BOPA2_12_20183	CC	CC	CC	CC	AA	AA	AA	CC	CC	AA	CC	CC	CC	AA	CC	AA	AA	CC	CC	CC	CC	CC	AA	CC	CC	AA	AA	AA	AA	CC	CC	CC	CC	CC	CC	CC	AA	CC	CC	AA	AA	AA	CC	AA	AC	CC	AA	AA	CC
BOPA2_12_20187	CC	CC	--	CC	CC	CC	CC	CC	CC	CC	CC	CC	CC	CC	CC	CC	CC	CC	CC	CC	CC	AC	CC	CC	CC	--	CC	CC	CC	CC	CC	CC	CC	CC	--	CC	CC	CC	CC	CC	CC	CC	CC	CC	CC	CC	CC	CC	CC
BOPA2_12_20196	CC	CC	CC	CC	CC	CC	CC	CC	CC	CC	CC	CC	CC	CC	CC	CC	CC	CC	CC	CC	CC	CC	CC	CC	CC	CC	CC	CC	CC	CC	CC	CC	CC	CC	CC	CC	CC	CC	CC	CC	CC	CC	CC	CC	CC	CC	CC	CC	CC
BOPA2_12_20198	CC	CC	CC	CC	CC	CC	CC	CC	CC	CC	CC	CC	CC	CC	CC	CC	CC	CC	CC	CC	CC	CC	CC	CC	CC	CC	CC	CC	CC	CC	CC	CC	CC	AC	CC	CC	CC	CC	CC	CC	CC	CC	CC	CC	CC	CC	CC	CC	CC
BOPA2_12_20201	GG	GG	GG	AA	GG	GG	GG	GG	GG	GG	GG	GG	GG	GG	GG	GG	GG	GG	GG	GG	GG	GG	GG	GG	GG	GG	GG	GG	GG	AA	GG	GG	GG	GG	GG	GG	GG	GG	GG	GG	GG	GG	GG	GG	GG	GG	GG	GG	GG
BOPA2_12_20207	TT	TT	TT	TT	TT	TT	TT	TT	TT	TT	TT	TT	TT	TT	TT	TT	TT	TT	TT	TT	TT	TT	TT	TT	TT	TT	TT	TT	TT	TT	TT	TT	TT	TT	TT	TT	TT	TT	TT	TT	TT	TT	TT	TT	TT	TT	TT	TT	TT
BOPA2_12_20217	TT	TT	TT	AA	TT	TT	TT	TT	TT	TT	TT	TT	TT	TT	TT	TT	TT	TT	TT	TT	AA	TT	TT	TT	AA	TT	TT	TT	TT	TT	TT	TT	TT	TT	TT	TT	TT	TT	TT	TT	TT	TT	TT	TT	TT	TT	TT	TT	TT
BOPA2_12_20227	AA	AA	GG	AA	GG	GG	GG	GG	GG	GG	GG	GG	GG	GG	GG	GG	GG	GG	GG	GG	GG	GG	GG	GG	GG	GG	GG	GG	GG	AA	GG	AA	GG	AA	GG	AA	GG	GG	AA	GG	GG	GG	GG	GG	GG	GG	GG	GG	GG
BOPA2_12_20237	GG	GG	GG	GG	GG	GG	GG	GG	GG	GG	GG	GG	GG	GG	GG	GG	GG	GG	GG	GG	GG	GG	GG	GG	GG	GG	GG	GG	GG	GG	GG	GG	GG	GG	GG	GG	GG	GG	GG	GG	GG	GG	GG	GG	GG	GG	GG	GG	GG
BOPA2_12_20240	AA	AA	AA	AA	AA	AA	AA	AA	AA	AA	AA	AA	AA	AA	AA	AA	AA	AA	AA	AA	AA	AA	AA	AA	AA	AA	AA	AA	AA	AA	AA	AA	AA	AA	AA	AA	AA	AA	AA	AA	AA	AA	AA	AA	AA	AA	AA	AA	AA
BOPA2_12_20241	CC	CC	CC	CC	CC	CC	CC	CC	CC	CC	CC	CC	CC	CC	CC	CC	CC	CC	CC	CC	CC	CC	CC	CC	CC	CC	CC	CC	CC	CC	CC	CC	CC	CC	CC	CC	CC	CC	CC	CC	CC	CC	CC	CC	CC	CC	CC	CC	CC
BOPA2_12_20257	AA	GG	AA	GG	GG	AA	AA	AA	AA	AA	AA	AA	AA	AA	AA	AA	AA	AA	AA	AA	AA	AA	AA	AA	AA	AA	AA	AA	AA	GG	AA	GG	AA	GG	AA	GG	AA	AA	GG	AA	AA	AA	AA	AA	AA	AA	AA	AA	AA
BOPA2_12_20264	AA	AA	AA	AA	AA	AA	AA	AA	AA	AA	AA	AA	AA	AA	AA	AA	AA	AA	AA	AA	AA	AA	AA	AA	AA	AA	AA	AA	AA	AA	AA	AA	AA	AA	AA	AA	AA	AA	AA	AA	AA	AA	AA	AA	AA	AA	AA	AA	AA
BOPA2_12_20274	GG	GG	GG	CC	GG	GG	GG	GG	GG	GG	GG	GG	GG	GG	GG	GG	GG	GG	GG	GG	GG	GG	GG	GG	GG	GG	GG	GG	GG	GG	GG	GG	GG	GG	GG	GG	GG	GG	GG	GG	GG	GG	GG	GG	GG	GG	GG	GG	GG
BOPA2_12_20278	GG	GG	GG	GG	GG	GG	GG	GG	GG	GG	GG	GG	GG	GG	GG	GG	GG	GG	GG	GG	GG	GG	GG	GG	GG	GG	GG	GG	GG	GG	GG	GG	GG	GG	GG	GG	GG	GG	GG	GG	GG	GG	GG	GG	GG	GG	GG	GG	GG
BOPA2_12_20281	GG	GG	GG	GG	GG	GG	GG	GG	GG	GG	GG	GG	GG	GG	GG	GG	GG	GG	GG	GG	GG	GG	GG	GG	GG	GG	GG	GG	GG	GG	GG	GG	GG	GG	GG	GG	GG	GG	GG	GG	GG	GG	GG	GG	GG	GG	GG	GG	GG
BOPA2_12_20285	CC	AA	CC	CC	CC	CC	CC	CC	CC	CC	CC	CC	CC	CC	CC	CC	CC	CC	CC	CC	CC	CC	CC	CC	CC	CC	CC	CC	CC	CC	CC	CC	CC	CC	CC	CC	CC	CC	AA	CC	CC	CC	CC	CC	CC	CC	CC	CC	CC
BOPA2_12_20295	AA	AA	AA	AA	AA	AA	AA	AA	AA	AA	GG	GG	AA	AA	AA	AA	AA	AA	AA	GG	AA	AA	AA	AA	AA	AA	AA	AA	AA	GG	AA	AA	AA	AA	AA	AA	AA	AA	AA	AA	AA	AA	AA	AA	AA	AA	AA	AA	AA
BOPA2_12_20317	CC	CC	CC	CC	CC	CC	CC	CC	CC	CC	CC	CC	CC	CC	CC	CC	CC	CC	CC	CC	CC	CC	CC	CC	CC	CC	CC	CC	CC	CC	CC	CC	CC	CC	CC	CC	CC	CC	CC	CC	CC	CC	CC	CC	CC	CC	CC	CC	CC
BOPA2_12_20323	--	GG	GG	GG	GG	GG	GG	GG	GG	--	AA	GG	GG	--	GG	GG	GG	GG	GG	GG	--	GG	GG	GG	GG	GG	AG	GG	GG	GG	GG	GG	GG	GG	GG	GG	GG	GG	GG	GG	GG	GG	GG	GG	AA	GG	AA	AA	GG
BOPA2_12_20326	GG	GG	AA	GG	GG	GG	GG	GG	GG	GG	GG	GG	GG	GG	GG	GG	GG	GG	GG	GG	GG	GG	GG	GG	GG	GG	GG	GG	AA	AA	GG	GG	GG	GG	GG	GG	GG	GG	GG	GG	GG	GG	GG	GG	GG	GG	GG	GG	GG
BOPA2_12_20335	GG	GG	GG	GG	GG	AA	GG	GG	AG	AA	GG	AA	GG	GG	AA	GG	GG	GG	GG	AA	GG	GG	GG	GG	GG	AA	GG	AA	GG	GG	GG	GG	GG	GG	GG	GG	GG	AA	GG	GG	GG	GG	GG	GG	GG	GG	GG	GG	GG
BOPA2_12_20350	AA	GG	AA	AA	--	GG	GG	GG	GG	GG	GG	GG	GG	AA	GG	GG	GG	GG	GG	GG	AA	GG	GG	GG	GG	GG	AA	GG	GG	AA	GG	GG	GG	GG	GG	GG	GG	GG	GG	GG	GG	GG	GG	GG	GG	GG	GG	GG	GG
BOPA2_12_20359	GG	GG	GG	GG	GG	GG	AA	GG	GG	GG	GG	GG	GG	GG	GG	AA	GG	GG	GG	GG	GG	GG	GG	GG	GG	GG	GG	GG	GG	AA	GG	GG	GG	GG	GG	GG	GG	GG	GG	GG	GG	GG	GG	GG	GG	GG	GG	GG	GG
BOPA2_12_20368	CG	CG	GG	CG	CG	CG	CG	CG	CG	CG	CG	CG	CG	CG	CG	CG	CG	CG	CG	CG	CG	CG	CG	CG	CG	CG	CG	CG	CG	CG	CG	CG	CG	CG	CG	GG	CG	CG	CG	CG	CG	CG	CG	CG	CG	CG	CG	CG	CG
BOPA2_12_20369	CC	AA	CC	CC	AA	AA	AA	AA	AA	AA	AA	AA	AA	AA	AA	AA	AA	CC	CC	AA	CC	AA	AA	AA	CC	AA	AA	AA	AA	CC	AA	CC	AA	AA	CC	CC	AA	AA	CC	AA	AA	AA	AA	AA	AA	AA	AA	AA	AA
BOPA2_12_20381	GG	GG	GG	GG	GG	GG	GG	GG	GG	GG	GG	GG	GG	GG	GG	GG	GG	GG	GG	GG	GG	GG	GG	GG	GG	GG	GG	GG	GG	GG	GG	GG	GG	GG	GG	GG	GG	GG	GG	GG	GG	GG	GG	GG	GG	GG	GG	GG	GG
BOPA2_12_20403	AA	AA	AA	AA	TT	TT	TT	TT	TT	TT	TT	TT	TT	TT	TT	TT	TT	TT	TT	TT	AA	TT	TT	TT	TT	TT	TT	TT	TT	TT	TT	TT	TT	TT	TT	TT	TT	TT	TT	TT	TT	TT	TT	TT	TT	TT	TT	TT	TT
BOPA2_12_20406	GG	GG	GG	GG	GG	GG	GG	GG	GG	GG	GG	GG	GG	GG	GG	GG	GG	GG	GG	GG	GG	GG	GG	GG	GG	GG	GG	GG	GG	GG	GG	GG	GG	GG	GG	GG	GG	GG	GG	GG	GG	GG	GG	GG	GG	GG	GG	GG	GG
BOPA2_12_20407	CC	CC	CC	AA	CC	CC	CC	CC	CC	CC	CC	CC	CC	CC	CC	CC	CC	CC	CC	CC	CC	CC	CC	CC	CC	CC	CC	CC	CC	CC	CC	CC	CC	CC	CC	CC	CC	CC	CC	CC	CC	CC	CC	CC	CC	CC	CC	CC	CC
BOPA2_12_20413	CC	CC	CC	CC	CC	CC	CC	CC	CC	CC	CC	CC	CC	CC	CC	CC	CC	CC	CC	CC	CC	CC	CC	CC	CC	CC	CC	CC	CC	CC	CC	CC	CC	CC	CC	CC	CC	CC	CC	CC	CC	CC	CC	CC	CC	CC	CC	CC	CC
BOPA2_12_20416	GG	--	--	GG	GG	AA	GG	AA	AA	AA	--	--	--	AA	AA	GG	AA	AA	AA	AA	--	--	AA	AA	AA	AA	--	AA	AA	--	--	GG	AA	AA	GG	--	AA	AA	AA	AA	--	AA	AA	AA	AA	AA	AA	AA	--
BOPA2_12_20421	GG	GG	GG	AA	GG	GG	GG	AA	GG	GG	GG	GG	GG	GG	GG	GG	GG	GG	GG	GG	GG	GG	GG	GG	GG	GG	AG	GG	GG	GG	GG	GG	GG	AA	GG	GG	GG	GG	GG	GG	GG	GG	GG	GG	GG	GG	GG	GG	GG
BOPA2_12_20424	AA	AA	AA	GG	AA	AA	AA	AA	AA	AA	AA	AA	AA	AA	AA	AA	AA	AA	AA	AA	AA	AA	AA	AA	AA	AA	AA	AA	AA	GG	AA	AA	AA	GG	AA	AA	AA	AA	AA	AA	AA	AA	AA	AA	AA	AA	AA	AA	AA
BOPA2_12_20429	GG	GG	GG	GG	GG	GG	GG	GG	GG	GG	GG	GG	GG	GG	GG	GG	GG	GG	GG	GG	GG	GG	GG	GG	GG	GG	GG	GG	GG	GG	GG	GG	GG	GG	GG	GG	GG	GG	GG	GG	GG	GG	GG	GG	GG	GG	GG	GG	GG
BOPA2_12_20436	CC	CC	CC	AA	CC	CC	CC	CC	CC	CC	CC	CC	CC	CC	CC	CC	CC	CC	CC	CC	CC	CC	CC	CC	CC	CC	CC	CC	CC	CC	CC	AA	CC	CC	CC	CC	CC	CC	CC	CC	CC	CC	CC	CC	CC	CC	CC	CC	CC
BOPA2_12_20448	GG	GG	GG	GG	GG	GG	GG	GG	GG	GG	GG	GG	GG	GG	GG	GG	GG	GG	GG	GG	GG	GG	GG	AA	GG	GG	GG	GG	GG	GG	GG	AA	GG	GG	GG	GG	GG	GG	GG	GG	GG	GG	GG	GG	GG	GG	GG	GG	GG
BOPA2_12_20489	AA	AA	AA	AA	AA	AA	AA	AA	AA	AA	AA	AA	AA	AA	AA	AA	AA	AA	AA	AA	AA	AA	AA	AA	AA	AA	AA	AA	AA	AA	AA	AA	AA	AA	AA	AA	AA	AT	AA	AA	AA	AA	AA	AA	AA	AA	AA	AA	AA
BOPA2_12_20505	AA	AA	AA	GG	AA	AA	AA	GG	AA	AA	AA	AA	AA	AA	AA	AA	AA	AA	AA	AA	AA	AA	AA	GG	AA	AA	AA	AA	AA	AA	AA	AA	GG	GG	AA	AA	AA	AA	AA	AA	AA	AA	AA	AA	AA	AA	AA	AA	AA
BOPA2_12_20518	AA	AA	AA	AA	AA	AG	AA	AA	AA	AA	AA	AA	AA	AA	AA	AA	AG	AA	AA	AA	AA	AA	AG	AA	AA	AA	AA	AA	AG	AA	AA	AA	AA	AA	AA	AA	AG	AA	AA	AG	AA	AA	AG	AA	AA	AG	AA	AA	AA
BOPA2_12_20525	GG	GG	GG	GG	GG	GG	GG	GG	GG	GG	GG	GG	GG	GG	GG	GG	GG	GG	GG	GG	GG	GG	GG	GG	GG	GG	GG	GG	AA	GG	GG	GG	GG	GG	GG	GG	GG	GG	GG	GG	GG	GG	GG	GG	GG	GG	GG	GG	GG
BOPA2_12_20574	AA	GG	AA	GG	AA	AA	AA	AA	AA	AA	AA	AA	AA	AA	AA	AA	AA	AA	GG	AA	GG	AA	AA	GG	GG	AA	AA	AA	AA	GG	AA	GG	GG	AA	GG	GG	AA	AA	GG	AA	AA	AA	AA	AA	AA	AA	AA	AA	AA
BOPA2_12_20576	AA	AA	AA	AA	AA	AA	AA	AA	AA	AA	AA	AA	AA	AA	AA	AA	AA	AA	AA	AA	AA	AA	AA	AA	AA	AA	AA	AA	AA	AA	AA	AA	AA	AA	AA	AA	AA	AA	AA	AA	AA	AA	AA	AA	AA	AA	AA	AA	AA
BOPA2_12_20591	AA	AA	AA	CC	AA	AA	AA	AA	AA	AA	AA	AA	AA	AA	AA	AA	AA	AA	AA	AA	AA	AA	AA	AA	AA	AA	AA	AA	AA	CC	AA	CC	AA	AA	CC	AA	AA	AA	AA	AA	AA	AA	AA	AA	AA	AA	AA	AA	AA
BOPA2_12_20593	CC	CC	CC	AA	CC	CC	CC	CC	CC	CC	CC	CC	CC	CC	CC	CC	CC	CC	CC	CC	CC	CC	CC	CC	CC	CC	CC	CC	AA	AA	CC	CC	CC	CC	CC	CC	CC	CC	CC	CC	CC	CC	CC	CC	CC	CC	CC	CC	CC
BOPA2_12_20599	AA	AA	AA	AA	AA	AA	AA	AA	AA	AA	AA	AA	AA	AA	AA	AA	AA	AA	AA	AA	AA	AA	AA	AA	AA	AA	AA	AA	AA	AA	AA	AA	AA	AA	AA	AA	AA	AA	AA	AA	AA	AA	AA	AA	AA	AA	AA	AA	AA
BOPA2_12_20608	AA	AA	AA	AA	AA	AA	AA	AA	AA	AA	AA	AA	AA	AA	AA	AA	AA	AA	AA	AA	AA	AA	AA	AA	AA	AA	AA	AA	AA	AA	AA	AA	AA	AA	AA	AA	AA	AA	AA	AA	AA	AA	AA	AA	AA	AA	AA	AA	AA
BOPA2_12_20611	TT	TT	TT	TT	TT	TT	TT	TT	TT	TT	TT	TT	TT	TT	TT	TT	TT	TT	TT	TT	TT	TT	TT	TT	TT	TT	TT	TT	TT	TT	TT	TT	TT	TT	TT	TT	TT	TT	TT	TT	TT	TT	TT	TT	TT	TT	TT	TT	TT
BOPA2_12_20613	AA	AA	AA	AA	AA	AA	AA	AA	AA	AA	AA	AA	AA	AA	AA	AA	AA	AA	AA	AA	AA	AA	AA	AA	AA	AA	AA	AA	AA	AA	AA	AA	AA	AA	AA	AA	AA	AA	AA	AA	AA	AA	AA	AA	AA	AA	AA	AA	AA
BOPA2_12_20618	GG	GG	GG	AA	AA	GG	GG	GG	GG	GG	GG	GG	GG	GG	GG	GG	GG	GG	GG	GG	GG	GG	GG	GG	GG	GG	GG	GG	GG	GG	GG	AA	GG	GG	GG	GG	GG	GG	GG	GG	GG	GG	GG	GG	GG	GG	GG	GG	GG
BOPA2_12_20632	GG	GG	GG	GG	GG	GG	GG	GG	GG	GG	AA	GG	GG	GG	GG	GG	GG	GG	GG	GG	GG	GG	GG	GG	GG	GG	AG	GG	GG	GG	GG	GG	GG	GG	GG	GG	GG	GG	GG	GG	GG	GG	GG	GG	GG	GG	GG	GG	GG
BOPA2_12_20641	CC	AA	AA	AA	AA	AA	AA	AA	AA	AA	AA	AA	AA	AA	AA	AA	AA	AA	AA	AA	AA	AA	AA	AA	AA	AA	AA	AA	AA	AA	AA	AA	AA	AA	AA	AA	AA	AA	CC	AA	AA	AA	AA	AA	AA	AA	AA	AA	AA
BOPA2_12_20648	AA	GG	AA	AA	GG	GG	GG	GG	GG	GG	GG	GG	GG	GG	GG	GG	GG	AA	AA	GG	AA	GG	GG	AA	AA	GG	GG	GG	GG	AA	GG	AA	AA	GG	AA	AA	GG	GG	AA	GG	GG	GG	GG	GG	GG	GG	GG	GG	GG
BOPA2_12_20649	GG	GG	GG	GG	GG	GG	GG	GG	GG	GG	AA	AA	GG	GG	GG	GG	GG	GG	GG	AA	GG	GG	GG	GG	GG	GG	GG	GG	GG	AA	GG	GG	GG	GG	GG	GG	GG	GG	GG	GG	GG	GG	GG	GG	GG	GG	GG	GG	GG
BOPA2_12_20684	AA	AA	GG	AA	AA	AA	AA	AA	AA	AA	AA	AA	AA	AA	AA	AA	AA	AA	AA	AA	GG	AA	AA	AA	AA	GG	AA	AA	GG	AA	GG	AA	AA	AA	GG	AA	AA	AA	AA	AA	AA	AA	AA	GG	GG	AA	AA	AA	AA
BOPA2_12_20685	AA	AA	AA	AA	AA	AA	AA	AA	AA	AA	AA	AA	AA	AA	AA	AA	AA	AA	AA	AA	AA	AA	AA	AA	AA	AA	AA	AA	AA	AA	AA	AA	AA	AA	AA	AA	AA	AA	AA	AA	AA	AA	AA	AA	AA	AA	AA	AA	AA
BOPA2_12_20696	AA	AA	AA	AA	AA	AA	AA	AA	AA	AA	AA	AA	AA	AA	AA	AA	AA	AA	AA	AA	AA	AA	AA	AA	AA	AA	AA	AA	AA	AA	AA	AA	AA	AA	AA	AA	AA	AA	AA	AA	AA	AA	AA	AA	AA	AA	AA	AA	AA
BOPA2_12_20770	GG	GG	GG	GG	GG	GG	CC	GG	GG	GG	GG	GG	GG	GG	GG	CC	GG	GG	GG	GG	GG	GG	GG	GG	GG	GG	GG	GG	GG	GG	GG	GG	GG	GG	GG	GG	GG	GG	GG	GG	GG	GG	GG	GG	GG	GG	GG	GG	GG
BOPA2_12_20775	TT	TT	TT	TT	AA	AA	AA	AA	AA	AA	AA	AA	AA	AA	AA	AA	AA	TT	TT	AA	TT	TT	AA	AA	AA	TT	AA	TT	AA	TT	TT	TT	AA	AA	TT	AA	AA	AA	TT	AA	AA	AA	AA	AA	AA	AA	AA	AA	TT
BOPA2_12_20793	AA	AA	GG	GG	AA	AA	AA	AA	AA	AA	AA	AA	AA	AA	AA	AA	AA	AA	AA	AA	AA	AA	AA	AA	AA	AA	AA	AA	AA	AA	AA	AA	AA	AA	AA	AA	AA	AA	AA	AA	AA	AA	AA	AA	AA	AA	AA	AA	AA
BOPA2_12_20803	AA	AA	AA	AA	AA	AA	AA	AA	AA	AA	AA	AA	AA	AA	AA	AA	AA	AA	AA	AA	AA	AA	AA	AA	AA	AA	AA	AA	AA	AA	AA	AA	AA	GG	AA	AA	AA	AA	AA	AA	AA	AA	AA	AA	AA	AA	AA	AA	AA
BOPA2_12_20816	AA	AA	AA	AA	AA	AA	AA	AA	AA	AA	AA	AA	AA	AA	AA	AA	AA	AA	AA	AA	AA	AA	AA	AA	AA	AA	AA	AA	CC	AA	AA	AA	AA	AA	AA	AA	CC	AA	AA	CC	AA	CC	AA	AA	AC	AA	AA	CC	AA
BOPA2_12_20825	AA	AA	AA	AA	AA	AA	AA	AA	AA	AA	AA	AA	AA	AA	AA	AA	AA	AA	AA	AA	AA	AA	AA	AA	AA	AA	AA	AA	AA	GG	AA	GG	AA	AA	AA	AA	AA	AA	AA	AA	AA	AA	AA	AA	AA	AA	AA	AA	AA
BOPA2_12_20831	AA	AA	AA	AA	AA	AA	AA	AA	AA	AA	AA	AA	AA	AA	AA	AA	AA	AA	AA	AA	AA	AA	AA	AA	AA	AA	AA	AA	CC	AA	AA	CC	AA	CC	AA	AA	AA	AA	AA	AA	AA	AA	AA	AA	AA	AA	AA	AA	AA
BOPA2_12_20832	CC	CC	CC	CC	CC	CC	CC	CC	CC	CC	CC	CC	CC	CC	CC	CC	CC	CC	CC	CC	CC	CC	CC	CC	CC	CC	CC	CC	CC	CC	CC	CC	CC	CC	CC	CC	CC	CC	CC	CC	GG	GG	CC	CC	CC	CC	CC	CC	CC
BOPA2_12_20839	CC	CC	CC	CC	GG	GG	CC	CC	CC	CC	GG	GG	GG	CC	CC	CC	GG	CC	GG	GG	CC	CC	GG	CC	GG	GG	CC	GG	CC	CC	CC	CC	GG	CC	CC	GG	CC	CC	CC	CC	CC	CC	CC	CC	CC	CC	CC	CC	CC
BOPA2_12_20849	GG	GG	GG	GG	GG	GG	GG	GG	GG	GG	GG	GG	GG	GG	GG	GG	GG	GG	GG	GG	GG	GG	GG	GG	GG	GG	GG	GG	GG	AA	GG	AA	GG	GG	GG	GG	GG	GG	GG	GG	GG	GG	GG	GG	GG	GG	GG	GG	GG
BOPA2_12_20861	AA	AA	AA	AA	GG	GG	AA	AA	AG	GG	AA	GG	AA	AA	GG	AA	AA	AA	AA	GG	AA	AA	AA	AA	AA	GG	AA	GG	AA	AA	AA	AA	AA	AA	AA	AA	AA	GG	AA	AA	AA	AA	AA	AA	AA	AA	AA	AA	AA
BOPA2_12_20867	GG	GG	GG	GG	GG	GG	GG	GG	GG	GG	GG	GG	GG	GG	GG	GG	GG	GG	GG	GG	GG	GG	GG	GG	GG	GG	GG	GG	GG	GG	GG	GG	GG	GG	GG	GG	GG	GG	GG	AG	GG	AG	GG	GG	AG	GG	AG	AG	GG
BOPA2_12_20878	AA	AA	AA	GG	AA	AA	AA	AA	AA	AA	AA	AA	AA	AA	AA	AA	AA	AA	AA	AA	AA	AA	AA	AA	AA	AA	AA	AA	AA	GG	AA	AA	AA	GG	AA	AA	AA	AA	AA	AA	AA	AA	AA	AA	AA	AA	AA	AA	AA
BOPA2_12_20907	AA	AA	AA	AA	AA	AA	AA	AA	AA	AA	AA	AA	AA	AA	AA	AA	AA	AA	AA	AA	AA	AA	AA	AA	AA	AA	AA	AA	AA	AA	AA	AA	AA	GG	AA	AA	AA	AA	AA	AA	AA	AA	AA	AA	AA	AA	AA	AA	AA
BOPA2_12_20917	AA	AA	AA	AA	AA	AA	AA	AA	AA	AA	AA	AA	AA	AA	AA	AA	AA	AA	AA	AA	AA	AA	AA	AA	AA	AA	AA	AA	AA	AA	AA	AA	AA	AA	AA	AA	AA	AA	AA	AA	AA	AA	AA	AA	AA	AA	AA	AA	AA
BOPA2_12_20949	CC	CC	CC	CC	CC	CC	CC	CC	GG	CC	CC	CC	CC	CC	CC	CC	CC	CC	CC	CC	CC	CC	CC	CC	CC	CC	CC	CC	GG	CC	CC	CC	CC	CC	CC	CC	CC	CC	CC	CC	CC	CC	CC	CC	CC	CC	CC	CC	CC
BOPA2_12_20954	CC	CC	CC	CC	CC	CC	CC	CC	GG	CC	CC	CC	CC	CC	CC	CC	CC	CC	GG	CC	CC	CC	CC	CC	GG	CC	CC	CC	CC	CC	CC	CC	CC	CC	CC	CC	CC	CC	CC	CC	CC	CC	CC	CC	CC	CC	CC	CC	CC
BOPA2_12_20981	GG	GG	GG	GG	GG	GG	GG	GG	GG	GG	GG	GG	GG	GG	GG	GG	GG	GG	GG	GG	GG	GG	GG	GG	GG	GG	GG	GG	GG	GG	GG	GG	GG	GG	GG	GG	GG	GG	GG	GG	GG	GG	GG	GG	GG	GG	GG	GG	GG
BOPA2_12_20985	AA	AA	GG	GG	GG	GG	GG	GG	GG	GG	GG	GG	GG	GG	GG	GG	GG	GG	AA	GG	GG	GG	GG	AA	AA	GG	GG	GG	GG	GG	GG	GG	AA	GG	AA	AA	GG	GG	AA	GG	AA	GG	GG	GG	GG	AA	GG	AA	GG
BOPA2_12_20989	GG	GG	GG	GG	GG	GG	GG	GG	GG	GG	GG	GG	GG	GG	GG	GG	GG	GG	GG	GG	GG	GG	GG	GG	GG	GG	GG	GG	GG	GG	GG	GG	GG	GG	GG	GG	GG	GG	GG	GG	GG	GG	GG	GG	GG	GG	GG	GG	GG
BOPA2_12_21003	AA	AA	AA	AA	AA	AA	AA	AA	AA	AA	AA	AA	AA	AA	AA	AA	AA	AA	AA	AA	AA	AA	AA	AA	AA	AA	AA	AA	AA	AA	AA	GG	AA	AA	AA	AA	AA	AA	AA	AA	AA	AA	AA	AA	AA	AA	AA	AA	AA
BOPA2_12_21016	GG	GG	GG	GG	GG	GG	GG	GG	GG	GG	GG	GG	GG	GG	GG	GG	GG	GG	AA	GG	GG	GG	GG	GG	AA	AA	GG	GG	GG	GG	GG	GG	AA	GG	GG	GG	GG	GG	GG	GG	GG	GG	GG	GG	GG	GG	GG	GG	GG
BOPA2_12_21019	AA	TT	AA	AA	AA	AA	AA	AA	AA	AA	AA	AA	AA	AA	AA	AA	AA	AA	AA	AA	AA	AA	AA	AA	AA	AA	AA	AA	AA	AA	AA	TT	AA	AA	AA	AA	AA	AA	TT	AA	AA	AA	AA	AA	AA	AA	AA	AA	AA
BOPA2_12_21020	GG	GG	GG	GG	GG	GG	GG	GG	GG	GG	GG	GG	GG	GG	GG	GG	GG	GG	GG	GG	GG	GG	GG	GG	GG	GG	GG	GG	GG	GG	GG	GG	GG	GG	GG	GG	GG	GG	GG	GG	GG	GG	GG	GG	GG	GG	GG	GG	GG
BOPA2_12_21029	GG	GG	GG	GG	GG	GG	GG	GG	GG	GG	GG	GG	GG	GG	GG	GG	GG	GG	GG	GG	GG	GG	GG	GG	GG	GG	GG	GG	GG	GG	GG	GG	GG	GG	GG	GG	GG	GG	GG	GG	GG	GG	GG	GG	GG	GG	GG	GG	GG
BOPA2_12_21036	GG	GG	GG	GG	GG	GG	GG	GG	GG	GG	GG	GG	GG	GG	GG	GG	GG	GG	GG	GG	GG	GG	GG	GG	GG	GG	GG	GG	GG	GG	GG	GG	GG	GG	GG	GG	GG	GG	GG	GG	GG	GG	GG	GG	GG	GG	GG	GG	GG
BOPA2_12_21049	GG	GG	AA	AA	GG	GG	GG	GG	GG	GG	GG	GG	GG	GG	GG	GG	GG	GG	GG	GG	GG	GG	GG	GG	GG	GG	GG	GG	AA	AA	GG	GG	GG	GG	AA	GG	GG	GG	GG	GG	GG	GG	GG	GG	GG	GG	GG	GG	GG
BOPA2_12_21064	CC	CC	CC	CC	CC	CC	CC	CC	CC	CC	CC	CC	CC	CC	CC	CC	CC	CC	CC	CC	CC	CC	CC	CC	CC	CC	CC	CC	CC	AA	CC	AA	CC	AA	AA	CC	CC	CC	CC	CC	CC	CC	CC	CC	CC	CC	CC	CC	CC
BOPA2_12_21081	AA	AA	AA	AA	AA	AA	AA	AA	AA	AA	AA	AA	AA	AA	AA	AA	AA	AA	AA	AA	AA	AA	AA	AA	AA	AA	AA	AA	AA	AA	AA	AA	AA	AA	AA	AA	AA	AA	AA	AA	AA	AA	AA	AA	AA	AA	AA	AA	AA
BOPA2_12_21114	CC	CC	CC	CC	CC	CC	CC	CC	CC	CC	CC	CC	CC	CC	CC	CC	CC	CC	CC	CC	CC	CC	CC	CC	CC	CC	CC	CC	CC	CC	CC	CC	CC	CC	CC	CC	CC	AA	CC	CC	CC	CC	CC	CC	CC	CC	CC	CC	CC
BOPA2_12_21115	GG	GG	AA	GG	GG	GG	GG	GG	AA	AA	GG	GG	GG	GG	GG	GG	GG	GG	GG	GG	GG	GG	GG	GG	GG	GG	GG	GG	GG	GG	AA	GG	GG	GG	GG	GG	GG	AA	AA	GG	GG	GG	GG	GG	GG	GG	GG	GG	GG
BOPA2_12_21117	AA	AA	AA	AA	AA	AA	AA	GG	AA	AA	--	AA	AA	AA	AA	AA	AA	AA	AA	AA	AA	AA	AA	AA	AA	AA	AA	AA	AA	AA	AA	AA	AA	AA	AA	AA	AA	AA	AA	AA	AA	--	AA	AA	AA	AA	AA	AA	AA
BOPA2_12_21128	CC	CC	AC	AC	--	CC	AC	CC	CC	CC	CC	CC	CC	CC	CC	AC	CC	CC	CC	CC	AC	CC	CC	CC	CC	CC	CC	CC	CC	AC	CC	CC	CC	CC	CC	CC	CC	CC	CC	CC	CC	CC	CC	CC	CC	CC	CC	CC	CC
BOPA2_12_21131	GG	GG	GG	GG	GG	GG	GG	GG	GG	GG	GG	GG	GG	GG	GG	GG	GG	GG	GG	GG	GG	GG	GG	GG	GG	GG	GG	GG	GG	GG	GG	GG	GG	GG	GG	GG	GG	GG	GG	GG	GG	GG	GG	GG	GG	GG	GG	GG	GG
BOPA2_12_21135	AA	GG	AA	AA	GG	GG	AA	AA	AG	AA	GG	GG	AA	AA	AA	AA	AA	AA	AA	GG	AA	AA	AA	GG	AA	AA	AA	GG	AA	AA	AA	AA	GG	AA	AA	GG	AA	GG	GG	AA	AA	AA	AA	AA	AA	AA	AA	AA	AA
BOPA2_12_21157	AA	AA	AA	GG	AA	AA	AA	AA	AA	AA	GG	GG	AA	AA	AA	AA	AA	AA	GG	GG	AA	AA	AA	GG	AA	AA	AA	AA	AA	GG	AA	AA	GG	AA	GG	AA	AA	AA	AA	AA	AA	AA	AA	AA	AA	AA	AA	AA	AA
BOPA2_12_21167	AA	AA	AA	AA	AA	AA	AA	AA	AA	AA	AA	AA	AA	AA	AA	AA	AA	AA	AA	AA	AA	AA	AA	AA	AA	AA	AA	AA	AA	AA	AA	AA	AA	AA	AA	AA	AA	AA	AA	AA	AA	AA	AA	AA	AA	AA	AA	AA	AA
BOPA2_12_21172	TT	TT	TT	TT	TT	TT	TT	TT	TT	TT	TT	TT	TT	TT	TT	TT	TT	TT	TT	TT	TT	TT	TT	TT	TT	TT	TT	TT	TT	AT	TT	TT	TT	TT	TT	TT	TT	TT	TT	TT	TT	TT	TT	TT	TT	TT	TT	TT	TT
BOPA2_12_21176	GG	GG	GG	GG	GG	GG	GG	GG	GG	GG	GG	GG	GG	GG	GG	GG	GG	GG	GG	GG	GG	GG	GG	GG	GG	GG	GG	GG	GG	GG	GG	GG	GG	GG	GG	GG	GG	GG	GG	GG	GG	GG	GG	GG	GG	GG	GG	GG	GG
BOPA2_12_21208	GG	GG	GG	GG	GG	GG	GG	GG	GG	GG	GG	GG	GG	GG	GG	GG	GG	GG	GG	GG	GG	GG	GG	GG	GG	GG	GG	GG	GG	GG	GG	GG	GG	GG	GG	GG	GG	GG	GG	GG	GG	GG	GG	GG	GG	GG	GG	GG	GG
BOPA2_12_21268	CC	CC	CC	CC	CC	CC	CC	CC	CC	CC	CC	CC	CC	CC	CC	CC	CC	CC	CC	CC	CC	CC	CC	CC	CC	CC	CC	CC	CC	CC	CC	CC	CC	CC	CC	CC	CC	CC	CC	CC	CC	CC	CC	CC	CC	CC	CC	CC	CC
BOPA2_12_21288	AA	AA	AA	TT	TT	TT	AA	TT	TT	TT	TT	TT	TT	TT	TT	TT	TT	TT	AA	TT	AA	TT	TT	AA	AA	TT	TT	TT	TT	TT	TT	AA	AA	TT	TT	AA	TT	TT	AA	TT	AA	TT	AA	TT	TT	AA	TT	AA	TT
BOPA2_12_21290	GG	GG	GG	GG	GG	GG	GG	GG	GG	GG	GG	GG	GG	GG	GG	GG	GG	GG	GG	GG	GG	GG	GG	GG	GG	GG	GG	GG	GG	GG	GG	GG	GG	GG	GG	GG	GG	GG	GG	AA	GG	AA	GG	GG	AA	GG	AG	AA	GG
BOPA2_12_21319	GG	GG	GG	GG	GG	GG	GG	GG	GG	GG	GG	GG	GG	GG	GG	GG	GG	GG	GG	GG	GG	GG	GG	GG	GG	GG	GG	GG	GG	GG	GG	GG	GG	GG	GG	GG	GG	GG	GG	GG	GG	GG	GG	GG	GG	GG	GG	GG	GG
BOPA2_12_21328	AA	AA	AA	AA	AA	AA	AA	AA	AA	AA	AA	AA	AA	AA	AA	AA	AA	AA	GG	AA	AA	AA	AA	AA	GG	AA	AA	AA	AA	AA	AA	AA	AA	AA	AA	AA	AA	AA	AA	AA	AA	AA	AA	AA	AA	AA	AA	AA	AA
BOPA2_12_21337	AA	AA	AA	GG	AA	AA	AA	AA	AA	AA	AA	AA	AA	AA	AA	AA	AA	AA	AA	AA	AA	AA	AA	AA	AA	AA	AA	AA	AA	GG	AA	AA	AA	GG	AA	AA	AA	AA	AA	AA	AA	AA	AA	AA	AA	AA	AA	AA	AA
BOPA2_12_21345	AA	AA	AA	AA	AA	AA	AA	AA	AA	AA	AA	AA	AA	AA	AA	AA	AA	AA	AA	AA	AA	AA	AA	AA	AA	AA	AA	AA	AA	AA	AA	AA	AA	AA	AA	AA	AA	AA	AA	AA	AA	AA	AA	AA	AA	AA	AA	AA	AA
BOPA2_12_21356	GG	GG	GG	GG	GG	GG	GG	GG	GG	GG	GG	GG	GG	GG	GG	GG	GG	GG	GG	GG	GG	GG	GG	GG	GG	GG	GG	GG	GG	GG	GG	GG	GG	GG	GG	GG	GG	GG	GG	GG	GG	GG	GG	GG	GG	GG	GG	GG	GG
BOPA2_12_21376	CC	CC	CC	CC	CC	CC	CC	AA	CC	CC	CC	CC	CC	CC	CC	CC	CC	CC	CC	CC	CC	CC	CC	CC	CC	CC	CC	CC	CC	CC	CC	CC	CC	AA	CC	CC	CC	CC	CC	CC	CC	CC	CC	CC	CC	CC	CC	CC	CC
BOPA2_12_21386	CC	CC	CC	CC	CC	CC	CC	CC	CC	CC	CC	CC	CC	CC	CC	CC	CC	CC	CC	CC	CC	CC	CC	CC	CC	CC	AA	CC	CC	CC	CC	CC	AA	AA	AA	CC	CC	CC	CC	CC	CC	CC	CC	AA	CC	CC	CC	CC	CC
BOPA2_12_21393	AA	AA	AA	AA	AA	AA	AA	AA	AA	AA	AA	AA	AA	AA	AA	AA	AA	AA	AA	AA	AA	AA	AA	AA	AA	AA	AA	AA	AA	AA	AA	AA	AA	AA	AA	AA	AA	AA	AA	AA	AA	AA	AA	AA	AA	AA	AA	AA	AA
BOPA2_12_21396	GG	GG	GG	GG	GG	GG	GG	GG	GG	GG	GG	GG	GG	GG	GG	GG	GG	GG	GG	GG	GG	GG	GG	GG	GG	GG	GG	GG	GG	GG	GG	GG	GG	GG	GG	GG	GG	GG	GG	GG	GG	GG	GG	GG	GG	GG	GG	GG	GG
BOPA2_12_21408	AA	AA	AA	AA	AA	AA	AA	AA	AA	AA	AA	AA	AA	AA	AA	AA	AA	AA	AA	AA	AA	AA	AA	AA	AA	AA	AA	AA	AA	AA	AA	AA	AA	AA	AA	AA	AA	AA	AA	AA	AA	AA	AA	AA	AA	AA	AA	AA	AA
BOPA2_12_21411	GG	GG	GG	GG	GG	GG	GG	GG	GG	GG	GG	GG	GG	GG	GG	GG	GG	GG	GG	GG	GG	GG	GG	GG	GG	GG	GG	GG	GG	GG	GG	GG	GG	GG	GG	GG	GG	GG	GG	GG	GG	GG	GG	GG	GG	GG	GG	GG	GG
BOPA2_12_21415	CC	CC	CC	AA	CC	CC	CC	CC	CC	CC	CC	CC	CC	CC	CC	CC	CC	CC	CC	CC	CC	CC	CC	CC	CC	CC	CC	CC	CC	CC	CC	CC	CC	CC	CC	CC	CC	CC	CC	CC	CC	CC	CC	CC	CC	CC	CC	CC	CC
BOPA2_12_21442	AA	AA	AA	AA	AA	AA	AA	AA	AA	AA	AA	AA	AA	AA	AA	AA	AA	AA	AA	AA	AA	AA	AA	AA	AA	AA	AA	AA	GG	AA	AA	GG	AA	GG	AA	AA	AA	AA	AA	AA	AA	AA	AA	AA	AA	AA	AA	AA	AA
BOPA2_12_21449	AA	AA	AA	AA	AA	AA	AA	AA	AA	AA	AA	AA	AA	AA	AA	AA	AA	AA	AA	AA	AA	AA	AA	AA	AA	AA	AA	AA	AA	AA	AA	AA	AA	AA	AA	AA	AA	AA	AA	AA	AA	AA	AA	AA	AA	AA	AA	AA	AA
BOPA2_12_21450	GG	GG	GG	GG	GG	GG	GG	GG	GG	GG	GG	GG	GG	GG	GG	GG	GG	GG	GG	GG	GG	GG	--	GG	GG	GG	GG	GG	GG	GG	GG	GG	GG	GG	GG	GG	GG	GG	GG	--	GG	GG	GG	GG	GG	GG	GG	GG	GG
BOPA2_12_21458	CC	CC	CC	CC	CC	CC	CC	CC	CC	CC	CC	CC	CC	CC	CC	CC	CC	CC	CC	CC	CC	CC	CC	CC	CC	CC	CC	CC	CC	CC	CC	CC	CC	CC	CC	CC	CC	CC	CC	CC	CC	CC	CC	CC	CC	CC	CC	CC	CC
BOPA2_12_21464	AA	AA	AA	AA	AA	AA	AA	AA	AA	AA	AA	AA	AA	AA	AA	AA	AA	AA	AA	AA	AA	AA	AA	AA	AA	AA	AA	AA	GG	AA	AA	AA	AA	AA	AA	AA	AA	AA	AA	AA	AA	AA	AA	AA	AA	AA	AA	AA	AA
BOPA2_12_21471	GG	GG	AA	AA	GG	AA	AA	AA	AG	GG	AA	GG	AA	AA	AA	AA	AA	AA	GG	GG	AA	AA	GG	GG	GG	GG	AA	GG	AA	AA	AA	AA	GG	GG	AA	GG	AA	AA	GG	GG	AA	AA	GG	AA	AA	AA	AA	AA	AA
BOPA2_12_21476	CC	CC	CC	CC	CC	CC	CC	CC	CC	CC	CC	CC	CC	CC	CC	CC	CC	CC	CC	CC	CC	CC	CC	CC	CC	CC	CC	CC	CC	CC	CC	CC	CC	CC	CC	CC	CC	CC	CC	CC	CC	CC	CC	CC	CC	CC	CC	CC	CC
BOPA2_12_21477	AA	AA	AA	AA	AA	AA	AA	AA	AA	AA	AA	AA	AA	AA	AA	AA	AA	AA	AA	AA	AA	AA	AA	GG	AA	AA	AA	AA	AA	AA	AA	GG	AA	GG	AA	AA	AA	AA	AA	AA	AA	AA	AA	AA	AA	AA	AA	AA	AA
BOPA2_12_21479	GG	AA	AA	AA	AA	AA	AA	AA	AA	AA	AA	AA	AA	AA	GG	AA	AA	AA	AA	AA	GG	AA	AA	AA	AA	AA	AA	AA	AA	AA	AA	GG	AA	AA	AA	AA	AA	AA	AA	AA	AA	AA	AA	AA	AA	AA	AA	AA	AA
BOPA2_12_21482	GG	CC	GG	GG	GG	CC	GG	GG	GG	GG	CC	GG	GG	GG	GG	GG	GG	GG	GG	GG	CC	GG	GG	GG	GG	CC	GG	CC	GG	GG	GG	CC	GG	CC	GG	GG	GG	GG	GG	GG	GG	GG	GG	GG	GG	GG	GG	GG	GG
BOPA2_12_21496	AA	AA	AA	AA	AA	AA	AA	AA	AA	AA	AA	AA	AA	AA	AA	AA	AA	AA	AA	AA	AA	AA	AA	AA	AA	AA	AA	AA	AA	AA	AA	AA	AA	AA	AA	AA	AA	AA	AA	AA	AA	AA	AA	AA	AA	AA	AA	AA	AA
BOPA2_12_21497	AA	AA	GG	GG	AA	AA	AA	AA	AA	AA	AA	AA	AA	AA	AA	AA	AA	AA	AA	AA	GG	GG	AA	AA	AA	AA	AA	AA	AA	GG	AA	AA	AA	GG	GG	GG	AA	AA	AA	AA	AA	AA	AA	AA	AA	AA	AA	AA	AA
BOPA2_12_21506	CC	CC	CC	CC	CC	CC	CC	CC	CC	CC	CC	CC	CC	CC	CC	CC	CC	CC	CC	CC	CC	CC	CC	CC	CC	CC	CC	CC	CC	CC	CC	CC	CC	CC	CC	CC	CC	CC	CC	CC	CC	CC	CC	CC	CC	CC	CC	CC	CC
BOPA2_12_21520	GG	AA	AA	AA	GG	GG	GG	GG	GG	GG	GG	GG	GG	GG	GG	GG	GG	GG	GG	GG	GG	GG	GG	GG	GG	GG	GG	GG	GG	AA	GG	AA	AA	AA	GG	GG	GG	GG	AA	GG	GG	GG	GG	GG	GG	GG	GG	GG	GG
BOPA2_12_21522	GG	GG	GG	GG	GG	GG	GG	GG	GG	GG	GG	GG	GG	GG	GG	GG	AG	GG	GG	GG	GG	GG	GG	GG	GG	GG	GG	GG	GG	AA	GG	GG	GG	GG	GG	GG	GG	GG	GG	GG	GG	GG	GG	GG	GG	GG	GG	GG	GG
BOPA2_12_21527	GG	GG	GG	AA	GG	GG	GG	GG	GG	GG	GG	GG	GG	GG	GG	GG	GG	GG	GG	GG	GG	GG	GG	GG	GG	GG	GG	GG	GG	GG	GG	AA	GG	GG	GG	GG	GG	GG	GG	GG	GG	GG	GG	GG	GG	GG	GG	GG	GG
BOPA2_12_30002	AA	AA	AA	CC	AA	AA	AA	AA	AA	AA	AA	AA	AA	AA	AA	AA	CC	AA	AA	AA	AA	AA	CC	AA	AA	AA	CC	AA	CC	CC	AA	CC	AA	CC	CC	AA	CC	CC	AA	CC	AA	AA	AA	AA	AA	AA	AA	AA	AA
BOPA2_12_30003	AA	AA	AA	GG	GG	GG	GG	GG	GG	GG	GG	GG	GG	GG	GG	GG	GG	AA	GG	GG	AA	GG	GG	GG	GG	GG	GG	GG	GG	GG	GG	AA	GG	GG	GG	GG	GG	GG	AA	GG	GG	GG	GG	GG	GG	GG	GG	GG	GG
BOPA2_12_30004	GG	GG	AA	GG	GG	GG	GG	GG	AG	AA	GG	GG	GG	GG	GG	GG	GG	GG	GG	GG	GG	AA	GG	GG	GG	GG	AA	GG	AA	GG	AA	GG	GG	GG	GG	GG	GG	AA	GG	GG	GG	GG	GG	AA	AG	GG	GG	GG	GG
BOPA2_12_30005	GG	GG	GG	GG	GG	GG	GG	GG	GG	GG	GG	GG	GG	GG	GG	GG	GG	GG	GG	GG	GG	GG	GG	GG	GG	GG	GG	GG	GG	GG	GG	GG	GG	GG	GG	GG	GG	GG	GG	GG	GG	GG	GG	GG	GG	GG	GG	GG	GG
BOPA2_12_30007	GG	GG	GG	GG	CC	GG	GG	CC	GG	GG	GG	GG	GG	CC	GG	GG	GG	GG	CC	GG	GG	CC	GG	CC	GG	GG	GG	GG	GG	GG	CC	GG	CC	GG	CC	GG	GG	GG	GG	GG	GG	CC	GG	CC	GG	CC	GG	GG	CC
BOPA2_12_30009	AA	GG	AA	GG	GG	GG	GG	GG	GG	GG	GG	GG	GG	GG	GG	GG	GG	GG	GG	GG	GG	GG	GG	GG	GG	GG	GG	GG	GG	GG	GG	GG	GG	GG	GG	GG	GG	GG	GG	GG	GG	GG	GG	GG	GG	GG	GG	GG	GG
BOPA2_12_30010	AA	AA	AA	AA	AA	AA	AA	AA	AA	AA	AA	AA	AA	AA	AA	AA	AA	AA	AA	AA	TT	AA	AA	AA	AA	AA	AA	AA	AA	AA	AA	AA	AA	AA	AA	AA	AA	AA	AA	AA	AA	AA	AA	AA	AA	AA	AA	AA	AA
BOPA2_12_30011	AG	GG	AG	GG	AG	GG	GG	GG	GG	GG	GG	GG	GG	GG	GG	GG	GG	GG	GG	GG	AG	GG	GG	GG	GG	GG	AG	GG	GG	GG	GG	GG	GG	GG	GG	GG	GG	GG	GG	GG	GG	GG	GG	GG	GG	GG	GG	GG	GG
BOPA2_12_30014	GG	GG	GG	GG	GG	GG	GG	GG	GG	GG	AG	GG	AG	GG	GG	GG	GG	GG	GG	GG	GG	GG	GG	GG	GG	GG	GG	GG	GG	GG	GG	GG	GG	GG	GG	GG	GG	AG	GG	GG	GG	GG	GG	GG	GG	GG	GG	GG	GG
BOPA2_12_30021	GG	GG	GG	AA	GG	GG	AA	GG	GG	GG	GG	GG	AA	GG	GG	AA	GG	AA	GG	GG	GG	GG	GG	GG	AA	AA	GG	GG	AA	AA	AA	GG	AA	GG	GG	AA	AG	AA	GG	GG	AA	AA	AA	GG	AG	AA	GG	GG	GG
BOPA2_12_30025	AA	AA	AA	GG	GG	AA	AA	GG	GG	GG	AA	GG	GG	AA	AA	AA	AG	GG	GG	GG	GG	GG	AA	AA	GG	GG	AA	AA	GG	GG	AA	AA	AA	AA	AA	GG	GG	GG	AA	GG	GG	AA	GG	GG	GG	GG	AA	AG	AA
BOPA2_12_30026	GG	GG	AA	GG	GG	GG	GG	AA	GG	GG	GG	GG	GG	GG	GG	GG	GG	GG	GG	GG	GG	GG	GG	GG	GG	GG	GG	GG	GG	GG	GG	GG	GG	GG	GG	GG	GG	GG	GG	GG	GG	GG	GG	GG	GG	GG	GG	GG	GG
BOPA2_12_30029	GG	GG	GG	GG	GG	GG	GG	GG	GG	GG	GG	GG	GG	GG	GG	GG	GG	GG	GG	GG	GG	GG	GG	GG	GG	GG	GG	GG	CC	GG	GG	GG	GG	GG	GG	GG	GG	GG	GG	GG	GG	GG	GG	GG	GG	GG	GG	GG	GG
BOPA2_12_30032	GG	AA	GG	GG	GG	GG	GG	GG	GG	GG	GG	GG	GG	GG	GG	GG	GG	GG	GG	GG	AA	GG	GG	GG	GG	GG	GG	GG	GG	GG	GG	AA	GG	GG	GG	GG	GG	AA	GG	GG	GG	GG	GG	GG	GG	GG	GG	GG	GG
BOPA2_12_30039	AA	AA	AA	GG	AA	AA	AA	AA	AA	AA	AA	AA	AA	GG	AA	AA	AA	AA	AA	AA	AA	AA	AA	GG	GG	AA	AA	AA	AA	GG	AA	GG	AA	AA	GG	AA	AA	AA	AA	AA	AA	AA	GG	AA	AA	AA	AA	AA	AA
BOPA2_12_30040	CC	CC	AA	CC	AA	AA	AA	AA	CC	AA	AA	AA	AA	AA	AA	AA	CC	CC	AA	AA	AA	AA	AA	AA	AA	CC	AC	AA	AA	CC	AA	CC	AA	CC	AA	AA	AA	CC	CC	AA	CC	CC	AA	CC	CC	CC	CC	CC	AA
BOPA2_12_30041	GG	GG	GG	GG	GG	GG	GG	GG	CG	GG	CG	CG	GG	GG	GG	GG	GG	GG	GG	CG	GG	GG	GG	GG	GG	GG	GG	GG	GG	CG	GG	CG	GG	CG	GG	GG	GG	GG	GG	GG	GG	GG	GG	GG	GG	GG	GG	GG	GG
BOPA2_12_30042	AA	AA	AA	AA	AA	AA	AA	GG	AA	AA	GG	GG	GG	AA	AA	GG	AG	AA	AA	GG	AA	AA	GG	AA	AA	AA	AA	AA	AA	AA	GG	AA	AA	AA	AA	AA	AA	AA	AA	GG	AA	GG	AA	GG	GG	AA	GG	AA	GG
BOPA2_12_30043	AA	AA	GG	AA	GG	GG	GG	GG	GG	GG	GG	GG	GG	GG	GG	GG	GG	AA	AA	GG	AA	GG	GG	AA	AA	GG	GG	GG	GG	AA	GG	AA	AA	AA	AA	GG	GG	GG	GG	GG	GG	GG	GG	GG	GG	GG	GG	GG	GG
BOPA2_12_30055	GG	GG	GG	GG	GG	GG	AA	GG	GG	GG	GG	GG	GG	GG	GG	AA	GG	GG	GG	GG	GG	GG	GG	GG	GG	GG	AG	GG	GG	GG	AA	GG	GG	AA	GG	GG	GG	GG	GG	GG	GG	GG	GG	GG	GG	GG	GG	GG	GG
BOPA2_12_30056	AA	AA	TT	AA	AA	AA	AA	AA	AA	AA	AA	AA	AA	AA	AA	AA	AA	AA	AA	AA	TT	AA	AA	AA	AA	AA	AA	AA	AA	AA	AA	AA	AA	AA	AA	AA	AA	AA	AA	AA	AA	AA	AA	AA	AA	AA	AA	AA	AA
BOPA2_12_30059	GG	GG	GG	GG	GG	GG	GG	GG	GG	GG	GG	GG	GG	GG	GG	GG	GG	GG	GG	GG	GG	GG	GG	GG	GG	GG	GG	GG	GG	GG	GG	GG	GG	GG	GG	GG	GG	GG	GG	GG	GG	GG	GG	GG	GG	GG	GG	GG	GG
BOPA2_12_30060	GG	GG	GG	GG	GG	GG	GG	GG	GG	GG	GG	GG	GG	GG	GG	GG	GG	GG	GG	GG	GG	AA	AA	GG	GG	GG	GG	GG	GG	GG	GG	GG	GG	GG	GG	GG	GG	GG	GG	GG	GG	GG	GG	GG	GG	GG	GG	GG	GG
BOPA2_12_30062	CC	CC	CC	CC	CC	AA	CC	CC	CC	AA	AA	CC	CC	CC	CC	CC	CC	CC	CC	CC	CC	CC	AA	CC	CC	CC	AA	CC	CC	CC	AA	CC	AA	CC	CC	CC	AA	AA	CC	CC	AA	AA	AA	CC	AA	AA	AA	AA	CC
BOPA2_12_30064	GG	AA	GG	GG	AA	AA	AA	AA	AA	AA	AA	AA	AA	AA	AA	AA	AA	AA	AA	AA	AA	AA	AA	AA	AA	AA	AA	AA	AA	GG	AA	GG	AA	GG	GG	AA	AA	AA	GG	AA	AA	AA	AA	AA	AG	AA	AA	AA	AA
BOPA2_12_30065	GG	AA	GG	GG	AA	AA	GG	AA	AA	AA	GG	AA	GG	AA	AA	GG	AA	GG	AA	AA	GG	AA	AA	GG	AA	GG	GG	AA	AA	GG	GG	AA	AA	GG	GG	AA	AA	AA	GG	AA	GG	AA	AA	AA	AA	AA	GG	AA	GG
BOPA2_12_30067	AA	AA	AA	GG	GG	GG	GG	GG	AG	GG	GG	AA	GG	GG	GG	GG	GG	GG	AA	AA	GG	AA	AA	AA	AA	GG	AA	GG	GG	AA	GG	GG	AA	AA	GG	GG	GG	GG	AA	AA	GG	GG	AA	GG	GG	GG	GG	GG	AA
BOPA2_12_30068	GG	GG	GG	GG	AA	GG	GG	GG	GG	GG	GG	GG	GG	GG	GG	GG	GG	GG	GG	GG	GG	GG	GG	GG	GG	GG	GG	GG	GG	GG	GG	GG	GG	GG	GG	GG	GG	GG	GG	GG	GG	GG	GG	GG	GG	GG	GG	GG	GG
BOPA2_12_30080	AA	TT	AA	AA	AA	AA	TT	TT	TT	AA	AA	AA	AA	AA	AA	TT	TT	AA	TT	AA	AA	TT	TT	TT	TT	AA	AA	TT	AA	AA	TT	AA	TT	AA	TT	AA	AA	AA	TT	AA	AA	TT	AA	TT	AA	TT	AA	AA	AA
BOPA2_12_30081	GG	AA	GG	GG	AA	AA	AA	AA	AA	AA	AA	AA	GG	AA	AA	AA	AA	GG	GG	AA	GG	AA	AA	AA	GG	AA	AA	AA	AA	GG	AA	GG	AA	AA	GG	GG	AA	AA	GG	AA	AA	AA	AA	AA	AA	AA	AA	AA	AA
BOPA2_12_30090	GG	AA	GG	AA	GG	GG	GG	GG	GG	GG	GG	GG	GG	GG	GG	GG	GG	GG	GG	GG	GG	GG	GG	GG	GG	GG	GG	GG	GG	AA	GG	AA	GG	GG	GG	GG	GG	GG	AA	GG	GG	GG	GG	GG	GG	GG	GG	GG	GG
BOPA2_12_30092	GG	GG	AA	AA	GG	GG	GG	GG	GG	GG	AA	GG	GG	GG	GG	GG	GG	GG	GG	GG	AA	GG	GG	GG	GG	GG	GG	GG	GG	AA	GG	AA	GG	GG	GG	AA	GG	AA	AA	GG	GG	GG	GG	GG	GG	AA	GG	GG	GG
BOPA2_12_30095	GG	GG	GG	GG	GG	GG	GG	GG	GG	GG	GG	GG	GG	GG	GG	GG	GG	GG	GG	GG	GG	GG	GG	GG	GG	GG	GG	GG	GG	GG	GG	GG	GG	GG	GG	GG	GG	GG	GG	GG	GG	GG	GG	GG	GG	GG	GG	GG	GG
BOPA2_12_30097	GG	GG	GG	CC	GG	GG	GG	GG	GG	GG	CC	CC	GG	GG	GG	GG	CC	GG	GG	CC	GG	GG	CC	GG	GG	GG	GG	GG	CC	CC	GG	CC	GG	GG	GG	GG	GG	GG	GG	CC	GG	GG	GG	GG	GG	GG	GG	GG	GG
BOPA2_12_30098	GG	AG	GG	AG	GG	GG	GG	GG	GG	GG	AG	GG	AG	GG	AG	GG	GG	AG	AG	GG	GG	GG	GG	AG	AG	GG	GG	GG	GG	AG	GG	AG	GG	GG	GG	AG	GG	GG	AG	GG	GG	AG	GG	GG	GG	AG	GG	GG	GG
BOPA2_12_30105	GG	GG	GG	GG	GG	GG	GG	GG	GG	GG	GG	GG	GG	GG	GG	GG	GG	GG	GG	GG	GG	GG	GG	GG	GG	GG	GG	GG	GG	GG	GG	GG	GG	GG	GG	GG	GG	GG	GG	GG	GG	GG	GG	GG	GG	GG	GG	GG	GG
BOPA2_12_30106	GG	GG	GG	GG	GG	GG	GG	GG	GG	GG	GG	GG	GG	GG	GG	GG	GG	GG	GG	GG	GG	GG	GG	GG	GG	GG	GG	GG	GG	GG	GG	GG	GG	GG	GG	GG	GG	GG	GG	GG	GG	GG	GG	GG	GG	GG	GG	GG	GG
BOPA2_12_30108	CC	CC	CC	AA	CC	CC	CC	CC	CC	CC	CC	CC	CC	CC	CC	CC	CC	CC	CC	CC	CC	CC	CC	CC	CC	CC	CC	CC	CC	AA	CC	CC	CC	CC	CC	CC	CC	CC	CC	CC	CC	CC	CC	CC	CC	CC	CC	CC	CC
BOPA2_12_30109	GG	CC	GG	CC	CC	CC	CC	CC	CC	CC	CC	CC	CC	CC	CC	CC	CC	CC	CC	CC	GG	CC	CC	CC	CC	CC	CC	CC	CC	CC	CC	CC	CC	CC	CC	CC	CC	CC	CC	CC	CC	CC	CC	CC	CC	CC	CC	CC	CC
BOPA2_12_30110	AA	AA	GG	AA	GG	AA	AA	AA	AA	AA	AA	AA	GG	AA	--	AA	AA	GG	AA	AA	AA	GG	AA	AA	AA	GG	GG	AA	AA	AA	AA	AA	AA	AA	AA	AA	AA	AA	GG	AA	AA	AA	AA	AA	AG	AA	GG	GG	AA
BOPA2_12_30111	AA	GG	AA	AA	GG	GG	GG	GG	GG	GG	GG	GG	GG	GG	GG	GG	GG	GG	GG	GG	AA	GG	GG	GG	GG	GG	AA	GG	GG	AA	GG	AA	GG	GG	AA	GG	GG	GG	GG	GG	GG	GG	GG	AA	AA	GG	GG	GG	AA
BOPA2_12_30114	AA	AA	AA	AA	AA	AA	AA	AA	AA	AA	AA	AA	AA	AA	AA	AA	AA	AA	AA	AA	AA	GG	AA	AA	AA	AA	GG	AA	AA	AA	AA	AA	AA	AA	AA	AA	AA	AA	AA	AA	AA	AA	AA	AA	AA	AA	AA	AA	AA
BOPA2_12_30115	AA	CC	AA	AA	AA	AA	AA	AA	AA	AA	AA	AA	AA	AA	AA	AA	AA	AA	AA	AA	CC	CC	AA	AA	AA	CC	AA	AA	AA	AA	AA	AA	AA	CC	AA	AA	AA	AA	CC	AA	AA	AA	AA	AA	AA	AA	AA	AA	AA
BOPA2_12_30120	AA	CC	AA	CC	AA	AA	CC	AA	AA	AA	AA	AA	CC	AA	AA	CC	AA	CC	AA	AA	AA	AA	AA	AA	CC	AA	AA	AA	AA	CC	AA	CC	CC	AA	AA	CC	AA	CC	AA	AA	AA	AA	AA	AA	AA	CC	AA	AA	AA
BOPA2_12_30122	GG	GG	GG	GG	GG	GG	GG	GG	GG	GG	GG	GG	GG	GG	GG	GG	GG	GG	GG	GG	GG	GG	AA	GG	GG	GG	GG	GG	GG	GG	GG	GG	GG	GG	GG	GG	AG	GG	GG	AA	GG	AA	GG	GG	AG	GG	GG	GG	GG
BOPA2_12_30125	CC	AA	CC	CC	CC	CC	CC	CC	CC	CC	CC	CC	CC	CC	CC	AA	CC	CC	CC	CC	AA	CC	CC	CC	CC	CC	CC	CC	CC	AA	CC	AA	CC	AA	CC	CC	CC	CC	CC	CC	CC	CC	CC	CC	AC	CC	CC	CC	CC
BOPA2_12_30126	GG	GG	GG	GG	GG	GG	GG	GG	GG	GG	GG	GG	GG	GG	GG	GG	GG	GG	GG	GG	GG	GG	GG	GG	GG	GG	GG	GG	GG	GG	GG	GG	GG	GG	GG	GG	GG	GG	GG	GG	GG	GG	GG	GG	GG	GG	GG	GG	GG
BOPA2_12_30129	GG	GG	GG	--	GG	GG	GG	GG	GG	GG	GG	GG	AA	GG	GG	GG	GG	GG	GG	GG	GG	GG	GG	GG	GG	GG	GG	GG	GG	GG	GG	--	GG	GG	GG	GG	GG	GG	GG	GG	GG	GG	GG	AA	GG	GG	GG	GG	GG
BOPA2_12_30130	CC	CC	CC	AA	CC	CC	CC	CC	CC	CC	CC	CC	CC	AA	CC	CC	CC	CC	CC	CC	CC	CC	CC	AA	AA	CC	CC	CC	CC	AA	CC	AA	CC	CC	AA	CC	CC	CC	CC	CC	CC	CC	CC	CC	CC	CC	CC	CC	CC
BOPA2_12_30132	AA	AA	GG	AA	AA	GG	AA	AA	GG	GG	GG	GG	GG	AA	GG	AA	AG	GG	GG	GG	AA	AA	AA	GG	AA	GG	AA	AA	AA	AA	AA	GG	GG	AA	GG	AA	GG	GG	AA	AA	GG	GG	GG	AA	GG	AG	GG	GG	GG
BOPA2_12_30133	CC	GG	CC	CC	GG	CC	CC	GG	CG	GG	CC	CC	CC	GG	GG	CC	CC	CC	CC	CC	GG	CC	GG	CC	CC	CC	CC	CC	CC	CC	GG	GG	GG	CC	CC	CC	GG	GG	CC	GG	GG	GG	GG	GG	GG	GG	CC	GG	GG
BOPA2_12_30135	GG	AA	GG	GG	GG	AA	AA	GG	GG	GG	AA	GG	AA	GG	GG	AA	GG	GG	GG	GG	GG	AA	GG	GG	GG	GG	AA	GG	AA	GG	AA	GG	GG	AA	GG	AA	AA	AA	AA	GG	GG	AA	AA	GG	GG	AA	AA	GG	AA
BOPA2_12_30136	AA	AA	AA	AA	AA	AA	AA	AA	AA	GG	GG	GG	AA	GG	AA	AA	GG	AA	AA	GG	AA	AA	AA	AA	AA	AA	AA	AA	AA	AA	GG	AA	AA	AA	AA	AA	AA	GG	AA	GG	GG	AA	AA	AA	AA	AA	AA	AA	GG
BOPA2_12_30137	AA	AA	AA	AA	AA	AA	CC	AA	AA	AA	CC	AA	AA	AA	AA	CC	AA	AA	AA	AA	AA	AA	AA	AA	AA	AA	AA	AA	AA	AA	AA	AA	AA	CC	AA	CC	AA	CC	CC	AA	AA	AA	AA	AA	AA	CC	AA	AA	AA
BOPA2_12_30138	GG	GG	GG	GG	AG	GG	GG	GG	GG	GG	GG	GG	GG	GG	AA	GG	AA	GG	GG	GG	GG	GG	AA	GG	GG	GG	GG	GG	GG	GG	GG	GG	GG	GG	GG	GG	GG	AA	GG	AA	GG	GG	GG	GG	GG	GG	GG	GG	GG
BOPA2_12_30140	GG	GG	GG	GG	GG	GG	GG	GG	GG	GG	GG	GG	GG	GG	GG	GG	GG	GG	GG	GG	GG	GG	GG	GG	GG	GG	GG	GG	GG	GG	GG	GG	GG	GG	GG	GG	GG	GG	GG	GG	GG	GG	GG	GG	GG	GG	GG	GG	GG
BOPA2_12_30141	AA	AA	GG	AA	GG	GG	GG	AA	AA	GG	GG	GG	GG	GG	GG	GG	GG	AA	GG	GG	GG	AA	GG	AA	AA	AA	AG	GG	GG	AA	GG	AA	GG	AA	GG	GG	GG	AA	AA	GG	GG	GG	GG	AA	GG	GG	GG	GG	AA
BOPA2_12_30143	CC	GG	GG	GG	CC	CC	GG	CC	CC	CC	CC	CC	GG	CC	CC	GG	CC	GG	CC	CC	GG	GG	CC	GG	CC	CC	GG	CC	CC	GG	GG	GG	CC	GG	GG	CC	CC	GG	GG	CC	GG	CC	CC	CC	GG	CC	GG	CC	CC
BOPA2_12_30144	AA	GG	GG	GG	AA	GG	AA	GG	AA	AA	GG	AA	GG	AA	GG	AA	AA	GG	AA	AA	GG	GG	AA	AA	GG	GG	AA	GG	AA	GG	AA	GG	AA	GG	AA	GG	AA	AA	AA	AA	GG	AA	AA	GG	AA	AA	AA	AA	AA
BOPA2_12_30146	CC	CC	CC	CC	CC	CC	CC	CC	--	CC	CC	CC	CC	--	CC	CC	CC	CC	CC	CC	CC	CC	CC	CC	CC	CC	CC	CC	CC	CC	CC	CC	CC	CC	CC	CC	CC	CC	CC	CC	CC	--	CC	CC	CC	CC	CC	CC	CC
BOPA2_12_30147	AA	AA	GG	AA	GG	AA	AA	AA	AA	GG	AA	GG	AA	GG	GG	GG	GG	AA	GG	GG	GG	GG	GG	GG	GG	GG	GG	GG	AA	AA	GG	AA	AA	AA	GG	AA	AA	AA	GG	GG	AA	AA	GG	AA	AA	AA	AA	AA	AA
BOPA2_12_30148	AA	AA	AA	AA	AA	AA	AA	AA	AA	AA	AA	AA	AA	AA	AA	AA	AA	AA	AA	AA	AA	AA	AA	AA	AA	AA	AA	AA	AA	AA	AA	AA	AA	AA	AA	AA	AA	AA	AA	AA	AA	AA	AA	AA	AA	AA	AA	AA	AA
BOPA2_12_30149	AA	AA	AA	AA	CC	CC	CC	AA	CC	CC	CC	CC	CC	CC	CC	CC	CC	CC	AA	CC	AA	CC	CC	CC	CC	CC	AA	CC	CC	AA	CC	AA	CC	AA	CC	CC	CC	CC	CC	CC	CC	CC	CC	CC	AC	CC	CC	CC	CC
BOPA2_12_30150	AA	AA	AA	AA	AA	AA	AA	AA	AA	GG	GG	GG	GG	GG	GG	AA	GG	AA	AA	GG	AA	AA	GG	AA	AA	AA	GG	AA	AA	AA	GG	AA	AA	AA	AA	AA	GG	GG	AA	GG	GG	GG	GG	GG	GG	GG	GG	GG	GG
BOPA2_12_30151	AA	AG	GG	GG	AA	GG	GG	GG	GG	GG	GG	AA	AA	AA	GG	AA	AG	GG	AA	AA	GG	GG	AA	GG	GG	AA	GG	GG	GG	GG	GG	GG	GG	GG	AA	AA	GG	AA	AA	AA	GG	GG	GG	GG	GG	AA	GG	AA	GG
BOPA2_12_30152	AA	AA	AA	AA	GG	GG	GG	AA	AA	GG	AA	AA	GG	AA	GG	GG	GG	AA	AA	AA	AA	AA	GG	AA	AA	AA	GG	GG	GG	AA	GG	AA	AA	AA	AA	AA	GG	GG	AA	GG	GG	GG	GG	GG	GG	AA	GG	GG	AA
BOPA2_12_30153	GG	GG	GG	GG	GG	GG	GG	GG	GG	GG	GG	GG	AA	GG	GG	AA	GG	GG	GG	GG	GG	GG	GG	GG	AA	GG	GG	GG	GG	GG	GG	GG	GG	GG	GG	GG	GG	GG	GG	GG	GG	GG	AA	GG	GG	GG	GG	GG	GG
BOPA2_12_30155	GG	GG	GG	GG	GG	GG	GG	GG	GG	GG	GG	GG	GG	AG	AG	GG	GG	GG	AG	GG	GG	GG	GG	AG	GG	GG	GG	GG	GG	GG	GG	GG	GG	GG	GG	AG	GG	GG	GG	GG	GG	GG	AG	GG	GG	GG	AG	GG	GG
BOPA2_12_30158	GG	GG	GG	GG	GG	GG	GG	GG	GG	GG	GG	GG	GG	GG	GG	GG	AA	GG	AA	GG	GG	GG	AA	AA	AA	GG	GG	GG	AA	AA	GG	GG	GG	AA	AA	GG	GG	AA	GG	AA	GG	AA	AA	GG	GG	GG	GG	GG	GG
BOPA2_12_30162	CC	CC	CC	CC	CC	GG	GG	CC	CG	CC	CC	CC	GG	CC	CC	GG	GG	CC	GG	CC	CC	CC	GG	GG	CC	CC	CG	GG	CC	CC	CC	CC	GG	CC	CC	GG	GG	GG	CC	GG	CC	CC	CC	CC	CC	CC	CC	CC	CC
BOPA2_12_30164	GG	GG	AA	GG	GG	AA	GG	AA	GG	AA	AA	GG	GG	GG	GG	GG	GG	AA	GG	AA	AA	AA	GG	GG	GG	GG	GG	AA	AA	GG	GG	GG	GG	GG	GG	GG	GG	AA	GG	GG	GG	GG	AA	AA	GG	GG	GG	AA	AA
BOPA2_12_30165	AA	AA	AA	AA	GG	GG	AA	AA	GG	GG	GG	GG	AA	GG	AA	AA	AA	AA	GG	GG	AA	GG	AA	GG	AA	GG	AG	GG	GG	AA	GG	AA	GG	AA	AA	GG	GG	AA	AA	AA	GG	GG	GG	AA	GG	GG	GG	GG	GG
BOPA2_12_30166	GG	GG	AA	AA	GG	GG	GG	AA	AA	AA	GG	AA	GG	AA	AA	AA	AG	AA	AA	AA	AA	AA	AA	AA	AA	AA	AA	AA	GG	AA	GG	AA	AA	AA	GG	AA	GG	GG	GG	AA	GG	GG	AA	AA	AA	GG	GG	GG	AA
BOPA2_12_30167	AA	AA	AA	AA	TT	AA	AA	AA	AA	TT	AA	TT	TT	AA	TT	AA	AA	TT	TT	TT	TT	TT	AA	TT	AA	TT	AA	AA	TT	TT	AA	AA	AA	TT	AA	AA	TT	TT	AA	AA	TT	AA	AA	AA	AA	AA	AA	AA	AA
BOPA2_12_30170	AA	GG	AA	GG	GG	GG	GG	GG	GG	GG	AA	GG	GG	GG	GG	GG	GG	GG	GG	GG	GG	GG	GG	GG	AA	GG	AA	GG	GG	GG	GG	GG	AA	GG	GG	GG	GG	GG	GG	GG	GG	GG	GG	GG	AG	GG	GG	GG	GG
BOPA2_12_30179	GG	GG	GG	GG	GG	GG	GG	GG	GG	GG	GG	GG	GG	GG	GG	GG	GG	GG	GG	GG	GG	GG	GG	GG	GG	GG	GG	GG	GG	GG	GG	GG	GG	GG	GG	GG	GG	GG	GG	GG	GG	GG	GG	GG	GG	GG	GG	GG	GG
BOPA2_12_30182	AA	AA	AA	AA	AA	AA	AA	AA	AA	AA	AA	GG	AA	AA	AA	AA	GG	AA	AA	GG	AA	AA	GG	AA	AA	AA	GG	AA	AA	AA	AA	AA	AA	AA	AA	AA	AA	AA	AA	GG	AA	AA	AA	AA	AA	AA	AA	AA	AA
BOPA2_12_30183	GG	AA	GG	AA	AA	GG	AA	AA	AA	GG	GG	AA	GG	AA	AA	AA	AA	GG	AA	AA	GG	GG	AA	GG	AA	AA	GG	AA	GG	AA	GG	GG	AA	AA	AA	GG	GG	GG	AA	AA	GG	AA	AA	AA	GG	GG	GG	GG	AA
BOPA2_12_30186	AA	AA	GG	AA	GG	GG	GG	GG	GG	GG	GG	AA	GG	GG	GG	GG	AA	AA	AA	AG	GG	AA	GG	AA	AA	GG	AA	GG	GG	AA	GG	GG	GG	AA	AA	AA	GG	GG	AA	GG	GG	GG	GG	GG	GG	GG	AA	GG	GG
BOPA2_12_30187	GG	GG	GG	GG	GG	GG	GG	GG	GG	GG	GG	GG	GG	GG	GG	GG	GG	GG	GG	GG	GG	GG	GG	GG	GG	GG	GG	GG	GG	GG	GG	GG	GG	GG	GG	GG	GG	GG	GG	GG	GG	GG	GG	GG	GG	GG	GG	GG	GG
BOPA2_12_30191	AA	AA	AA	AA	AA	AA	AA	AA	AA	AA	AA	AA	AA	AA	AA	AA	AA	AA	AA	AA	AA	AA	AA	AA	AA	AA	AA	AA	AA	AA	AA	AA	AA	AA	AA	AA	AA	AA	AA	AA	AA	AA	AA	AA	AA	AA	AA	AA	AA
BOPA2_12_30192	GG	GG	GG	GG	GG	AA	GG	GG	GG	GG	GG	GG	GG	AA	GG	GG	AA	GG	GG	GG	GG	GG	AA	GG	GG	GG	GG	GG	AA	GG	GG	AA	GG	GG	AA	GG	AA	AA	GG	AA	AA	GG	GG	AA	AA	GG	AA	GG	GG
BOPA2_12_30193	AA	GG	AA	AA	AA	GG	GG	AA	AG	GG	GG	GG	GG	GG	GG	GG	GG	GG	AA	GG	AA	AA	AA	AA	GG	GG	AA	GG	GG	GG	AA	AA	AA	AA	AA	GG	GG	GG	GG	GG	GG	AA	AA	GG	GG	AA	GG	GG	GG
BOPA2_12_30195	GG	GG	GG	GG	GG	GG	GG	GG	GG	GG	GG	GG	GG	GG	GG	GG	GG	GG	GG	GG	GG	GG	GG	GG	GG	GG	GG	GG	GG	GG	GG	GG	GG	GG	GG	GG	GG	GG	GG	GG	GG	GG	GG	GG	GG	GG	GG	GG	GG
BOPA2_12_30199	AA	AA	AA	AA	AA	AA	AA	AA	AA	AA	AA	AA	AA	AA	AA	AA	AA	AA	AA	AA	AA	TT	AA	AA	AA	AA	AA	AA	AA	AA	AA	AA	AA	AA	AA	AA	AA	AA	AA	AA	AA	AA	AA	TT	AT	AA	AA	AA	TT
BOPA2_12_30200	AA	AA	GG	GG	AA	AA	AA	AA	AA	AA	AA	AA	AA	AA	AA	AA	AA	AA	AA	AA	AA	AA	AA	AA	AA	AA	AA	AA	AA	AA	AA	GG	AA	AA	GG	AA	AA	AA	AA	AA	AA	AA	AA	AA	AA	AA	AA	AA	AA
BOPA2_12_30205	AA	AA	AA	AA	AA	AA	AA	AA	AA	AA	AA	AA	AA	AA	AA	AA	AA	AA	AA	AA	AA	AA	AA	AA	AA	AA	AA	AA	AA	AA	AA	AA	AA	AA	AA	AA	AA	AA	AA	AA	AA	AA	AA	AA	AA	AA	AA	AA	AA
BOPA2_12_30206	CC	CC	CC	GG	CC	CC	CC	CC	CC	CC	CC	CC	CC	CC	CC	CC	CC	CC	CC	CC	CC	CC	CC	CC	CC	CC	CC	CC	CC	GG	CC	CC	CC	GG	CC	CC	CC	CC	CC	CC	CC	CC	CC	CC	CC	CC	CC	CC	CC
BOPA2_12_30209	AA	AA	AA	AA	AA	AA	AA	AA	AA	AA	AA	AA	AA	AA	AA	AA	AA	AA	AA	AA	AA	AA	AA	AA	AA	AA	AA	AA	AA	AA	AA	AA	AA	AA	AA	AA	AA	AA	AA	AA	AA	AA	AA	AA	AA	AA	AA	AA	AA
BOPA2_12_30213	AA	GG	GG	AA	AA	AA	AA	AA	GG	GG	AA	AA	AA	AA	AA	AA	AA	AA	AA	AA	AA	AA	AA	AA	AA	AA	AA	AA	AA	GG	GG	GG	GG	GG	AA	AA	AA	GG	AA	AA	AA	AA	AA	AA	AA	AA	AA	AA	AA
BOPA2_12_30214	CC	AA	CC	CC	AA	AA	AA	CC	AC	AA	AA	AA	AA	AA	AA	AA	AA	AA	CC	AA	CC	CC	CC	CC	AA	AA	CC	AA	AA	AA	AA	CC	CC	CC	CC	AA	AA	AA	AA	AA	AA	CC	CC	AA	AA	CC	AA	AA	AA
BOPA2_12_30216	AA	GG	AA	AA	GG	GG	GG	GG	AA	GG	GG	GG	GG	GG	GG	GG	GG	GG	GG	GG	GG	GG	GG	GG	GG	GG	GG	GG	GG	GG	GG	GG	GG	AA	AA	GG	GG	GG	GG	GG	GG	GG	GG	GG	GG	GG	GG	GG	GG
BOPA2_12_30219	AA	AA	AA	AA	AA	AA	AA	AA	AA	AA	AA	AA	AA	AA	AA	AA	AA	GG	AA	AA	AA	GG	AA	AA	AA	GG	AG	AA	AA	AA	AA	AA	AA	GG	AA	AA	AA	GG	AA	AA	AA	AA	AA	GG	AA	AA	AA	AA	AA
BOPA2_12_30222	CC	CC	CC	CC	CC	CC	AA	CC	CC	CC	CC	AA	AA	AA	AA	AA	CC	AA	AA	AA	AA	CC	CC	AA	CC	CC	AA	CC	CC	AA	CC	CC	CC	CC	CC	CC	CC	CC	CC	CC	CC	CC	AA	AA	CC	CC	CC	CC	AA
BOPA2_12_30223	AA	AA	AA	AA	AA	AA	AA	AA	AA	AA	AA	AA	AA	AA	AA	AA	AA	AA	AA	AA	AA	AA	AA	AA	AA	AA	AA	AA	AA	AA	AA	AA	AA	AA	AA	AA	AA	AA	AA	AA	AA	AA	AA	AA	AA	AA	AA	AA	AA
BOPA2_12_30229	AA	AA	AA	AA	AA	AA	AA	AA	AA	AA	AA	AA	AA	AA	AA	AA	AA	AA	AA	AA	AA	AA	AA	AA	AA	AA	AA	AA	AA	AA	AA	AA	AA	AA	AA	CC	AA	AA	CC	AA	AA	AA	AA	AA	AA	AA	AA	AA	AA
BOPA2_12_30230	--	--	--	--	--	--	--	--	--	--	--	--	--	--	--	--	--	--	--	--	--	--	--	--	--	--	--	--	--	--	--	--	--	--	--	--	--	--	--	--	--	--	--	--	--	--	--	--	--
BOPA2_12_30231	TT	TT	TT	TT	AA	TT	TT	TT	TT	TT	TT	TT	AA	AA	TT	TT	TT	TT	TT	TT	AA	AA	AA	TT	TT	TT	TT	TT	AA	TT	AA	TT	TT	TT	TT	TT	AA	AA	TT	TT	AA	TT	AA	TT	TT	TT	AA	AA	TT
BOPA2_12_30232	AA	AA	AA	AA	AA	AA	AA	AA	AA	AA	AA	AA	AA	AA	AA	AA	AA	AA	AA	AA	AA	AA	AA	AA	AA	AA	AA	AA	AA	AA	AA	AA	AA	AA	AA	AA	AA	AA	AA	AA	AA	AA	AA	AA	AA	AA	AA	AA	AA
BOPA2_12_30236	CC	CC	CC	CC	CC	CC	CC	CC	CC	CC	CC	CC	CC	CC	CC	CC	CC	CC	CC	CC	CC	CC	CC	CC	CC	CC	CC	CC	CC	CC	CC	CC	CC	CC	CC	CC	CC	CC	CC	CC	CC	CC	CC	CC	CC	CC	CC	CC	CC
BOPA2_12_30238	AA	AA	AA	AA	AA	AA	AA	AA	AA	AA	AA	AA	AA	AA	AA	AA	AA	AA	AA	AA	AA	AA	AA	AA	AA	AA	AA	AA	AA	AA	AA	AA	AA	AA	AA	AA	AA	AA	AA	AA	AA	AA	AA	AA	AA	AA	AA	AA	AA
BOPA2_12_30239	GG	GG	GG	GG	GG	CC	GG	CC	GG	GG	GG	GG	GG	CC	GG	GG	CC	GG	GG	GG	CC	CC	GG	GG	GG	GG	GG	GG	CC	GG	CC	GG	GG	GG	GG	GG	CC	CC	GG	GG	GG	CC	CC	CC	GG	CC	CC	CC	CC
BOPA2_12_30240	AA	AA	AA	AA	GG	AA	AA	AA	AA	AA	AA	AA	AA	AA	AA	AA	AA	AA	AA	AA	AA	AA	AA	AA	AA	AA	AA	AA	AA	AA	AG	AA	AA	AA	AA	AA	AA	AA	AA	AA	AA	AA	AA	AA	AA	AA	AA	AA	AA
BOPA2_12_30243	GG	GG	AA	GG	AA	AA	GG	AA	AA	AA	AA	AA	AA	AA	AA	GG	AA	AA	GG	AA	GG	AA	AA	GG	GG	AA	AA	AA	AA	GG	AG	GG	GG	GG	GG	AA	AA	AA	AA	AA	AA	AA	AA	AA	AA	AA	AA	AA	AA
BOPA2_12_30248	GG	GG	GG	GG	GG	GG	GG	GG	GG	GG	GG	GG	GG	GG	GG	GG	GG	GG	GG	GG	GG	GG	GG	GG	GG	GG	GG	GG	GG	GG	GG	GG	GG	GG	GG	GG	GG	GG	GG	GG	GG	GG	GG	GG	GG	GG	GG	GG	GG
BOPA2_12_30250	TT	TT	TT	AA	TT	TT	TT	TT	TT	TT	TT	TT	TT	TT	TT	TT	TT	TT	TT	TT	TT	TT	TT	TT	TT	TT	TT	TT	TT	AA	TT	TT	TT	TT	TT	TT	TT	TT	TT	TT	TT	TT	TT	TT	TT	TT	TT	TT	TT
BOPA2_12_30251	TT	TT	TT	TT	TT	AA	TT	AA	AT	AA	TT	TT	AA	TT	AA	AA	AT	AA	TT	TT	TT	AA	AA	TT	TT	TT	TT	AA	TT	AA	AA	TT	TT	TT	AA	TT	TT	TT	TT	AA	TT	AA	TT	AA	AA	TT	AA	TT	AA
BOPA2_12_30254	CC	CC	CC	CC	CC	CC	CC	CC	CC	CC	CC	CC	CC	CC	CC	CC	CC	CC	CC	CC	CC	CC	CC	CC	CC	CC	CC	CC	AA	CC	AA	CC	CC	CC	CC	CC	AC	CC	CC	CC	CC	AA	AA	CC	AC	CC	CC	CC	CC
BOPA2_12_30259	TT	TT	AA	AA	TT	TT	TT	TT	TT	TT	AA	AA	AA	TT	TT	AA	AA	TT	TT	AA	AA	TT	AA	TT	TT	AA	TT	TT	AA	TT	TT	AA	TT	TT	TT	AA	AA	TT	TT	AA	AA	AA	AA	AA	AA	AA	AA	AA	AA
BOPA2_12_30262	CC	CC	CC	CC	CC	CC	CC	CC	CC	CC	CC	CC	CC	CC	CC	CC	CC	CC	CC	CC	CC	CC	CC	CC	CC	CC	CC	CC	CC	CC	CC	CC	CC	CC	CC	CC	CC	CC	CC	CC	CC	CC	CC	CC	CC	CC	CC	CC	CC
BOPA2_12_30265	GG	GG	GG	AA	AA	AA	GG	GG	AA	AA	GG	AA	GG	AA	AA	GG	GG	GG	GG	AA	GG	GG	GG	GG	GG	AA	AA	AA	GG	AA	GG	GG	GG	AA	GG	GG	GG	AA	GG	GG	GG	GG	GG	GG	GG	GG	GG	GG	GG
BOPA2_12_30268	AA	AA	AA	AA	AA	AA	AA	AA	AA	AA	AA	AA	AA	AA	AA	AA	AA	AA	AA	AA	AA	AA	AA	AA	AA	AA	AA	AA	AA	AA	AA	AA	AA	AA	AA	AA	AA	AA	AA	AA	AA	AA	AA	AA	AA	AA	AA	AA	AA
BOPA2_12_30271	AA	AA	AA	AA	AA	AA	AA	AA	AA	AT	AT	AA	AT	AT	AA	AA	AA	AA	AA	AA	AA	AA	AA	AA	AA	--	AA	AA	AA	AA	AA	AA	AA	AA	AA	AA	AA	AA	AA	AA	AA	AA	AT	AA	AA	AA	AA	AA	AA
BOPA2_12_30274	GG	GG	GG	GG	AA	AA	GG	AA	GG	AA	GG	AA	GG	AA	AA	GG	AA	GG	GG	AA	GG	GG	GG	AA	GG	AA	GG	AA	AA	GG	AA	GG	AA	GG	GG	GG	AA	AA	GG	GG	GG	AA	AA	AA	AA	AA	AA	AA	GG
BOPA2_12_30275	CG	CG	CG	GG	GG	GG	CG	CG	GG	GG	--	GG	CG	GG	GG	CG	CG	CG	CG	GG	CG	CG	CG	CG	CG	GG	GG	GG	CG	GG	CG	CG	CG	GG	CG	CG	CG	GG	CG	CG	CG	CG	CG	CG	CG	CG	CG	CG	CG
BOPA2_12_30276	AA	GG	GG	GG	AA	GG	GG	GG	AA	AA	GG	AA	AA	AA	AA	GG	GG	GG	AA	AA	GG	GG	AA	GG	AA	AA	AG	AA	GG	GG	AA	AA	GG	GG	AA	AA	GG	GG	AA	AA	GG	GG	AA	AA	GG	GG	GG	GG	GG
BOPA2_12_30278	GG	CC	GG	GG	CC	GG	CC	CC	CC	CC	CC	CC	GG	CC	CC	CC	CC	GG	CC	CC	CC	GG	GG	CC	GG	CC	CC	CC	GG	GG	CC	GG	GG	CC	CC	CC	GG	GG	CC	CC	CC	GG	GG	CC	CG	CC	CC	CC	CC
BOPA2_12_30290	GG	GG	GG	GG	GG	GG	GG	GG	GG	GG	GG	GG	GG	GG	GG	GG	GG	GG	GG	GG	GG	GG	GG	GG	GG	GG	AG	GG	GG	GG	GG	GG	GG	GG	GG	GG	GG	GG	GG	GG	GG	GG	GG	GG	GG	GG	GG	GG	GG
BOPA2_12_30295	AA	AA	AA	AA	AA	AA	TT	AA	AA	AA	AA	AA	AA	AA	AA	AA	AA	AA	AA	AA	TT	AA	AA	AA	AA	AA	AA	AA	AA	AA	AA	AA	AA	AA	TT	AA	AA	AA	TT	AA	AA	AA	AA	AA	AA	AA	AA	AA	AA
BOPA2_12_30297	AA	GG	AA	AA	GG	GG	AA	GG	AA	GG	AA	AA	GG	AA	AA	AA	GG	AA	AA	AA	GG	GG	GG	AA	AA	AA	AG	AA	GG	AA	AA	GG	GG	AA	GG	GG	GG	GG	GG	GG	GG	AA	AA	GG	AA	AA	GG	AA	GG
BOPA2_12_30298	GG	GG	AA	GG	GG	GG	GG	GG	GG	AA	GG	AA	GG	AA	GG	GG	AA	GG	GG	AA	AA	AA	AA	GG	GG	AA	AA	GG	GG	GG	GG	GG	GG	GG	AA	GG	GG	GG	AA	AA	GG	GG	GG	GG	GG	GG	GG	GG	GG
BOPA2_12_30299	GG	GG	GG	GG	GG	GG	GG	GG	GG	GG	GG	GG	GG	GG	GG	GG	GG	GG	GG	GG	GG	GG	GG	GG	GG	GG	GG	GG	GG	GG	GG	GG	GG	GG	GG	GG	GG	GG	GG	GG	GG	GG	GG	GG	GG	GG	GG	GG	GG
BOPA2_12_30301	AA	AA	AA	AA	AA	AA	AA	AA	AA	AA	AA	AA	AA	AA	AA	AA	AA	AA	AA	AA	AA	AA	AA	AA	AA	AA	AA	AA	AA	AA	AA	AA	AA	AA	AA	AA	AA	AA	AA	AA	AA	AA	AA	AA	AA	AA	AA	AA	AA
BOPA2_12_30305	GG	AA	GG	GG	GG	GG	GG	GG	GG	GG	GG	GG	GG	GG	GG	GG	GG	GG	GG	GG	AA	GG	GG	GG	GG	GG	GG	GG	GG	GG	GG	AA	GG	AA	GG	GG	GG	GG	GG	GG	GG	GG	GG	GG	GG	GG	GG	GG	GG
BOPA2_12_30306	AG	AG	AA	AG	AA	AA	AA	AA	AA	AA	AA	AA	AA	AA	AA	AA	AA	AG	AG	AA	AG	AG	AA	AG	AG	AA	AA	AA	AA	AG	AA	AG	AG	AG	AG	AA	AA	AA	AA	AA	AA	AA	AA	AA	AA	AA	AA	AA	AA
BOPA2_12_30308	GG	GG	CG	CG	CG	CG	CG	CG	CG	CG	GG	CG	CG	CG	CG	CG	CG	CG	CG	GG	CG	GG	CG	CG	CG	CG	CG	CG	CG	CG	--	CG	CG	CG	GG	GG	CG	CG	GG	CG	CG	CG	GG	CG	GG	GG	GG	GG	CG
BOPA2_12_30310	AA	AA	AA	AA	AA	AA	AA	AA	GG	AA	GG	GG	AA	AA	AA	AA	AA	AA	AA	GG	AA	AA	AA	AA	AA	AA	AA	AA	AA	GG	AA	GG	AA	GG	AA	AA	AA	AA	AA	AA	AA	AA	AA	AA	AA	AA	AA	AA	AA
BOPA2_12_30311	CC	GG	CC	GG	CC	CC	GG	CC	CC	CC	GG	CC	GG	CC	CC	GG	CC	GG	CC	CC	GG	CC	CC	CC	GG	GG	CC	CC	GG	GG	GG	GG	GG	GG	CC	GG	CG	GG	CC	CC	GG	GG	GG	CC	CG	GG	CC	CC	CC
BOPA2_12_30314	GG	GG	AA	AA	AA	GG	AA	GG	GG	GG	GG	GG	GG	GG	GG	AA	GG	AA	AA	GG	AA	GG	GG	AA	GG	GG	AA	GG	GG	AA	GG	AA	GG	GG	AA	AA	GG	GG	GG	GG	GG	GG	GG	GG	GG	GG	GG	GG	GG
BOPA2_12_30316	AA	GG	AA	AA	GG	AA	AA	GG	AG	GG	AA	AA	GG	GG	GG	AA	AA	AA	AA	AA	GG	GG	GG	AA	AA	AA	AA	AA	GG	AA	GG	GG	GG	AA	AA	AA	GG	GG	AA	GG	GG	GG	GG	GG	GG	GG	AA	GG	GG
BOPA2_12_30317	AA	GG	AA	AA	GG	AA	AA	GG	GG	GG	AA	AA	GG	GG	GG	AA	AA	AA	AA	AA	GG	GG	GG	AA	AA	AA	AA	AA	GG	AA	GG	GG	GG	AA	AA	AA	GG	AA	AA	GG	GG	GG	GG	GG	GG	GG	AA	GG	GG
BOPA2_12_30325	GG	GG	GG	AA	GG	GG	AA	GG	GG	GG	AA	GG	GG	GG	GG	AA	GG	GG	GG	GG	GG	AA	AA	GG	GG	GG	GG	GG	GG	AA	GG	AA	GG	AA	GG	GG	GG	GG	GG	GG	GG	GG	GG	AA	GG	GG	AA	GG	AA
BOPA2_12_30329	AA	AA	GG	AA	AA	AA	GG	AA	GG	AA	GG	AA	AA	AA	AA	AA	AA	GG	AA	AA	AA	GG	GG	AA	AA	GG	GG	AA	AA	AA	AA	AA	AA	GG	AA	AA	AA	GG	AA	GG	AA	AA	AA	AA	AA	AA	AA	AA	AA
BOPA2_12_30335	AA	AA	AA	CC	AA	AA	AA	AA	AA	AA	AA	AA	AA	AA	CC	AA	AA	AA	AA	AA	AA	AA	AA	AA	AA	AA	AA	AA	AA	CC	AA	AA	AA	CC	AA	AA	AA	AA	AA	AA	AA	AA	AA	AA	AA	AA	AA	AA	AA
BOPA2_12_30336	AA	GG	GG	GG	AA	GG	AA	AA	AA	GG	GG	GG	AA	GG	GG	AA	GG	AA	AA	GG	GG	GG	GG	AA	AA	GG	GG	AA	GG	GG	GG	GG	GG	GG	GG	AA	GG	GG	GG	GG	AA	GG	GG	AA	AG	GG	GG	GG	AA
BOPA2_12_30337	GG	AA	GG	GG	GG	AA	AA	AA	AA	AA	AA	AA	AA	AA	AA	AA	AA	AA	GG	AA	GG	AA	AA	GG	AA	AA	AA	AA	AA	AA	AA	GG	GG	AA	GG	AA	AA	AA	AA	AA	AA	AA	AA	GG	GG	AA	AA	AA	GG
BOPA2_12_30341	GG	GG	GG	GG	AA	AA	AA	AA	AA	AA	AA	AA	AA	AA	AA	AA	AA	GG	GG	AA	GG	AA	AA	GG	GG	AA	AA	AA	AA	AA	AA	GG	GG	GG	GG	GG	AA	AA	GG	AA	AA	AA	AA	AA	AA	AA	AA	AA	AA
BOPA2_12_30343	AA	AA	GG	AA	AA	AA	AA	AA	AA	AA	AA	AA	AA	AA	AA	AA	AA	GG	AA	AA	AA	GG	AA	AA	AA	AA	GG	AA	AA	AA	AA	AA	AA	AA	AA	AA	AA	AA	AA	AA	AA	AA	AA	AA	AA	AA	AA	AA	AA
BOPA2_12_30344	AA	GG	GG	GG	GG	AA	AA	AA	GG	GG	AA	GG	AA	AA	GG	AA	AA	AA	AA	AG	AA	AA	AA	AA	AA	GG	AA	AA	GG	GG	GG	GG	GG	GG	AA	AA	AA	GG	AA	AA	AA	AA	AA	AA	AA	AA	AA	AA	AA
BOPA2_12_30346	CC	CC	CC	CC	GG	CC	CC	CC	GG	GG	CC	GG	CC	GG	CC	CC	GG	CC	CC	CC	GG	CC	GG	CC	CC	GG	GG	CC	GG	CC	GG	CC	GG	CC	CC	CC	GG	CC	CC	GG	GG	GG	GG	CC	GG	GG	GG	GG	GG
BOPA2_12_30348	GG	GG	AA	GG	AA	AA	GG	AA	AA	AA	AA	AA	AA	AA	AA	GG	AA	AA	GG	AA	AA	AA	AA	GG	GG	AA	AA	AA	AA	GG	AG	GG	GG	GG	GG	AA	AA	AA	AA	AA	AA	AA	AA	AA	AA	AA	AA	AA	AA
BOPA2_12_30350	GG	GG	AA	GG	GG	GG	GG	GG	GG	GG	GG	GG	AA	GG	GG	GG	GG	AA	GG	GG	GG	AA	GG	GG	GG	GG	AA	GG	GG	GG	GG	GG	GG	GG	GG	GG	GG	GG	AA	GG	GG	GG	GG	GG	AG	GG	AA	AA	GG
BOPA2_12_30351	AA	AA	AA	AA	GG	GG	GG	AA	GG	GG	GG	GG	GG	AA	GG	GG	GG	AA	AA	GG	AA	AA	GG	AA	AA	GG	GG	GG	GG	GG	GG	AA	AA	AA	GG	AA	GG	GG	AA	GG	GG	GG	GG	GG	GG	GG	GG	GG	AA
BOPA2_12_30352	AA	AA	AA	AA	GG	GG	AA	GG	AA	AA	AA	AA	GG	GG	GG	AA	GG	AA	AA	AA	AA	AA	GG	AA	AA	GG	AA	AA	GG	AA	GG	AA	AA	AA	AA	AA	GG	GG	AA	GG	AA	AA	GG	GG	AA	GG	AG	AA	GG
BOPA2_12_30353	CG	CG	GG	CG	CG	GG	GG	GG	--	GG	GG	CG	GG	GG	CG	GG	CG	CG	CG	CG	GG	CG	GG	CG	CG	GG	CG	GG	GG	CG	GG	GG	GG	CG	CG	CG	GG	GG	CG	GG	GG	GG	GG	GG	GG	GG	CG	GG	GG
BOPA2_12_30354	AG	GG	--	GG	AA	GG	GG	GG	AG	GG	GG	GG	GG	GG	GG	GG	GG	GG	GG	GG	--	GG	GG	GG	GG	GG	AA	GG	GG	GG	GG	GG	GG	GG	--	GG	GG	GG	GG	AA	AA	AA	AA	AA	AA	AA	GG	GG	AA
BOPA2_12_30355	AA	GG	GG	GG	AA	AA	GG	AA	AA	AA	AA	AA	GG	GG	AA	AA	AA	GG	GG	AA	GG	GG	AA	AA	GG	AA	AA	AA	AA	GG	GG	AA	GG	AA	AA	GG	AA	AA	AA	AA	AA	GG	GG	AA	AA	AA	AA	AG	AA
BOPA2_12_30358	GG	GG	AA	GG	GG	GG	GG	GG	GG	GG	GG	GG	GG	GG	GG	GG	GG	GG	GG	GG	AA	GG	GG	GG	GG	GG	GG	GG	GG	GG	GG	GG	GG	GG	GG	GG	GG	GG	GG	GG	GG	GG	GG	GG	GG	GG	GG	GG	GG
BOPA2_12_30360	AA	TT	TT	AA	AA	AA	AA	TT	TT	TT	AA	AA	AA	TT	TT	AA	AA	TT	TT	AA	TT	AA	AA	TT	TT	TT	AA	TT	TT	AA	AA	AA	TT	AA	AA	TT	AA	AA	TT	AA	AA	AA	AA	TT	TT	AA	TT	AA	TT
BOPA2_12_30361	AA	AA	CC	AA	CC	CC	AA	AA	AC	AA	AA	AA	AA	AA	AA	AA	AA	AA	AA	AA	CC	AA	AA	AA	AA	AA	AA	CC	CC	AA	AA	AC	AA	AA	AA	AA	AA	CC	AA	AA	AA	AA	AA	CC	AA	AA	AA	AA	AA
BOPA2_12_30362	CC	CC	CC	CC	AA	CC	CC	CC	CC	CC	CC	CC	CC	AA	AA	CC	CC	AA	CC	CC	CC	CC	AA	CC	CC	CC	CC	CC	CC	CC	AA	CC	CC	CC	CC	CC	AA	CC	CC	AA	CC	AA	CC	CC	CC	AA	CC	AA	CC
BOPA2_12_30367	AA	AA	AA	AA	AA	AA	AA	AA	AA	AA	AA	AA	AA	AA	AA	AA	AA	AA	AA	AA	AA	AA	AA	AA	AA	AA	AA	AA	AA	AA	AA	AA	AA	TT	AA	AA	AA	AA	AA	AA	AA	AA	AA	AA	AA	AA	AA	AA	AA
BOPA2_12_30368	AG	AG	GG	AG	GG	AG	AG	GG	AG	GG	GG	GG	AG	GG	GG	AG	--	GG	--	GG	AG	AA	GG	AA	--	GG	GG	AG	GG	AG	GG	AG	AA	GG	AG	--	GG	AG	AG	GG	GG	GG	GG	GG	GG	GG	GG	AG	GG
BOPA2_12_30370	GG	GG	GG	GG	GG	GG	GG	GG	GG	GG	GG	GG	GG	GG	GG	GG	GG	GG	GG	GG	GG	GG	GG	GG	GG	GG	GG	GG	AA	GG	GG	GG	GG	GG	GG	GG	GG	GG	GG	GG	GG	GG	GG	GG	GG	GG	GG	GG	GG
BOPA2_12_30371	AA	AC	AC	AC	AA	AA	AA	AA	AA	AA	AA	AA	AA	AA	AA	AA	AA	AA	AA	AA	AA	AA	AA	AA	AA	AA	AA	AA	AA	AC	AA	AA	AA	AA	AC	AC	AA	AA	AA	AA	AA	AA	AA	AA	AA	AA	AA	AA	AA
BOPA2_12_30375	AA	GG	AA	AA	AA	GG	AA	GG	AA	AA	GG	AA	AA	AA	AA	AA	GG	GG	AA	AA	AA	GG	AA	GG	AA	AA	AG	AA	GG	AA	AA	AA	GG	GG	AA	AA	GG	GG	AA	AA	GG	GG	AA	AA	GG	GG	GG	GG	GG
BOPA2_12_30377	GG	GG	GG	GG	GG	AA	GG	GG	AG	GG	AA	GG	GG	GG	GG	AA	AA	GG	GG	GG	GG	GG	GG	GG	GG	GG	GG	GG	AA	GG	GG	GG	GG	GG	GG	GG	AA	AA	GG	GG	AA	AA	GG	GG	AA	AA	AA	AA	GG
BOPA2_12_30379	GG	GG	GG	GG	GG	GG	GG	GG	AA	GG	GG	GG	GG	GG	AA	GG	GG	GG	GG	GG	GG	GG	GG	GG	GG	GG	GG	GG	--	GG	GG	GG	GG	GG	GG	GG	GG	GG	GG	GG	GG	GG	GG	GG	GG	GG	GG	GG	GG
BOPA2_12_30380	AA	AA	GG	GG	AA	GG	AA	AA	AA	AA	AA	AA	AA	AA	AA	AA	GG	AA	AA	AA	AA	--	GG	AA	AA	AA	AA	AA	GG	AA	AA	GG	AA	GG	AA	AA	GG	AA	AA	GG	GG	GG	GG	AA	AA	AA	AA	AA	AA
BOPA2_12_30385	GG	GG	GG	GG	AA	AA	AA	AA	AA	AA	AA	AA	AA	AA	AA	AA	AA	GG	GG	AA	GG	AA	GG	GG	GG	AA	GG	AA	GG	GG	AA	GG	AA	GG	GG	GG	AA	AA	GG	GG	AA	AA	AA	AA	AA	AA	AA	AA	AA
BOPA2_12_30388	GG	GG	GG	GG	GG	GG	GG	GG	GG	GG	GG	GG	GG	GG	GG	GG	GG	GG	GG	GG	GG	GG	GG	GG	GG	GG	GG	GG	GG	GG	GG	AA	GG	GG	GG	GG	GG	GG	GG	GG	GG	GG	GG	GG	GG	GG	GG	GG	GG
BOPA2_12_30389	AA	AA	GG	AA	AA	AA	AA	GG	AG	GG	AA	AA	AA	AA	AA	AA	AA	AA	AA	AA	AA	GG	AA	AA	AA	AA	GG	AA	GG	AA	GG	AA	AA	AA	AA	AA	AA	GG	AA	AA	AA	AA	AA	GG	AG	AA	AA	AA	AA
BOPA2_12_30395	GG	AA	GG	GG	GG	GG	GG	GG	GG	GG	GG	GG	AA	GG	GG	GG	GG	GG	GG	GG	AA	GG	GG	GG	GG	GG	GG	GG	GG	GG	GG	GG	GG	GG	GG	GG	GG	GG	GG	GG	GG	GG	GG	GG	GG	AA	GG	GG	GG
BOPA2_12_30396	AA	AA	AA	AA	GG	GG	GG	GG	GG	GG	GG	GG	GG	GG	GG	GG	GG	AA	AA	GG	AA	GG	GG	AA	AA	GG	GG	GG	GG	GG	GG	AA	AA	AA	AA	AA	GG	GG	AA	GG	GG	GG	GG	GG	GG	GG	GG	GG	GG
BOPA2_12_30399	GG	GG	GG	GG	GG	GG	GG	GG	GG	GG	AA	GG	GG	GG	GG	GG	GG	GG	GG	GG	GG	AA	GG	GG	GG	GG	GG	GG	GG	AA	GG	AA	GG	GG	GG	GG	GG	GG	GG	GG	GG	GG	AA	GG	GG	GG	GG	GG	GG
BOPA2_12_30400	AA	CC	AA	CC	AA	CC	CC	CC	CC	AA	CC	CC	AA	AA	CC	CC	AA	AA	CC	CC	CC	CC	AA	AA	CC	CC	AA	CC	CC	CC	AA	CC	AA	CC	CC	AA	CC	CC	CC	AA	CC	AA	CC	AA	CC	CC	CC	CC	AA
BOPA2_12_30403	GG	AA	AA	GG	AA	AA	AA	GG	AA	AA	AA	AA	AA	AA	AA	AA	AA	GG	GG	AA	GG	GG	AA	GG	GG	AA	AA	AA	AA	GG	AA	GG	GG	GG	GG	AA	AA	AA	GG	AA	AA	AA	AA	GG	AA	AA	AA	AA	GG
BOPA2_12_30404	CC	CC	AA	CC	AA	AA	AA	AA	AA	AA	AA	AA	AA	AA	AA	AA	AA	CC	CC	AA	CC	AA	AA	CC	CC	AA	AA	AA	AA	CC	AA	CC	CC	CC	CC	AA	AA	AA	AA	AA	AA	AA	AA	AA	AA	AA	AA	AA	AA
BOPA2_12_30409	AA	AA	AA	AA	AA	AA	AA	AA	AA	AA	AA	AA	AA	AA	AA	AA	AA	AA	GG	AA	AA	AA	AA	GG	AA	AA	AA	AA	AA	AA	AA	AA	GG	AA	AA	AA	AA	AA	AA	AA	AA	AA	AA	GG	GG	AA	AA	AA	GG
BOPA2_12_30410	CC	AA	AA	AA	AA	AA	AA	AA	AA	AA	AA	AA	AA	AA	AA	AA	AA	AA	AA	AA	AA	AA	AA	AA	AA	AA	AA	AA	AA	AA	CC	AA	AA	AA	AA	AA	AA	AA	AA	AA	AA	AA	AA	AA	AA	CC	AA	AA	AA
BOPA2_12_30411	GG	GG	AA	GG	GG	GG	GG	AA	AG	AA	GG	GG	GG	GG	GG	GG	GG	GG	GG	GG	GG	AA	GG	GG	GG	GG	AA	GG	AA	GG	AA	GG	GG	GG	GG	GG	GG	AA	GG	GG	GG	GG	GG	AA	AG	GG	GG	GG	GG
BOPA2_12_30419	GG	GG	GG	GG	GG	GG	GG	GG	GG	GG	GG	GG	GG	AA	GG	GG	GG	GG	GG	GG	GG	GG	GG	GG	GG	GG	GG	GG	GG	GG	GG	GG	GG	GG	GG	GG	GG	GG	GG	GG	GG	AA	GG	GG	GG	AG	GG	AA	GG
BOPA2_12_30420	AA	AA	AA	AA	AA	GG	AA	AA	AA	GG	AA	AA	AA	AA	AA	AA	AA	AA	AA	AA	AA	AA	AA	GG	AA	AA	AA	GG	GG	AA	AA	AA	GG	AA	AA	AA	AA	AA	AA	AA	AA	AA	AA	AA	AA	AA	AA	AA	AA
BOPA2_12_30423	GG	GG	GG	GG	GG	AA	GG	GG	AA	AA	AA	GG	AA	AA	AA	GG	AA	AA	AA	GG	GG	GG	AA	GG	GG	AA	AG	AA	AA	GG	GG	GG	GG	GG	GG	GG	AA	AA	GG	AA	GG	GG	GG	AA	GG	GG	GG	GG	GG
BOPA2_12_30424	GG	GG	GG	GG	AA	AA	GG	GG	GG	GG	GG	GG	AA	GG	GG	GG	AG	AA	GG	GG	GG	AA	GG	GG	GG	GG	GG	AA	GG	GG	GG	GG	GG	GG	GG	GG	AA	AA	GG	GG	AA	GG	AA	GG	AA	GG	AA	AA	GG
BOPA2_12_30431	AA	AA	AA	AA	AA	AA	AA	AA	CC	AA	AA	AA	AA	AA	AA	AA	AA	AA	AA	AA	AA	AA	AA	AA	AA	AA	AA	AA	AA	CC	AA	CC	AA	AA	CC	AA	AA	AA	CC	AA	AA	AA	AA	AA	AA	AA	AA	AA	AA
BOPA2_12_30432	AA	AA	GG	AA	AA	AA	AA	GG	GG	AA	AA	AA	GG	AA	AA	AA	AA	GG	GG	AA	AA	GG	AA	AA	AA	AA	AA	AA	GG	GG	GG	AA	AA	GG	AA	AA	AA	GG	AA	AA	AA	GG	AA	AA	AA	AA	AA	AA	AA
BOPA2_12_30436	CC	CC	CC	CC	CC	CC	CC	CC	CC	CC	CC	CC	CC	CC	CC	CC	CC	CC	CC	CC	CC	CC	CC	CC	CC	CC	CC	CC	CC	CC	CC	CC	CC	CC	CC	CC	CC	CC	CC	CC	CC	CC	CC	CC	CC	CC	CC	CC	CC
BOPA2_12_30438	AA	AA	GG	AA	GG	GG	GG	GG	GG	GG	GG	GG	GG	GG	GG	GG	GG	AA	GG	GG	AA	GG	GG	GG	GG	GG	GG	GG	GG	AA	GG	AA	AA	AA	AA	GG	GG	GG	GG	GG	GG	GG	GG	GG	GG	GG	GG	GG	GG
BOPA2_12_30441	AG	AG	AG	GG	AG	AG	AG	AG	AG	AG	AG	AG	GG	AG	AG	AG	AG	GG	AG	AG	AG	AG	AG	AG	GG	GG	AG	AG	GG	GG	GG	AG	GG	AG	AG	GG	--	GG	AG	AG	GG	GG	GG	AG	--	GG	AG	AG	AG
BOPA2_12_30444	CC	CC	CC	CC	CC	CC	CC	CC	CC	CC	CC	CC	CC	CC	CC	CC	CC	CC	CC	CC	CC	CC	CC	CC	CC	CC	CC	CC	CC	CC	CC	CC	CC	CC	CC	CC	CC	CC	CC	CC	CC	CC	CC	CC	CC	CC	CC	CC	CC
BOPA2_12_30449	AA	AA	GG	AA	GG	AA	AA	GG	GG	GG	AA	GG	AA	AA	GG	GG	AA	AA	AA	AG	GG	AA	AA	AA	AA	GG	AA	AA	GG	AA	GG	AA	AA	AA	AA	AA	AA	GG	AA	AA	AA	AA	AA	AA	AA	AA	AA	AA	AA
BOPA2_12_30450	--	--	--	--	--	--	--	--	--	--	--	--	--	--	--	--	--	--	--	--	--	--	--	--	--	--	--	--	--	--	--	--	--	--	--	--	--	--	--	--	--	--	--	--	--	--	--	--	--
BOPA2_12_30455	CC	CC	CC	CC	CC	CC	AA	AA	AA	CC	CC	CC	AA	CC	CC	AA	CC	CC	CC	CC	CC	AA	CC	CC	CC	CC	AA	CC	CC	CC	AA	CC	CC	CC	CC	CC	AC	CC	CC	CC	CC	CC	CC	CC	CC	AA	AA	CC	CC
BOPA2_12_30456	GG	GG	GG	GG	AA	GG	AA	AA	AG	AA	GG	GG	GG	GG	AA	AA	GG	GG	GG	GG	GG	GG	GG	GG	GG	AA	AA	GG	AA	GG	AA	GG	AA	GG	GG	GG	AA	AA	GG	GG	AA	AA	AA	GG	GG	AA	AA	AA	AA
BOPA2_12_30459	CC	CC	CC	GG	CC	CC	CC	CC	CG	CC	GG	GG	CC	CC	GG	CC	CC	CC	CC	GG	CC	GG	CC	CC	CC	GG	CC	CC	CC	GG	GG	CC	CC	GG	CC	CC	CC	CC	CC	CC	CC	CC	CC	CC	CC	GG	CC	CC	CC
BOPA2_12_30462	AA	AA	AA	AA	AA	AA	AA	AA	AA	AA	AA	AA	AA	AA	AA	AA	AA	AA	AA	AA	AA	AA	AA	AA	AA	AA	AA	AA	AA	AA	AA	AA	AA	AA	AA	AA	AA	AA	AA	AA	AA	AA	AA	AA	AA	AA	AA	AA	AA
BOPA2_12_30465	--	GG	--	GG	--	AG	GG	--	AG	AG	GG	--	GG	--	AG	GG	--	GG	AG	AG	GG	AG	--	--	GG	GG	--	--	--	GG	--	GG	GG	GG	AG	GG	--	--	--	AG	GG	AG	--	AG	AA	GG	--	AG	--
BOPA2_12_30467	AA	AA	AA	GG	AA	AA	AA	AA	AA	AA	AA	AA	AA	AA	AA	AA	AA	AA	AA	AA	AA	AA	AA	AA	AA	AA	AA	AA	AA	GG	AA	GG	AA	AA	GG	GG	AA	AA	AA	AA	AA	AA	AA	AA	AA	AA	AA	AA	AA
BOPA2_12_30473	GG	GG	GG	AA	AA	GG	GG	AA	AA	AA	GG	GG	AA	AA	AA	GG	GG	AA	GG	GG	GG	GG	AA	GG	AA	GG	GG	GG	AA	AA	AA	GG	AA	GG	GG	AA	AA	GG	GG	AA	AA	AA	AA	AA	AA	AA	GG	AA	AA
BOPA2_12_30474	GG	AA	GG	GG	AA	AA	AA	AA	AA	AA	AA	AA	AA	AA	AA	AA	AA	AA	AA	AA	AA	AA	AA	AA	AA	AA	AA	AA	AA	GG	AA	GG	AA	GG	GG	GG	AA	AA	GG	AA	AA	AA	AA	AA	AA	AA	AA	AA	AA
BOPA2_12_30475	CC	CC	AA	CC	AA	AA	AA	AA	AC	CC	AA	AA	AA	CC	AA	AA	AA	AA	CC	AA	CC	CC	AA	CC	CC	AA	CC	AA	AA	CC	CC	CC	CC	CC	CC	CC	AA	AA	CC	AA	AA	CC	AA	CC	AC	CC	AA	CC	AA
BOPA2_12_30476	GG	GG	GG	GG	GG	GG	GG	GG	GG	GG	GG	GG	GG	CC	GG	GG	GG	GG	GG	GG	CC	CC	GG	GG	GG	GG	CC	GG	GG	GG	CC	GG	GG	CC	GG	GG	GG	CC	GG	GG	CC	CC	GG	CC	GG	CC	GG	GG	GG
BOPA2_12_30477	AA	AA	TT	TT	AA	TT	TT	TT	AA	TT	AA	TT	AA	TT	TT	TT	TT	TT	TT	TT	TT	AA	TT	TT	TT	TT	TT	AA	TT	TT	TT	TT	TT	AA	TT	TT	TT	TT	TT	TT	TT	TT	TT	TT	AA	AA	AA	AA	TT
BOPA2_12_30478	GG	GG	AA	GG	AA	GG	GG	GG	GG	GG	GG	GG	AA	AA	--	GG	GG	AA	GG	GG	GG	AA	GG	GG	GG	AA	AA	GG	GG	GG	GG	GG	GG	GG	GG	GG	GG	GG	AA	GG	GG	GG	GG	GG	AG	GG	AA	AA	GG
BOPA2_12_30480	CC	CC	CC	AA	AA	CC	CC	CC	CC	CC	--	--	CC	CC	AA	CC	AA	CC	CC	AA	CC	CC	CC	CC	CC	CC	CC	CC	AA	CC	--	AA	AA	CC	CC	CC	AA	AA	CC	CC	CC	CC	CC	CC	CC	CC	CC	CC	CC
BOPA2_12_30481	AA	GG	GG	AA	GG	AA	AA	GG	GG	GG	AA	GG	AA	AA	GG	AA	AA	AA	AA	AG	AA	GG	AA	AA	AA	GG	GG	AA	GG	AA	GG	AA	GG	GG	AA	AA	AA	GG	AA	AA	AA	AA	AA	GG	AG	AA	AA	AA	AA
BOPA2_12_30482	GG	--	GG	GG	AG	AG	AG	GG	AG	GG	AG	GG	GG	GG	AG	AG	GG	AG	AA	GG	GG	AG	GG	GG	GG	GG	AG	AG	AG	GG	GG	GG	AA	AG	AG	GG	AG	AG	GG	GG	GG	AG	GG	GG	AG	AG	--	AG	GG
BOPA2_12_30486	GG	GG	AA	GG	GG	GG	GG	AA	AG	AA	GG	GG	GG	GG	GG	GG	GG	GG	GG	GG	GG	AA	GG	GG	GG	GG	AA	GG	GG	GG	AA	GG	GG	GG	GG	GG	GG	AA	GG	GG	GG	GG	GG	AA	AG	GG	GG	GG	GG
BOPA2_12_30487	GG	GG	GG	GG	GG	GG	GG	GG	GG	GG	GG	GG	GG	GG	GG	GG	GG	GG	GG	GG	GG	GG	GG	GG	GG	GG	GG	GG	GG	AA	GG	GG	GG	GG	GG	GG	GG	GG	GG	GG	GG	GG	GG	GG	GG	GG	GG	GG	GG
BOPA2_12_30492	AA	AA	CC	AA	AA	AA	AA	AA	AC	CC	AA	AA	AA	AA	AA	AA	AA	AA	AA	AA	AA	CC	AA	AA	AA	AA	CC	AA	CC	AA	CC	AA	AA	AA	AA	AA	AA	CC	AA	AA	AA	AA	AA	CC	AC	AA	AA	AA	AA
BOPA2_12_30494	CC	CC	CC	CC	GG	GG	CC	GG	CG	CC	GG	GG	GG	CC	GG	CC	GG	CC	GG	GG	CC	GG	GG	GG	CC	CC	CC	GG	CC	CC	GG	CC	GG	CC	CC	GG	GG	GG	CC	GG	CC	GG	CC	GG	GG	GG	GG	GG	GG
BOPA2_12_30496	CC	AA	AA	AA	AA	CC	CC	AA	AA	AA	CC	CC	CC	CC	AA	CC	CC	CC	CC	--	CC	CC	CC	CC	CC	AA	CC	CC	AA	AA	CC	CC	AA	AA	CC	CC	CC	AA	CC	CC	CC	CC	CC	CC	CC	CC	CC	CC	CC
BOPA2_12_30498	GG	GG	GG	GG	GG	GG	GG	GG	GG	GG	GG	GG	GG	GG	GG	GG	GG	AA	GG	GG	GG	GG	GG	GG	GG	GG	GG	GG	GG	GG	GG	GG	GG	GG	GG	GG	GG	GG	GG	GG	GG	GG	GG	GG	GG	GG	GG	GG	GG
BOPA2_12_30499	GG	GG	AA	GG	AA	GG	GG	GG	GG	GG	GG	GG	AA	AA	--	GG	GG	AA	GG	GG	GG	AA	GG	GG	GG	AA	AA	GG	GG	GG	GG	GG	GG	GG	GG	GG	GG	GG	AA	GG	GG	GG	GG	GG	AG	GG	AA	AA	GG
BOPA2_12_30502	GG	GG	GG	GG	AA	GG	GG	GG	GG	GG	GG	GG	AA	GG	GG	GG	AG	GG	AA	GG	GG	GG	AA	AA	AA	GG	AA	GG	GG	GG	GG	GG	AA	GG	GG	GG	GG	GG	GG	AA	AA	GG	GG	GG	GG	GG	GG	GG	GG
BOPA2_12_30503	AA	AA	AA	AA	AA	AA	AA	AA	AA	AA	AA	AA	AA	AA	AA	AA	AA	AA	AA	AA	AA	AA	AA	AA	AA	AA	AA	AA	AA	AA	AA	GG	AA	GG	AA	AA	AA	AA	AA	AA	AA	AA	AA	AA	AA	AA	AA	AA	AA
BOPA2_12_30504	AA	AA	AA	GG	GG	GG	AA	GG	AG	AA	AA	AA	AA	GG	GG	AA	GG	AA	GG	AA	AA	GG	GG	GG	GG	AA	GG	GG	GG	GG	GG	AA	GG	AA	AA	GG	AA	GG	AA	AA	AA	AA	GG	GG	AG	AA	GG	AA	GG
BOPA2_12_30505	AA	AA	TT	AA	AA	AA	AA	AA	AA	TT	AA	TT	AA	TT	AA	AA	TT	AA	AA	TT	TT	TT	TT	AA	AA	TT	TT	AA	AA	AA	AA	AA	AA	AA	TT	AA	AA	AA	TT	TT	AA	AA	AA	AA	AA	AA	AA	AA	AA
BOPA2_12_30506	AA	AA	GG	AA	AA	AA	AA	AA	AA	AA	AA	AA	AA	AA	AA	AA	AA	AA	AA	AA	AA	GG	AA	AA	AA	AA	GG	AA	GG	AA	AA	GG	AA	AA	AA	AA	AA	GG	AA	AA	AA	AA	AA	GG	AG	AA	AA	AA	AA
BOPA2_12_30508	GG	AA	GG	AA	GG	GG	AA	GG	GG	GG	GG	GG	AA	GG	GG	AA	GG	AA	GG	GG	AA	GG	GG	GG	AA	GG	GG	GG	GG	AA	GG	AA	AA	GG	GG	AA	GG	GG	GG	GG	AA	GG	GG	GG	GG	AA	GG	GG	GG
BOPA2_12_30510	AA	AA	AA	CC	CC	AA	AA	CC	AA	CC	AA	AA	AA	CC	CC	AA	AA	CC	AA	AA	AA	AA	CC	AA	CC	AA	AA	AA	AA	CC	CC	AA	CC	AA	AA	CC	CC	AA	AA	CC	CC	CC	CC	CC	CC	CC	AA	CC	CC
BOPA2_12_30511	AA	GG	AA	GG	AA	AA	GG	AA	AA	AA	GG	AA	GG	AA	AA	GG	AA	GG	AA	AA	GG	AA	AA	AA	GG	GG	AA	AA	AA	GG	AA	GG	GG	GG	AA	GG	AA	AA	AA	AA	GG	AA	AA	AA	AA	GG	AA	AA	AA
BOPA2_12_30515	AA	AA	AA	AA	AA	TT	AA	TT	AT	TT	AA	AA	AA	TT	TT	AA	AA	AA	TT	AA	AA	AA	AA	TT	AA	TT	AA	AA	TT	AA	AA	AA	TT	AA	AA	AA	TT	TT	AA	TT	TT	TT	TT	TT	AA	TT	TT	TT	AA
BOPA2_12_30516	GG	GG	AA	GG	GG	AA	AA	GG	AA	GG	GG	GG	GG	GG	GG	AA	GG	GG	GG	GG	GG	AA	GG	AA	GG	GG	GG	AA	GG	GG	AA	GG	GG	GG	GG	GG	GG	GG	GG	GG	GG	AA	AA	GG	GG	AA	GG	GG	GG
BOPA2_12_30517	AA	AA	AA	AA	AA	AA	AA	AA	AA	AA	AA	AA	AA	AA	AA	AA	AA	AA	AA	AA	AA	AA	AA	AA	AA	AA	AA	AA	AA	AA	AA	AA	AA	AA	AA	AA	AA	AA	AA	AA	AA	AA	AA	AA	AA	AA	AA	AA	AA
BOPA2_12_30522	CC	CC	AA	CC	AA	AA	CC	AA	AA	AA	AA	AA	AA	AA	AA	CC	AA	AA	CC	AA	CC	CC	AA	CC	CC	CC	AA	AA	AA	CC	AA	CC	CC	CC	CC	AA	AA	AA	AA	AA	AA	AA	AA	AA	AA	AA	AA	AA	AA
BOPA2_12_30524	AA	GG	GG	GG	GG	GG	GG	AA	AA	GG	AA	AA	AA	GG	GG	GG	GG	AA	AA	AA	GG	AA	AA	AA	AA	GG	AA	GG	GG	AA	GG	GG	AA	AA	GG	GG	GG	GG	AA	AA	GG	GG	GG	GG	GG	GG	GG	GG	AA
BOPA2_12_30525	AA	AA	AA	AA	AA	AA	AA	AA	AA	AA	AA	AA	AA	AA	AA	AA	AA	AA	AA	AA	AA	AA	AA	AA	AA	AA	AG	AA	AA	AA	AA	AA	AA	AA	AA	AA	AA	AA	AA	AA	AA	AA	AA	AA	AA	AA	AA	AA	AA
BOPA2_12_30531	AA	GG	GG	GG	GG	GG	GG	GG	GG	GG	GG	GG	GG	GG	GG	GG	GG	GG	GG	GG	GG	GG	GG	GG	GG	GG	GG	GG	GG	GG	GG	GG	GG	GG	GG	GG	GG	GG	GG	GG	GG	GG	GG	GG	GG	GG	GG	GG	GG
BOPA2_12_30532	GG	GG	GG	AA	AA	GG	GG	GG	AA	GG	GG	AA	GG	AA	AA	GG	GG	AA	GG	AA	AA	GG	AA	GG	GG	GG	AA	AA	GG	AA	AA	AA	GG	GG	GG	GG	GG	GG	AA	AA	GG	--	GG	AA	AG	GG	GG	GG	GG
BOPA2_12_30533	GG	AA	GG	GG	AA	GG	GG	GG	AG	GG	GG	GG	AA	GG	GG	GG	GG	GG	GG	GG	GG	GG	GG	GG	GG	GG	GG	AA	GG	GG	GG	GG	AA	GG	GG	GG	GG	GG	GG	GG	AA	GG	AA	GG	AA	AA	AA	AA	GG
BOPA2_12_30538	GG	AA	GG	GG	GG	GG	GG	AA	AA	GG	AA	AA	GG	GG	GG	GG	AA	AA	AA	AA	GG	GG	GG	AA	AA	GG	GG	AA	GG	GG	GG	GG	AA	AA	GG	AA	GG	GG	AA	GG	GG	AA	AA	AA	AA	AA	AA	GG	AA
BOPA2_12_30539	GG	GG	--	GG	GG	GG	GG	CG	GG	--	GG	GG	GG	GG	GG	GG	CG	GG	GG	GG	GG	CG	CG	GG	GG	GG	--	GG	GG	GG	GG	GG	GG	CG	GG	GG	GG	GG	GG	CG	GG	GG	GG	GG	GG	GG	GG	GG	GG
BOPA2_12_30540	AA	AA	AA	AA	AA	AA	AA	AA	AA	AA	GG	AA	AA	GG	AA	AA	AA	AA	AA	AA	AA	AA	AA	AA	AA	AA	AA	AA	AA	AA	AA	AA	AA	AA	AA	AA	AA	AA	AA	AA	AA	AA	AA	AA	AG	GG	AA	AA	AA
BOPA2_12_30543	GG	AA	GG	AA	AA	GG	GG	GG	GG	GG	GG	GG	GG	GG	GG	GG	GG	GG	GG	GG	GG	GG	GG	GG	GG	GG	GG	GG	GG	AA	GG	AA	GG	AA	GG	AA	GG	GG	AA	GG	GG	GG	GG	GG	GG	GG	GG	GG	GG
BOPA2_12_30545	GG	GG	AA	GG	GG	AA	AA	GG	AA	GG	AA	GG	AA	AA	GG	AA	AG	AA	GG	GG	AA	GG	AA	GG	GG	AA	AA	AA	AA	GG	AA	GG	GG	GG	AA	GG	GG	GG	GG	AA	GG	GG	GG	GG	GG	GG	GG	GG	GG
BOPA2_12_30546	AA	AA	GG	AA	AA	AA	AA	AA	AA	AA	AA	AA	AA	AA	GG	AA	AA	AA	AA	AA	AA	AA	AA	AA	AA	AA	AA	AA	AA	AA	AA	AA	AA	AA	AA	AA	AA	GG	AA	AA	AA	AA	AA	AA	AA	AA	AA	AA	AA
BOPA2_12_30550	GG	GG	AA	GG	GG	GG	GG	AA	AG	AA	GG	GG	GG	GG	GG	GG	GG	GG	GG	GG	GG	AA	GG	GG	GG	GG	AA	GG	AA	GG	AA	GG	GG	GG	GG	GG	GG	AA	GG	GG	GG	GG	GG	AA	AG	GG	GG	GG	GG
BOPA2_12_30554	AA	AA	AA	AA	CC	CC	CC	AA	CC	CC	AA	AA	CC	CC	CC	CC	CC	AA	AA	AA	AA	CC	CC	AA	AA	CC	CC	CC	AA	AA	CC	AA	AA	CC	AA	AA	AA	CC	AA	CC	CC	AA	CC	CC	AA	AA	AA	AA	AA
BOPA2_12_30555	AA	AA	AA	GG	GG	AA	AA	GG	AA	AA	AA	AA	AA	AA	GG	AA	GG	AA	AA	AA	AA	AA	AA	AA	AA	AA	AA	AA	GG	AA	GG	GG	GG	AA	AA	AA	GG	GG	AA	AA	AA	AA	AA	AA	AA	AA	AA	AA	AA
BOPA2_12_30556	GG	GG	GG	CC	GG	CC	GG	CC	CG	GG	CC	CC	GG	GG	GG	GG	CC	GG	GG	CC	CC	GG	GG	GG	GG	GG	GG	CC	GG	GG	GG	CC	GG	CC	CC	CC	CC	CC	CC	GG	CC	CC	CC	GG	CC	CC	CC	CC	GG
BOPA2_12_30557	GG	GG	GG	GG	GG	GG	GG	GG	GG	GG	GG	GG	GG	GG	GG	GG	GG	GG	GG	GG	GG	GG	GG	GG	GG	GG	GG	GG	GG	AA	GG	GG	GG	GG	GG	GG	GG	GG	GG	GG	GG	GG	GG	GG	GG	GG	GG	GG	GG
BOPA2_12_30561	CC	CC	CC	GG	CC	CC	CC	CC	CC	CC	CC	CC	CC	CC	CC	CC	CC	CC	CC	CC	CC	CC	CC	CC	CC	CC	CC	CC	CC	GG	CC	CC	CC	GG	CC	CC	CC	CC	CC	CC	CC	CC	CC	CC	CC	CC	CC	CC	CC
BOPA2_12_30562	AA	AA	GG	AA	GG	GG	AA	GG	GG	GG	GG	GG	GG	GG	GG	AA	AG	AA	AA	GG	AA	GG	GG	AA	AA	GG	GG	GG	GG	AA	GG	AA	AA	AA	AA	AA	GG	GG	GG	GG	GG	GG	GG	GG	GG	GG	GG	GG	GG
BOPA2_12_30563	CC	CC	AC	CC	CC	CC	CC	CC	--	AC	CC	CC	CC	CC	CC	CC	CC	CC	CC	CC	CC	AC	CC	CC	CC	CC	AC	CC	AC	CC	AC	CC	CC	CC	CC	CC	CC	AC	CC	CC	CC	CC	CC	AC	--	CC	CC	CC	CC
BOPA2_12_30564	GG	GG	GG	GG	GG	GG	GG	GG	GG	GG	GG	GG	GG	GG	GG	GG	GG	GG	GG	GG	GG	AA	GG	GG	GG	GG	GG	GG	GG	GG	GG	GG	GG	GG	GG	GG	GG	GG	GG	GG	GG	GG	GG	GG	GG	GG	GG	GG	GG
BOPA2_12_30565	AA	AA	GG	AA	AA	AA	AA	GG	GG	GG	AA	AA	AA	AA	AA	AA	AA	AA	AA	AA	AA	AA	AA	AA	AA	AA	AA	AA	AA	AA	GG	AA	AA	AA	AA	AA	AA	GG	GG	AA	AA	AA	AA	AA	AA	AA	AA	AA	AA
BOPA2_12_30567	GG	AA	GG	GG	GG	GG	GG	GG	GG	GG	GG	GG	GG	GG	GG	GG	GG	GG	GG	GG	AA	GG	GG	GG	GG	GG	GG	GG	GG	GG	GG	AA	GG	GG	GG	GG	GG	GG	GG	GG	GG	GG	GG	GG	GG	GG	GG	GG	GG
BOPA2_12_30569	AA	CC	CC	CC	CC	AA	AA	CC	CC	CC	AA	AA	CC	CC	CC	AA	AA	CC	AA	AA	CC	AA	CC	AA	CC	CC	AA	AA	CC	CC	CC	CC	CC	AA	AA	CC	CC	CC	AA	CC	CC	CC	CC	CC	CC	CC	AA	CC	CC
BOPA2_12_30571	GG	GG	GG	GG	AA	AA	GG	AA	AA	AA	AA	AA	GG	AA	AA	AA	AA	AA	GG	AA	GG	GG	AA	GG	GG	GG	AA	AA	AA	AA	AA	AA	GG	GG	AA	GG	AA	AA	GG	AA	AA	GG	GG	AA	GG	AA	AA	GG	GG
BOPA2_12_30573	CC	CC	CC	GG	CC	CC	CC	GG	CC	CC	CC	CC	GG	CC	GG	CC	CC	GG	CC	CC	GG	GG	CC	CC	GG	CC	CC	CC	CC	GG	CC	CC	CC	CC	CC	CC	CC	GG	CC	CC	CC	CC	CC	CC	CC	CC	CC	CC	CC
BOPA2_12_30574	GG	GG	AA	GG	AA	AA	AA	AA	AG	GG	AA	AA	AA	GG	AA	AA	AA	AA	GG	AA	AA	GG	AA	GG	GG	AA	GG	AA	AA	GG	GG	GG	GG	GG	GG	GG	AA	AA	GG	AA	AA	GG	AA	GG	AG	GG	AA	GG	AA
BOPA2_12_30575	GG	AG	GG	GG	GG	AG	AG	AG	AG	AG	AG	AG	AG	AG	AG	AG	AG	AG	GG	AG	GG	GG	GG	GG	AG	AG	AG	AG	AG	AG	AG	GG	GG	AG	GG	AG	AG	AG	AG	GG	GG	GG	GG	GG	GG	GG	AG	AG	GG
BOPA2_12_30576	GG	GG	GG	GG	GG	AA	AA	GG	AA	GG	AA	GG	AA	AA	GG	AA	AA	AA	GG	GG	GG	GG	AA	GG	GG	GG	AG	AA	GG	GG	GG	AA	GG	GG	GG	GG	AA	GG	GG	AA	GG	AA	GG	GG	GG	AA	GG	AA	GG
BOPA2_12_30577	AA	GG	GG	GG	AA	AA	GG	AA	AG	GG	GG	GG	GG	AA	GG	GG	AG	GG	AA	GG	GG	AA	AA	AA	AA	AA	AA	AA	AA	GG	AA	GG	AA	AA	GG	AA	GG	GG	GG	GG	AA	GG	AA	GG	AA	GG	AG	GG	GG
BOPA2_12_30580	AA	AA	AA	AA	AA	GG	GG	GG	AA	AA	GG	AA	AA	AA	GG	GG	AA	AA	GG	AA	AA	AA	AA	AA	AA	GG	AA	AA	GG	AA	AA	AA	AA	AA	AA	AA	GG	GG	AA	AA	GG	AA	GG	AA	GG	GG	GG	GG	AA
BOPA2_12_30581	AA	AA	AA	AA	AA	AA	AA	AA	AA	AA	AA	AA	AA	AA	AA	AA	AA	AA	AA	AA	AA	AA	AA	AA	AA	AA	AA	AA	AA	AA	AA	AA	AA	AA	AA	AA	AA	AA	AA	AA	AA	AA	AA	AA	AA	AA	AA	AA	AA
BOPA2_12_30582	AA	AA	AA	GG	AA	AA	AA	AA	AA	AA	AA	AA	AA	AA	AA	AA	AA	AA	AA	AA	AA	AA	AA	AA	AA	AA	AA	AA	AA	GG	AA	AA	AA	GG	AA	AA	AA	AA	AA	AA	AA	AA	AA	AA	AA	AA	AA	AA	AA
BOPA2_12_30583	CC	CC	CC	GG	CC	CC	CC	CC	CC	CC	CC	CC	CC	CC	CC	CC	CC	CC	CC	CC	CC	CC	CC	CC	CC	CC	CC	CC	CC	GG	CC	GG	CC	CC	GG	GG	CC	CC	CC	CC	CC	CC	CC	CC	CC	CC	CC	CC	CC
BOPA2_12_30584	GG	AA	GG	GG	AA	AA	AA	AA	AA	AA	AA	AA	AA	AA	AA	AA	AA	GG	GG	AA	GG	AA	AA	GG	GG	AA	AA	AA	GG	GG	AA	GG	GG	GG	GG	GG	AA	GG	GG	AA	GG	AA	AA	AA	AA	AA	AA	AA	AA
BOPA2_12_30590	GG	GG	GG	GG	GG	AA	GG	GG	GG	GG	AA	GG	GG	GG	GG	AA	AA	GG	GG	GG	GG	GG	GG	GG	GG	GG	GG	GG	AA	GG	GG	GG	GG	GG	GG	GG	AA	AA	GG	GG	AA	AA	GG	GG	AA	AA	AA	AA	GG
BOPA2_12_30591	CC	CC	GG	CC	GG	GG	GG	CC	CC	GG	GG	GG	GG	GG	GG	GG	GG	CC	CC	GG	CC	GG	GG	CC	CC	GG	GG	GG	GG	CC	GG	CC	CC	CC	CC	CC	GG	GG	CC	GG	CC	GG	GG	CC	CC	GG	CC	CG	CC
BOPA2_12_30592	AA	AA	CC	AA	AA	CC	AA	AA	CC	CC	CC	CC	AA	CC	AC	AA	AC	CC	AA	CC	AA	AA	CC	AA	AA	CC	CC	CC	CC	AA	CC	AA	AA	AA	AA	AA	CC	CC	AA	CC	CC	CC	CC	CC	AA	CC	AA	AA	AA
BOPA2_12_30593	GG	GG	AA	GG	GG	GG	AA	AA	GG	AA	AA	GG	AA	GG	GG	GG	GG	AA	AA	GG	GG	AA	GG	GG	GG	AA	GG	AA	GG	AA	GG	AA	AA	AA	GG	GG	GG	GG	GG	GG	GG	AA	AA	AA	AA	AA	AA	AA	GG
BOPA2_12_30594	CC	CC	CC	CC	CC	CC	AA	CC	AA	CC	CC	CC	AA	CC	CC	AA	CC	CC	CC	CC	CC	AA	CC	CC	CC	AA	CC	AA	CC	CC	CC	CC	CC	CC	CC	CC	CC	CC	CC	CC	CC	AA	CC	AA	CC	AA	AA	CC	CC
BOPA2_12_30595	CC	CC	CC	CC	CC	CC	CC	CC	CC	CC	CC	CC	CC	CC	CC	CC	CC	CC	CC	CC	CC	CC	CC	CC	CC	CC	CC	CC	CC	CC	CC	CC	CC	CC	CC	CC	CC	CC	CC	CC	CC	CC	CC	CC	CC	CC	CC	CC	CC
BOPA2_12_30596	TT	TT	TT	AA	TT	TT	AA	TT	TT	TT	TT	TT	AA	TT	TT	AA	TT	AA	TT	TT	TT	TT	TT	TT	AA	TT	TT	TT	TT	AA	TT	TT	AA	TT	TT	AA	TT	TT	TT	TT	AA	TT	TT	TT	TT	AA	TT	TT	TT
BOPA2_12_30597	AA	AA	AA	AA	AA	GG	AA	AA	AA	GG	GG	GG	AA	AA	AA	GG	AA	AA	GG	GG	AA	GG	AA	GG	AA	GG	AA	GG	AA	AA	GG	AA	GG	AA	AA	AA	AG	GG	AA	AA	AA	AA	AA	AA	AA	AA	GG	AA	AA
BOPA2_12_30600	AA	CC	CC	CC	AA	AA	AA	AA	AC	CC	AA	AA	AA	AA	AA	AA	AA	AA	AA	AA	AA	CC	AA	AA	AA	AA	CC	AA	CC	CC	CC	CC	CC	CC	AA	AA	AA	CC	AA	AA	AA	AA	AA	CC	AC	AA	AA	AA	AA
BOPA2_12_30602	GG	GG	GG	GG	GG	GG	GG	GG	GG	GG	GG	GG	GG	GG	GG	GG	GG	GG	GG	GG	GG	AA	GG	GG	GG	GG	GG	GG	GG	GG	GG	GG	GG	GG	GG	GG	GG	GG	GG	GG	GG	GG	GG	GG	GG	GG	GG	GG	GG
BOPA2_12_30603	AA	AA	AA	AA	AA	AA	AA	AA	AG	AA	AA	AA	AA	GG	GG	AA	AA	AA	AA	AA	GG	AA	AA	AA	AA	AA	AA	AA	GG	AA	AA	AA	AA	AA	AA	AA	AA	AA	AA	AA	AA	AA	AA	GG	AA	AA	AA	AA	AA
BOPA2_12_30605	GG	AA	GG	GG	AA	AA	GG	AA	AG	GG	GG	GG	GG	AA	AA	AA	AA	GG	GG	GG	GG	AA	AA	GG	GG	AA	AA	AA	AA	GG	GG	AA	GG	GG	GG	GG	GG	GG	GG	AA	GG	--	AA	AA	AA	GG	AA	AA	AA
BOPA2_12_30609	CC	CC	CC	CC	AA	AA	AA	AA	AA	AA	AA	AA	CC	CC	AA	CC	AA	CC	CC	AA	CC	CC	AA	CC	CC	AA	CC	AA	AA	CC	AA	CC	CC	CC	CC	CC	AA	AA	CC	AA	CC	--	CC	AA	AC	AA	AA	AA	AA
BOPA2_12_30611	GG	GG	GG	GG	AA	AA	AA	GG	GG	AA	AA	GG	AA	AA	AA	AA	AA	AA	GG	GG	GG	AA	GG	GG	GG	AA	GG	GG	AA	GG	AA	GG	GG	GG	GG	GG	AA	AA	GG	GG	AA	AA	GG	AA	AA	AA	AA	AA	GG
BOPA2_12_30616	GG	GG	GG	GG	GG	AA	AA	AA	AA	AA	AA	AA	AA	GG	AA	GG	AA	GG	GG	AA	GG	AA	AA	AA	AA	AA	GG	AA	AA	GG	AA	GG	AA	GG	GG	GG	AA	AA	GG	AA	AA	AA	GG	AA	GG	AA	AA	AA	AA
BOPA2_12_30618	AA	CC	AA	CC	CC	CC	CC	CC	CC	CC	CC	CC	CC	AA	CC	CC	AA	CC	CC	CC	CC	CC	AA	AA	AA	CC	CC	CC	AA	CC	CC	CC	CC	CC	CC	CC	AA	AA	CC	AA	CC	CC	CC	CC	CC	CC	CC	CC	CC
BOPA2_12_30619	GG	GG	GG	GG	GG	GG	GG	GG	GG	GG	GG	GG	GG	GG	GG	GG	GG	GG	GG	GG	GG	AG	GG	GG	GG	GG	GG	GG	GG	GG	GG	GG	GG	GG	GG	GG	GG	GG	GG	GG	GG	GG	GG	GG	GG	GG	GG	GG	GG
BOPA2_12_30620	AA	AA	AA	AA	AA	AA	GG	GG	GG	AA	AA	AA	GG	AA	AA	GG	AA	AA	AA	AA	AA	GG	AA	AA	AA	AA	GG	AA	GG	AA	GG	GG	AA	AA	AA	AA	AG	AA	AA	AA	AA	AA	AA	AA	AA	GG	GG	AA	AA
BOPA2_12_30621	GG	GG	AA	GG	GG	GG	GG	AA	AG	AA	GG	GG	GG	GG	GG	GG	GG	GG	GG	GG	GG	AA	GG	GG	GG	GG	AA	GG	AA	GG	AA	GG	GG	GG	GG	GG	GG	AA	GG	GG	GG	GG	GG	AA	AG	GG	GG	GG	GG
BOPA2_12_30622	AA	AA	AA	GG	AA	AA	AA	AA	AA	AA	AA	AA	AA	GG	AA	AA	AA	AA	AA	AA	AA	AA	AA	GG	GG	AA	AA	AA	AA	GG	AA	GG	AA	AA	GG	AA	AA	AA	AA	AA	AA	AA	AA	AA	AA	AA	AA	AA	AA
BOPA2_12_30625	TT	TT	TT	TT	TT	TT	TT	TT	TT	TT	TT	TT	TT	TT	TT	TT	TT	TT	TT	TT	TT	TT	TT	TT	TT	TT	TT	TT	TT	TT	TT	AA	TT	AA	TT	TT	TT	TT	TT	TT	TT	TT	TT	TT	TT	TT	TT	TT	TT
BOPA2_12_30630	AA	AA	AA	AA	AA	AA	AA	AA	AA	AA	AA	AA	GG	AA	AA	GG	AG	AA	AA	AA	AA	GG	GG	AA	AA	AA	AA	AA	AA	AA	AA	AA	AA	AA	AA	AA	GG	AA	AA	GG	AA	GG	AA	GG	AA	GG	AA	GG	AA
BOPA2_12_30631	GG	GG	AA	GG	AA	GG	AA	GG	GG	GG	AA	GG	AA	GG	GG	AA	AA	AA	GG	GG	GG	AA	AA	GG	GG	GG	AA	GG	GG	GG	AA	AA	GG	GG	GG	AA	AA	GG	GG	AA	AA	AA	AA	GG	AA	AG	AA	AA	GG
BOPA2_12_30634	AA	AA	AA	AA	AA	AA	AA	AA	AA	AA	AA	AA	AA	AA	AA	AA	AA	AA	AA	AA	AA	AA	AA	AA	AA	AA	AA	AA	AA	GG	AA	AA	AA	AA	GG	AA	AA	AA	AA	AA	AA	AA	AA	AA	AA	AA	AA	AA	AA
BOPA2_12_30635	AA	AA	AA	AA	GG	GG	GG	GG	GG	GG	GG	GG	GG	GG	GG	GG	GG	GG	GG	GG	AA	GG	GG	GG	AA	GG	GG	GG	AA	GG	AA	AA	AA	AA	AA	AA	GG	GG	AA	GG	GG	GG	AA	GG	GG	GG	GG	GG	GG
BOPA2_12_30636	CC	CC	CC	CC	AA	AA	AA	CC	CC	AA	CC	CC	AA	CC	AA	AA	AA	CC	CC	CC	CC	CC	AA	CC	CC	CC	AA	AA	AA	CC	AA	CC	CC	AA	CC	CC	AA	AA	CC	AA	AA	AA	AA	AA	AA	AA	AA	AA	CC
BOPA2_12_30637	AA	AA	GG	AA	AA	AA	AA	AA	AA	AA	GG	AA	AA	AA	AA	AA	AA	AA	AA	AA	AA	GG	AA	AA	AA	AA	AA	AA	AA	AA	AA	AA	AA	GG	AA	AA	AA	GG	AA	AA	GG	AA	AA	AA	AA	AA	AA	AA	AA
BOPA2_12_30640	GG	GG	GG	GG	GG	GG	GG	GG	GG	GG	GG	GG	GG	GG	GG	GG	GG	GG	GG	GG	GG	AA	GG	GG	GG	GG	AA	GG	GG	GG	GG	GG	GG	GG	GG	GG	GG	GG	GG	GG	GG	GG	GG	GG	GG	GG	GG	GG	GG
BOPA2_12_30642	AA	AA	AA	AA	AA	AA	AA	AA	AA	AA	AA	AA	AA	AA	GG	AA	AA	AA	GG	AA	AA	AA	AA	GG	AA	AA	AA	AA	GG	AA	AA	AA	GG	AA	AA	AA	AA	GG	AA	AA	AA	AA	AA	GG	AA	AA	AA	AA	GG
BOPA2_12_30644	GG	GG	GG	GG	AA	AA	AA	AA	AG	AA	GG	GG	AA	AA	AA	AA	GG	GG	AA	GG	GG	AA	AA	AA	GG	AA	AA	GG	AA	GG	GG	GG	AA	GG	GG	GG	AA	AA	GG	AA	AA	AA	AA	GG	GG	AA	AA	AA	GG
BOPA2_12_30645	CC	CC	CC	CC	CC	CC	CC	CC	AA	AA	CC	CC	CC	CC	CC	CC	CC	CC	CC	CC	CC	CC	CC	CC	CC	CC	CC	CC	CC	CC	AA	CC	CC	CC	CC	CC	CC	AA	CC	CC	CC	CC	CC	CC	CC	CC	CC	CC	CC
BOPA2_12_30646	AA	AA	AA	GG	AA	AA	AA	AA	AA	AA	AA	AA	AA	AA	AA	AA	AA	AA	AA	AA	AA	AA	AA	AA	AA	AA	AA	AA	GG	AA	AA	AA	GG	AA	AA	AA	AA	AA	AA	AA	AA	AA	AA	AA	AA	AA	AA	AA	AA
BOPA2_12_30649	AA	AA	AA	AA	AA	AA	AA	AA	AA	AA	AA	AA	AA	AA	AA	AA	AA	AA	AA	AA	AA	GG	GG	AA	AA	AA	AA	AA	AA	GG	AA	AA	AA	AA	AA	AA	AA	AA	AA	AA	AA	AA	AA	AA	AA	AA	AA	AA	AA
BOPA2_12_30651	GG	AA	AA	AA	GG	GG	GG	GG	AA	AA	GG	GG	GG	AA	GG	GG	AA	AA	GG	GG	GG	AA	AA	GG	GG	AA	GG	AA	AA	AA	GG	AA	AA	AA	AA	AA	GG	GG	AA	AA	GG	GG	GG	AA	AA	GG	AA	GG	GG
BOPA2_12_30653	GG	AA	GG	GG	AG	AA	AA	AA	GG	GG	AA	GG	GG	AA	AA	AA	AA	AA	GG	GG	GG	GG	AA	AA	AA	GG	AA	AA	GG	GG	AA	AA	AA	GG	GG	GG	AA	AA	GG	AA	AA	GG	AA	AA	GG	GG	GG	GG	GG
BOPA2_12_30654	GG	GG	GG	GG	AA	AA	AA	GG	GG	AA	GG	GG	GG	AA	AA	AA	AA	GG	AA	GG	GG	GG	AA	AA	GG	AA	AA	GG	AA	GG	GG	GG	AA	AA	GG	GG	AA	AA	GG	GG	GG	GG	AA	AA	AA	GG	AA	AA	AA
BOPA2_12_30655	AA	CC	AA	AA	CC	CC	AA	CC	AA	CC	CC	CC	AA	CC	CC	AA	CC	AA	AA	CC	AA	CC	CC	AA	AA	CC	CC	CC	CC	CC	CC	CC	AA	CC	AA	AA	CC	CC	AA	CC	CC	AA	CC	CC	CC	CC	CC	CC	CC
BOPA2_12_30656	GG	GG	GG	GG	GG	GG	GG	AA	GG	GG	GG	GG	GG	GG	AA	GG	GG	GG	GG	GG	GG	AA	GG	GG	GG	GG	GG	GG	AA	GG	GG	GG	GG	GG	GG	GG	GG	GG	GG	GG	GG	GG	GG	AA	GG	GG	AG	GG	AA
BOPA2_12_30657	AA	AA	AA	AA	AA	GG	AA	AA	AA	GG	AA	AA	GG	AA	AA	AA	AA	AA	AA	AA	AA	AA	GG	GG	AA	AA	AA	GG	GG	AA	AA	AA	GG	AA	AA	AA	AA	AA	AA	GG	GG	AA	GG	GG	AA	GG	AA	AA	GG
BOPA2_12_30658	GG	GG	GG	GG	AA	GG	GG	AA	AG	AA	GG	GG	AA	AA	AA	GG	GG	GG	GG	GG	GG	AA	AA	GG	GG	GG	GG	GG	GG	GG	AA	GG	AA	GG	GG	GG	AA	GG	GG	AA	AA	AA	AA	AA	AA	AA	GG	AA	AA
BOPA2_12_30663	AA	GG	AA	GG	AA	AA	GG	AA	AA	AA	AA	AA	AA	AA	AA	GG	AA	AA	GG	AA	GG	AA	AA	GG	GG	AA	AA	AA	AA	GG	AA	GG	GG	AA	GG	GG	AA	AA	GG	AA	AA	GG	GG	GG	AG	AA	GG	AA	GG
BOPA2_12_30665	GG	GG	GG	GG	GG	GG	GG	AG	GG	AG	GG	GG	AG	AG	GG	GG	GG	GG	GG	GG	GG	GG	AG	GG	GG	GG	GG	GG	GG	GG	AG	GG	--	GG	GG	GG	AG	GG	GG	AG	AG	GG	GG	AG	--	GG	GG	AG	GG
BOPA2_12_30666	CC	CC	CC	CC	CC	CC	CC	CC	CC	CC	AA	AA	CC	CC	CC	CC	AA	CC	CC	AA	CC	CC	AA	CC	AA	CC	CC	CC	CC	CC	CC	CC	CC	CC	AA	CC	CC	CC	CC	AA	CC	AA	CC	CC	AA	AA	AA	AA	CC
BOPA2_12_30672	CC	CC	CC	CC	CC	AA	CC	AA	AA	AA	AA	AA	CC	CC	--	CC	AA	CC	CC	AA	CC	CC	AA	CC	CC	CC	CC	AA	AA	CC	AC	CC	CC	CC	CC	AA	AA	AA	CC	AA	AA	AA	AA	AA	AC	AA	CC	CC	AA
BOPA2_12_30673	AA	AA	AA	AA	AA	AA	AA	GG	AA	AA	GG	GG	AA	AA	GG	AA	AA	AA	AA	GG	AA	AA	AA	AA	AA	AA	AA	AA	GG	AA	AA	AA	AA	AA	AA	AA	AA	GG	AA	AA	AA	AA	AA	GG	AA	AA	AA	AA	AA
BOPA2_12_30674	CC	CC	AA	AA	CC	CC	CC	CC	CC	CC	CC	CC	CC	CC	CC	CC	CC	AA	CC	CC	AA	AA	CC	CC	CC	CC	CC	CC	CC	AA	CC	AA	CC	CC	CC	CC	CC	AA	CC	CC	CC	CC	CC	CC	CC	CC	CC	CC	CC
BOPA2_12_30677	GG	AA	GG	AA	AA	GG	AA	AA	AA	AA	GG	AA	AA	AA	AA	GG	AA	GG	AA	AA	AA	GG	GG	AA	GG	AA	GG	AA	GG	GG	AA	GG	GG	AA	AA	AA	GG	GG	AA	AA	AA	AA	AA	AA	AG	AA	AA	AA	AA
BOPA2_12_30678	CC	CC	CC	CC	CC	CC	CC	CC	CC	CC	CC	CC	CC	CC	CC	CC	CC	CC	CC	CC	CC	CC	CC	CC	CC	CC	CC	CC	CC	CC	CC	CC	CC	CC	CC	CC	CC	CC	CC	CC	CC	CC	CC	CC	CC	CC	CC	CC	CC
BOPA2_12_30680	AA	GG	AA	AA	GG	GG	GG	GG	GG	GG	GG	GG	GG	GG	GG	AA	GG	GG	GG	GG	GG	AA	GG	GG	GG	GG	AA	GG	GG	AA	GG	AA	GG	GG	AA	GG	GG	GG	GG	GG	GG	GG	GG	GG	GG	GG	GG	GG	GG
BOPA2_12_30683	GG	GG	AA	GG	AA	AA	AA	AA	AA	AA	AA	AA	AA	AA	AA	AA	AA	GG	AA	AA	GG	GG	AA	AA	AA	AA	AA	AA	AA	GG	AA	GG	GG	GG	GG	AA	AA	AA	GG	AA	AA	AA	AA	AA	AA	AA	AA	AA	AA
BOPA2_12_30684	AA	AG	AA	AA	AA	AA	AA	AG	AA	AA	AA	AA	AA	AG	AA	AG	AG	AA	AA	AA	AA	AA	AA	AA	AA	AA	AA	AA	AA	AA	AA	AA	AA	AA	AA	AA	AA	AA	AA	AG	AA	AA	AA	AG	AG	AA	AG	AG	AG
BOPA2_12_30685	GG	GG	GG	GG	GG	GG	GG	GG	GG	GG	GG	GG	GG	GG	GG	GG	GG	GG	AA	GG	GG	GG	GG	AA	GG	GG	GG	GG	GG	GG	GG	GG	AA	GG	GG	GG	GG	GG	GG	GG	GG	GG	GG	AA	GG	GG	GG	GG	GG
BOPA2_12_30690	GG	GG	GG	GG	GG	GG	GG	GG	GG	GG	GG	GG	GG	GG	GG	GG	GG	GG	GG	GG	GG	GG	GG	GG	GG	GG	GG	GG	GG	GG	GG	GG	GG	GG	GG	GG	GG	GG	GG	GG	GG	GG	GG	GG	GG	GG	GG	GG	GG
BOPA2_12_30693	CC	CC	CC	CC	CC	CC	GG	CC	CC	CC	CC	CC	GG	CC	CC	GG	CC	CC	CC	CC	CC	CC	CC	CC	CC	CC	CG	CC	CC	CC	GG	CC	CC	CC	CC	CC	CG	CC	CC	CC	CC	CC	CC	CC	CC	GG	CC	CC	CC
[truncated: 42,042 more rows]
[truncated: 198 more columns]
