# Supplementary material for: Genome-Wide Association Study of Waterlogging Tolerance in Barley (Hordeum vulgare L.) Under Controlled Field Conditions
Source: Front Plant Sci. 2021 Aug 26;12:711654. doi: 10.3389/fpls.2021.711654 (PMC8427447; doi:10.3389/fpls.2021.711654)
Supplement: Supplementary file 2 [file Data_Sheet_2.xlsx]

## Sheet: Table S1
Supplementary Table S1. Comparison of previously identified agronomic-related QTLs with the markers from our study identified in the control dataset.
Trait	Marker	Ch	Physical position (bp)a	Genetic position (cM)b	Involved traits in other studies C	Ch	Physical position (Mbp)	QTL name	References
Biomass	BOPA2_12_30872	2H	29124597	19.9	Grain yield, Harvest index	2H	28.25-41.95	MQTL2H.1	Khahani et al. 2019
	JHI-Hv50k-2016-336773	5H	600914687	126.3	Grain yield, Harvest index	5H	578.09-608.58	MQTL5H.3	Pasam et al. 2012 / Khahani et al. 2019
	JHI-Hv50k-2016-336814	5H	600979263		Grain yield, Harvest index	5H	578.09-608.58	MQTL5H.3	Pasam et al. 2012 / Khahani et al. 2019
Biomass/Spikes per plant	JHI-Hv50k-2016-72991	2H	27836916	18.91	Grain yield, Harvest index, Ears per m2	2H	28.25-41.95	MQTL2H.1	Khahani et al. 2019
Spikes per plant	JHI-Hv50k-2016-205634	3H	634932524	109.8	Grain widht	3H	631.86-641.54	qGw3-4	Wang et al. 2019
	JHI-Hv50k-2016-205634	3H	634932524	109.8	Grain diameter	3H	631.86-640.23	qGd3-3	Wang et al. 2019
	JHI-Hv50k-2016-382988	6H	35396724	43.77	Grain yield	6H	25.29-59.08	MQTL6H.3	Pasam et al. 2012 / Khahani et al. 2019
Spikes per plant/Grains per plant/Kernel weight per plant	JHI-Hv50k-2016-73691	2H	29669343		Grain yield, Thousand grain weigh, Harvest index, Ears per m2	2H	28.25-41.95	MQTL2H.1	Khahani et al. 2019
Grains per plant	JHI-Hv50k-2016-200577	3H	609227175	90.16	Grain yield, Thousand grain weigh, Harvest index, Ears per m2	3H	608.25-629.71	MQTL3H.1	Pasam et al. 2012 / Khahani et al. 2019
Grains per plant/Kernel weight per plant	JHI-Hv50k-2016-205562	3H	634801729	108.9	Grain widht	3H	631.86-641.54	qGw3-4	Wang et al. 2019
	JHI-Hv50k-2016-205562	3H	634801729	108.9	Grain diameter	3H	631.86-640.23	qGd3-3	Wang et al. 2019
Plant height	JHI-Hv50k-2016-72991	2H	27836916	18.91	Plant height	2H	28.25-41.95	MQTL2H.1	Khahani et al. 2019
	JHI-Hv50k-2016-73085	2H	28455236	18.91	Plant height	2H	28.25-41.95	MQTL2H.1	Khahani et al. 2019
	JHI-Hv50k-2016-127739	2H	723652876	122.9	Plant height	2H	723.10-730.61	MQTL2H.3	Khahani et al. 2019
	JHI-Hv50k-2016-129870	2H	727578152	125.2	Plant height	2H	723.10-730.61	MQTL2H.3	Khahani et al. 2019
	JHI-Hv50k-2016-330643	5H	587449015	114.7	Plant height	5H	578.09-608.58	MQTL5H.3	Pasam et al. 2012 / Khahani et al. 2019
	JHI-Hv50k-2016-332746	5H	591637968	120.1	Plant height	5H	578.09-608.58	MQTL5H.3	Pasam et al. 2012 / Khahani et al. 2019
	JHI-Hv50k-2016-336773	5H	600914687	126.3	Plant height	5H	578.09-608.58	MQTL5H.3	Pasam et al. 2012 / Khahani et al. 2019
a Base pair positions of the marker in the chromosome based on a high-quality reference genome assembly for barley (Hordeum vulgare L.) [58](Mascher et al. 2017).
b Genetic marker positions (cM) of the marker obtained from the POPSEQ_2017 genome map in BarleyMap (http://floresta.eead.csic.es/barleymap/find/) [57](Mascher et al. 2013).
c Studies used for comparison included the Meta-QTL (MQTL) study [99](Khahani et al. 2019) on all QTL studies for yield and yield-related traits published on barley under unstressed conditions from 2003 to 2019 and other QTLs studies for yield and yield-related traits published on barley under unstressed conditions from 2019 up to now.

## Sheet: Table S2
Supplementary Table S2. Comparison of previously identified waterloging-related QTLs with the markers from our study identified in the waterlogging treatment and relative datasets.
Traits	GWAS	Marker (our study)	Ch	Physical position (bp)a	Genetic position (cM)b	Involved traits in other studies c	Parents	Ch	Genetic position (cM)	From	To	QTL name	Stress	Reference
Traits co-localized with similar traits from previous studies in waterlogging stress
Spike per plant	Treatment	JHI-Hv50k-2016-3532	1H	3453791	4.96	Hypoxia shoot fresh weight	Franklin / YYXT	1H	3.27	0	12.9	QHSFW.1H	Waterlogging	Broughton et al. 2015
	Treatment	JHI-Hv50k-2016-109151	2H	662018769	82.51	Waterlogging grains per spike 05-06	Franklin / Yerong	2H	82.13	77.3	86.94	GSw1.1	Waterlogging	Xue et al. 2010
	Treatment	JHI-Hv50k-2016-109151	2H	662018769	82.51	Waterlogging grains per spike 06-07	Franklin / Yerong	2H	82.13	79.1	85.2	GSw2.1	Waterlogging	Xue et al. 2010
	Treatment	JHI-Hv50k-2016-161633	3H	32637255	37.04	Hypoxia tiller number	Franklin / YYXT	3H	35.93	26.7	45.16	QHTiller.3H	Waterlogging	Broughton et al. 2015
	Relative	JHI-Hv50k-2016-20908	1H	187645763	47.94	Hypoxia shoot dry weight	Franklin / YYXT	1H	37	23.6	50.4	QHSDW.1H	Waterlogging	Broughton et al. 2015
	Relative	JHI-Hv50k-2016-21022	1H	241516420	47.94	Hypoxia shoot dry weight	Franklin / YYXT	1H	37	23.6	50.4	QHSDW.1H	Waterlogging	Broughton et al. 2015
	Relative	JHI-Hv50k-2016-22269	1H	296548971	47.94	Hypoxia shoot dry weight	Franklin / YYXT	1H	37	23.6	50.4	QHSDW.1H	Waterlogging	Broughton et al. 2015
	Relative	JHI-Hv50k-2016-22575	1H	303086870	47.94	Hypoxia shoot dry weight	Franklin / YYXT	1H	37	23.6	50.4	QHSDW.1H	Waterlogging	Broughton et al. 2015
Kernel weight per plant	Treatment	JHI-Hv50k-2016-127867	2H	724202574	120.8	Waterlogging spike length 06-07	Franklin / Yerong	2H	114.4	101	127.4	SLw2.2	Waterlogging	Xue et al. 2010
Waterlogging score	Treatment	BOPA2_12_30872	2H	29124597	19.9	Waterlogging tolerance score (9 weeks)	TX9425 / Naso Nijo	2H	22.42	18.8	26.03	QWl.TxNn.2H	Waterlogging	Xu et al. 2012
	Treatment	BOPA2_12_30872	2H	29124597	19.9	Salinity & waterlogging tolerance	YSM1/Gairdner	2H	31.5	16.7	46.35	QSlsw.YG.2H	Salinity & Waterlogging	Ma et al. 2015
	Relative	BOPA2_12_30872	2H	29124597	19.9	Waterlogging tolerance score (9 weeks)	TX9425 / Naso Nijo	2H	22.42	18.8	26.03	QWl.TxNn.2H	Waterlogging	Xu et al. 2012
	Relative	BOPA2_12_30872	2H	29124597	19.9	Salinity & waterlogging tolerance	YSM1/Gairdner	1H	10.3	0.47	20.13	QSlww.YG.1H-1	Salinity & Waterlogging	Ma et al. 2015
Traits co-localized with diferent traits from previous studies in waterlogging stress
Biomass	Treatment	JHI-Hv50k-2016-95223	2H	516581410	57.72	Waterlogging tolerance score (4 weeks)	Franklin / Yerong	2H	64.17	46.3	81.99	WL4.1	Waterlogging	Zhou 2011
	Treatment	JHI-Hv50k-2016-95223	2H	516581410	57.72	Waterlogging tolerance score (9 weeks)	Franklin / YYXT	2H	64.17	59.1	69.29	QWl.YyFr.2H	Waterlogging	Zhou et al. 2012
	Treatment	JHI-Hv50k-2016-72991	2H	27836916	18.99	Waterlogging tolerance score (9 weeks)	TX9425 / Naso Nijo	2H	22.42	18.8	26.03	QWl.TxNn.2H	Waterlogging	Xu et al. 2012
	Treatment	JHI-Hv50k-2016-72991	2H	27836916	18.99	Salinity & waterlogging tolerance	YSM1/Gairdner	2H	31.5	16.7	46.35	QSlsw.YG.2H	Salinity & Waterlogging	Ma et al. 2015
	Treatment	BOPA2_12_30872	2H	29124597	19.9	Waterlogging tolerance score (9 weeks)	TX9425 / Naso Nijo	2H	22.42	18.8	26.03	QWl.TxNn.2H	Waterlogging	Xu et al. 2012
	Treatment	BOPA2_12_30872	2H	29124597	19.9	Salinity & waterlogging tolerance	YSM1/Gairdner	2H	31.5	16.7	46.35	QSlsw.YG.2H	Salinity & Waterlogging	Ma et al. 2015
	Relative	JHI-Hv50k-2016-73118	2H	28612330	18.91	Waterlogging tolerance score (9 weeks)	TX9425 / Naso Nijo	2H	22.42	18.8	26.03	QWl.TxNn.2H	Waterlogging	Xu et al. 2012
	Relative	JHI-Hv50k-2016-73118	2H	28612330	18.91	Salinity & waterlogging tolerance	YSM1/Gairdner	2H	31.5	16.7	46.35	QSlsw.YG.2H	Salinity & Waterlogging	Ma et al. 2015
Spike per plant	Treatment	JHI-Hv50k-2016-109151	2H	662018769	82.51	Waterlogging plant survival	Franklin / TX9425	2H	92.04	81.7	102.4	tfsur-1	Waterlogging	Li et al. 2008
	Treatment	BOPA2_12_11245	5H	579324077		Waterlogging plant survival	Franklin / Yerong	5H	92.29	86.3	98.23	yfsur-2	Waterlogging	Li et al. 2008
	Treatment	JHI-Hv50k-2016-322832	5H	569308558	97.51	Waterlogging plant survival	Franklin / Yerong	5H	92.29	86.3	98.23	yfsur-2	Waterlogging	Li et al. 2008
	Treatment	JHI-Hv50k-2016-262685	4H	607200114	85.84	Waterlogging tolerance score (3 weeks)	Franklin / Yerong	4H	91	81.5	100.5	WL3.4	Waterlogging	Zhou 2011
	Treatment	JHI-Hv50k-2016-3532	1H	3453791	4.96	Salinity & waterlogging tolerance	YSM1/Gairdner	1H	10.3	0.47	20.13	QSlww.YG.1H-1	Salinity & Waterlogging	Ma et al. 2015
	Relative	JHI-Hv50k-2016-20908	1H	187645763	47.94	Hypoxia root dry weight	Franklin / YYXT	1H	50	36	64.01	QHRDW.1H	Waterlogging	Broughton et al. 2015
	Relative	JHI-Hv50k-2016-20908	1H	187645763	47.94	Hypoxia root fresh weight	Franklin / YYXT	1H	50	35	64.96	QHRFW.1H	Waterlogging	Broughton et al. 2015
	Relative	JHI-Hv50k-2016-21022	1H	241516420	47.94	Hypoxia root dry weight	Franklin / YYXT	1H	50	36	64.01	QHRDW.1H	Waterlogging	Broughton et al. 2015
	Relative	JHI-Hv50k-2016-21022	1H	241516420	47.94	Hypoxia root fresh weight	Franklin / YYXT	1H	50	35	64.96	QHRFW.1H	Waterlogging	Broughton et al. 2015
	Relative	JHI-Hv50k-2016-22269	1H	296548971	47.94	Hypoxia root dry weight	Franklin / YYXT	1H	50	36	64.01	QHRDW.1H	Waterlogging	Broughton et al. 2015
	Relative	JHI-Hv50k-2016-22269	1H	296548971	47.94	Hypoxia root fresh weight	Franklin / YYXT	1H	50	35	64.96	QHRFW.1H	Waterlogging	Broughton et al. 2015
	Relative	JHI-Hv50k-2016-22575	1H	303086870	47.94	Hypoxia root dry weight	Franklin / YYXT	1H	50	36	64.01	QHRDW.1H	Waterlogging	Broughton et al. 2015
	Relative	JHI-Hv50k-2016-22575	1H	303086870	47.94	Hypoxia root fresh weight	Franklin / YYXT	1H	50	35	64.96	QHRFW.1H	Waterlogging	Broughton et al. 2015
	Relative	JHI-Hv50k-2016-73693	2H	29669511		Waterlogging tolerance score (9 weeks)	TX9425 / Naso Nijo	2H	22.42	18.8	26.03	QWl.TxNn.2H	Waterlogging	Xu et al. 2012
	Relative	JHI-Hv50k-2016-73693	2H	29669511		Salinity & waterlogging tolerance	YSM1/Gairdner	2H	31.5	16.7	46.35	QSlsw.YG.2H	Salinity & Waterlogging	Ma et al. 2015
	Relative	JHI-Hv50k-2016-332745	5H	591637898	120.07	Salinity & waterlogging tolerance	YSM1/Gairdner	5H	120.9	113	129.1	QSlsw.YG.5H	salinity & WL	Ma et al. 2015
	Relative	JHI-Hv50k-2016-336773	5H	600914687	126.25	Hypoxia root fresh weight	Franklin / YYXT	5H	132.9	121	144.4	QHRFW.5H	Waterlogging	Broughton et al. 2015
Grain per plant	Treatment	JHI-Hv50k-2016-322832	5H	569308558	97.51	Waterlogging plant survival	Franklin / Yerong	5H	92.29	86.3	98.23	yfsur-2	Waterlogging	Li et al. 2008
	Treatment	JHI-Hv50k-2016-68186	2H	16813000	11.4	Waterlogging tolerance	TX9425/Naso Nijo	2H	9.21				Salinity & Waterlogging	Gill et al. 2017
	Treatment	JHI-Hv50k-2016-73689	2H	29669242		Waterlogging tolerance score (9 weeks)	TX9425 / Naso Nijo	2H	22.42	18.8	26.03	QWl.TxNn.2H	Waterlogging	Xu et al. 2012
	Treatment	JHI-Hv50k-2016-73689	2H	29669242		Salinity & waterlogging tolerance	YSM1/Gairdner	2H	31.5	16.7	46.35	QSlsw.YG.2H	Salinity & Waterlogging	Ma et al. 2015
Kernel weight per plant	Treatment	JHI-Hv50k-2016-73689	2H	29669242		Waterlogging tolerance score (9 weeks)	TX9425 / Naso Nijo	2H	22.42	18.8	26.03	QWl.TxNn.2H	Waterlogging	Xu et al. 2012
	Treatment	JHI-Hv50k-2016-73689	2H	29669242		Salinity & waterlogging tolerance	YSM1/Gairdner	2H	31.5	16.7	46.35	QSlsw.YG.2H	Salinity & Waterlogging	Ma et al. 2015
	Treatment	JHI-Hv50k-2016-322288	5H	568058046	97.51	Waterlogging plant survival	Franklin / Yerong	5H	92.29	86.3	98.23	yfsur-2	Waterlogging	Li et al. 2008
	Treatment	JHI-Hv50k-2016-82113	2H	79456923	49.73	Waterlogging tolerance score (4 weeks)	Franklin / Yerong	2H	64.17	46.3	81.99	WL4.1	Waterlogging	Zhou 2011
	Treatment	JHI-Hv50k-2016-127867	2H	724202574	120.8	Waterlogging tolerance score (9 weeks)	Franklin / Yerong	2H	129.1	120	137.8	QWL.YeFr.2H.2	Waterlogging	Zhou 2011
	Treatment	JHI-Hv50k-2016-127867	2H	724202574	120.8	Waterlogging tolerance score (5 weeks)	Franklin / Yerong	2H	138.2	123	153.5	WL5.3	Waterlogging	Zhou 2011
	Treatment	JHI-Hv50k-2016-82113	2H	79456923	49.73	Waterlogging tolerance score (9 weeks)	Franklin / YYXT	2H	64.17	59.1	69.29	QWl.YyFr.2H	Waterlogging	Zhou et al. 2012
	Relative	JHI-Hv50k-2016-132004	2H	733399550	129.78	Waterlogging tolerance score (9 weeks)	Franklin / Yerong	2H	129.1	120	137.8	QWL.YeFr.2H.2	Waterlogging	Zhou 2011
	Relative	JHI-Hv50k-2016-132004	2H	733399550	129.78	Waterlogging tolerance score (5 weeks)	Franklin / Yerong	2H	138.2	123	153.5	WL5.3	Waterlogging	Zhou 2011
	Relative	JHI-Hv50k-2016-230103	4H	10736375	29.15	Hypoxia longest root length	Franklin / YYXT	1H	36.62	22.9	50.38	QHLRL.1H	Waterlogging	Broughton et al. 2015
Plant height	Treatment	JHI-Hv50k-2016-80986	2H	73504389	49.73	Waterlogging tolerance score (4 weeks)	Franklin / Yerong	2H	64.17	46.3	81.99	WL4.1	Waterlogging	Zhou 2011
	Treatment	BOPA2_12_10968	3H	34959733	37.04	Hypoxia tiller number	Franklin / YYXT	3H	35.93	26.7	45.16	QHTiller.3H	Waterlogging	Broughton et al. 2015
	Treatment	JHI-Hv50k-2016-80986	2H	73504389	49.73	Waterlogging tolerance score (9 weeks)	Franklin / YYXT	2H	64.17	59.1	69.29	QWl.YyFr.2H	Waterlogging	Zhou et al. 2012
	Treatment	JHI-Hv50k-2016-73570	2H	29307953		Waterlogging tolerance score (9 weeks)	TX9425 / Naso Nijo	2H	22.42	18.8	26.03	QWl.TxNn.2H	Waterlogging	Xu et al. 2012
	Treatment	JHI-Hv50k-2016-73570	2H	29307953		Salinity & waterlogging tolerance	YSM1/Gairdner	2H	31.5	16.7	46.35	QSlsw.YG.2H	Salinity & Waterlogging	Ma et al. 2015
	Relative	JHI-Hv50k-2016-457680	7H	32776909	29.96	Waterlogging grain yield 05-06	Franklin / Yerong	7H	34.9	27.1	42.67	GYw1.2	Waterlogging	Xue et al. 2010
	Relative	JHI-Hv50k-2016-73693	2H	29669511		Waterlogging tolerance score (9 weeks)	TX9425 / Naso Nijo	2H	22.42	18.8	26.03	QWl.TxNn.2H	Waterlogging	Xu et al. 2012
	Relative	JHI-Hv50k-2016-73693	2H	29669511		Salinity & waterlogging tolerance	YSM1/Gairdner	2H	31.5	16.7	46.35	QSlsw.YG.2H	Salinity & Waterlogging	Ma et al. 2015
Waterlogging score	Relative	JHI-Hv50k-2016-19217	1H	61923247	46.46	Hypoxia longest root length	Franklin / YYXT	1H	36.62	22.9	50.38	QHLRL.1H	Waterlogging	Broughton et al. 2015
	Relative	JHI-Hv50k-2016-19217	1H	61923247	46.46	Hypoxia shoot dry weight	Franklin / YYXT	1H	37	23.6	50.4	QHSDW.1H	Waterlogging	Broughton et al. 2015
	Relative	JHI-Hv50k-2016-19217	1H	61923247	46.46	Hypoxia root dry weight	Franklin / YYXT	1H	50	36	64.01	QHRDW.1H	Waterlogging	Broughton et al. 2015
	Relative	JHI-Hv50k-2016-19217	1H	61923247	46.46	Hypoxia root fresh weight	Franklin / YYXT	1H	50	35	64.96	QHRFW.1H	Waterlogging	Broughton et al. 2015
GWAS = Genome-wide association analysis, Ch = chromosome number.
a Base pair positions of the marker in the chromosome based on a high-quality reference genome assembly for barley (Hordeum vulgare L.) [58](Mascher et al. 2017).
b Genetic marker positions (cM) of the marker obtained from the POPSEQ_2017 genome map in BarleyMap (http://floresta.eead.csic.es/barleymap/find/) [57](Mascher et al. 2013).
c Studies used for comparison included the waterlogging stress-related QTLs studies published on barley from 2008 up to now.

## Sheet: Table S3
Supplementary Table S3. List of significant (P < 1.6 × 10-4) marker-trait associations detected in the control under field conditions.
Trait	Marker	Ch	Physical position (bp)	Genetic position (cM)	P-value	R2 (%)	MAF	Estimate trend
Biomass	BOPA1_3576-2715	U	-	-	3.03e-05	6.92	0.075	-5.22833
	JHI-Hv50k-2016-69385	2H	19064497	13.31	3.57e-05	6.86	0.106	-6.15625
	JHI-Hv50k-2016-71792	2H	23485824	15.37	6.09e-05	6.41	0.194	-3.19423
	JHI-Hv50k-2016-72647	2H	26934570	18.91	0.000154	5.78	0.318	-2.68395
	JHI-Hv50k-2016-72991	2H	27836916	18.91	3.35e-08	11.86	0.102	-5.8495
	JHI-Hv50k-2016-73052	2H	28277612	19.05	2.39e-06	8.77	0.111	-4.84681
	JHI-Hv50k-2016-73085	2H	28455236	18.91	1.87e-07	10.85	0.407	9.5878
	JHI-Hv50k-2016-73118	2H	28612330	18.91	2.34e-08	12.21	0.428	9.40585
	JHI-Hv50k-2016-73122	2H	28612698	18.91	7.96e-07	9.6	0.089	-5.9025
	JHI-Hv50k-2016-73174	2H	28664945	19.05	0.000153	5.74	0.136	-3.44042
	JHI-Hv50k-2016-73285	2H	28767435	18.91	6.16e-10	14.6	0.176	-5.90269
	JHI-Hv50k-2016-73380	2H	28949582		1.42e-07	11.23	0.07	-10.5547
	BOPA2_12_30872	2H	29124597	19.9	6.32e-12	17.7	0.182	-6.76685
	JHI-Hv50k-2016-73417	2H	29125151	19.9	6.32e-12	17.7	0.182	-6.76685
	BK_12	2H	29125743	19.9	6.32e-12	17.7	0.182	-6.76685
	JHI-Hv50k-2016-73422	2H	29126332	19.9	6.32e-12	17.7	0.182	-6.76685
	BK_13	2H	29126530	19.9	1.01e-05	7.72	0.107	-4.91075
	JHI-Hv50k-2016-73424	2H	29126530	19.9	1.01e-05	7.72	0.107	-4.91075
	BK_14	2H	29127021	19.9	6.32e-12	17.7	0.182	-6.76685
	BOPA2_12_30871	2H	29127021	19.9	6.32e-12	17.7	0.182	-6.76685
	BK_15	2H	29127414	19.9	3.68e-07	10.4	0.104	-7.0706
	JHI-Hv50k-2016-73438	2H	29127707	19.9	2.34e-05	7.11	0.075	-5.19861
	JHI-Hv50k-2016-73500	2H	29201453	19.9	1.44e-11	17.15	0.18	-6.59041
	JHI-Hv50k-2016-73501	2H	29201516	19.9	4.64e-08	11.59	0.16	-5.3251
	JHI-Hv50k-2016-73510	2H	29201894	19.9	4.64e-08	11.59	0.16	-5.3251
	JHI-Hv50k-2016-73545	2H	29203722	19.9	1.44e-11	17.15	0.18	-6.59041
	JHI-Hv50k-2016-73562	2H	29299140	19.9	6.32e-12	17.7	0.182	-6.76685
	JHI-Hv50k-2016-73569	2H	29303297	19.9	5.64e-06	8.15	0.136	-4.5255
	JHI-Hv50k-2016-73570	2H	29307953		4.23e-06	8.46	0.123	-4.7434
	JHI-Hv50k-2016-73663	2H	29624393		1.36e-10	15.69	0.157	-6.57626
	JHI-Hv50k-2016-73673	2H	29625497		7.89e-08	11.43	0.107	-6.30541
	JHI-Hv50k-2016-73689	2H	29669242		1.53e-10	15.55	0.138	-6.86473
	JHI-Hv50k-2016-73690	2H	29669273		5.35e-06	8.19	0.059	-9.63066
	JHI-Hv50k-2016-73691	2H	29669343		2.05e-10	15.65	0.149	-6.66472
	JHI-Hv50k-2016-73692	2H	29669449		1.8e-06	9.08	0.055	-9.30594
	JHI-Hv50k-2016-73693	2H	29669511		3.12e-10	15.07	0.065	-13.9794
	JHI-Hv50k-2016-73694	2H	29669609		2.03e-09	13.83	0.419	11.2889
	JHI-Hv50k-2016-73695	2H	29669713		5.31e-07	9.89	0.053	-11.1747
	JHI-Hv50k-2016-73712	2H	29727848	19.9	3.44e-06	8.54	0.27	-3.18091
	JHI-Hv50k-2016-94875	2H	496673313	58.78	3.03e-05	6.92	0.075	-5.22833
	BOPA1_ABC08774-1-1-752	2H	508786535		7.61e-05	6.25	0.051	-6.07274
	JHI-Hv50k-2016-95073	2H	515576575	58.64	4.39e-05	6.68	0.083	-4.79169
	JHI-Hv50k-2016-95223	2H	516581410	57.72	5.5e-05	6.49	0.099	-4.85635
	SCRI_RS_127347	2H	519110344	58.64	5.83e-05	6.44	0.107	-4.55967
	JHI-Hv50k-2016-97672	2H	542384101	59.42	0.000108	5.99	0.055	-5.97597
	JHI-Hv50k-2016-97801	2H	543448767	59.42	0.000108	5.99	0.055	-5.97597
	JHI-Hv50k-2016-98186	2H	547420281	59.42	0.000108	5.99	0.055	-5.97597
	JHI-Hv50k-2016-98191	2H	547567934	59.42	0.000108	5.99	0.055	-5.97597
	JHI-Hv50k-2016-98219	2H	547670194	59.42	0.000108	5.99	0.055	-5.97597
	JHI-Hv50k-2016-98273	2H	548916905	59.42	1.1e-05	7.66	0.059	-6.38586
	JHI-Hv50k-2016-336773	5H	600914687	126.3	8.69e-05	6.15	0.069	-5.97018
	JHI-Hv50k-2016-336814	5H	600979263		8.69e-05	6.15	0.069	-5.97018
Spikes per plant	JHI-Hv50k-2016-72991	2H	27836916	18.91	0.000151	5.77	0.102	-1.254
	JHI-Hv50k-2016-73663	2H	29624393		0.000154	5.76	0.157	-1.18887
	JHI-Hv50k-2016-73689	2H	29669242		2.01e-05	7.22	0.138	-1.41066
	JHI-Hv50k-2016-73691	2H	29669343		1.58e-05	7.55	0.149	-1.39536
	JHI-Hv50k-2016-73693	2H	29669511		5.48e-05	6.49	0.065	-2.75062
	JHI-Hv50k-2016-205519	3H	634579761	108.9	3.71e-05	6.89	0.372	1.01995
	JHI-Hv50k-2016-205520	3H	634579964	108.9	3.71e-05	6.89	0.372	1.01995
	JHI-Hv50k-2016-205548	3H	634624793	109.2	0.000151	5.84	0.444	-0.78837
	JHI-Hv50k-2016-205550	3H	634625107	109.2	3.73e-05	6.85	0.447	0.888514
	JHI-Hv50k-2016-205562	3H	634801729	108.9	1.86e-05	7.28	0.441	0.921765
	JHI-Hv50k-2016-205634	3H	634932524	109.8	1.39e-05	7.49	0.348	1.09138
	JHI-Hv50k-2016-382839	6H	35213178		7.23e-05	6.29	0.255	-0.91153
	JHI-Hv50k-2016-382879	6H	35313426	43.77	7.07e-05	6.33	0.128	-1.81719
	JHI-Hv50k-2016-382988	6H	35396724	43.77	3.38e-05	6.87	0.252	-0.96055
	JHI-Hv50k-2016-383001	6H	35398485	43.77	7.77e-05	6.29	0.127	-1.81526
	JHI-Hv50k-2016-383140	6H	35794550	43.77	7.23e-05	6.29	0.255	-0.91153
	JHI-Hv50k-2016-383164	6H	35934806		7.23e-05	6.29	0.255	-0.91153
	JHI-Hv50k-2016-383221	6H	36029679	43.77	4.44e-05	6.64	0.269	-0.91358
Grains per plant	BOPA2_12_30872	2H	29124597	19.9	3.54e-05	6.81	0.182	-22.3386
	JHI-Hv50k-2016-73417	2H	29125151	19.9	3.54e-05	6.81	0.182	-22.3386
	BK_12	2H	29125743	19.9	3.54e-05	6.81	0.182	-22.3386
	JHI-Hv50k-2016-73422	2H	29126332	19.9	3.54e-05	6.81	0.182	-22.3386
	BK_14	2H	29127021	19.9	3.54e-05	6.81	0.182	-22.3386
	BOPA2_12_30871	2H	29127021	19.9	3.54e-05	6.81	0.182	-22.3386
	JHI-Hv50k-2016-73500	2H	29201453	19.9	4.9e-05	6.57	0.18	-21.7883
	JHI-Hv50k-2016-73545	2H	29203722	19.9	4.9e-05	6.57	0.18	-21.7883
	JHI-Hv50k-2016-73562	2H	29299140	19.9	3.54e-05	6.81	0.182	-22.3386
	JHI-Hv50k-2016-73663	2H	29624393		7.22e-06	8	0.157	-25.6661
	JHI-Hv50k-2016-73689	2H	29669242		6.24e-06	8.07	0.138	-27.122
	JHI-Hv50k-2016-73691	2H	29669343		4.72e-06	8.44	0.149	-26.8384
	JHI-Hv50k-2016-73693	2H	29669511		6.22e-05	6.4	0.065	-49.3637
	JHI-Hv50k-2016-73694	2H	29669609		2.28e-05	7.16	0.419	44.8395
	JHI-Hv50k-2016-88492	2H	134404110	55.01	0.000154	5.81	0.131	25.005
	JHI-Hv50k-2016-200577	3H	609227175	90.16	0.000115	6	0.271	15.2658
	JHI-Hv50k-2016-205519	3H	634579761	108.9	0.000113	6.06	0.372	17.2539
	JHI-Hv50k-2016-205520	3H	634579964	108.9	0.000113	6.06	0.372	17.2539
	JHI-Hv50k-2016-205545	3H	634624230	109.2	4.49e-05	6.72	0.434	-15.1998
	JHI-Hv50k-2016-205548	3H	634624793	109.2	1.3e-05	7.66	0.444	-16.5135
	JHI-Hv50k-2016-205550	3H	634625107	109.2	7.13e-06	8.07	0.447	17.5949
	JHI-Hv50k-2016-205562	3H	634801729	108.9	5.58e-06	8.15	0.441	17.7676
	JHI-Hv50k-2016-205634	3H	634932524	109.8	0.000138	5.82	0.348	17.2752
Kernel weight per plant	BOPA2_12_30872	2H	29124597	19.9	0.00012	5.92	0.182	-0.91018
	JHI-Hv50k-2016-73417	2H	29125151	19.9	0.00012	5.92	0.182	-0.91018
	BK_12	2H	29125743	19.9	0.00012	5.92	0.182	-0.91018
	JHI-Hv50k-2016-73422	2H	29126332	19.9	0.00012	5.92	0.182	-0.91018
	BK_14	2H	29127021	19.9	0.00012	5.92	0.182	-0.91018
	BOPA2_12_30871	2H	29127021	19.9	0.00012	5.92	0.182	-0.91018
	JHI-Hv50k-2016-73500	2H	29201453	19.9	0.000158	5.72	0.18	-0.88831
	JHI-Hv50k-2016-73545	2H	29203722	19.9	0.000158	5.72	0.18	-0.88831
	JHI-Hv50k-2016-73562	2H	29299140	19.9	0.00012	5.92	0.182	-0.91018
	JHI-Hv50k-2016-73663	2H	29624393		6.22e-05	6.42	0.157	-0.99979
	JHI-Hv50k-2016-73689	2H	29669242		4.39e-05	6.65	0.138	-1.07061
	JHI-Hv50k-2016-73691	2H	29669343		3.3e-05	7	0.149	-1.06292
	JHI-Hv50k-2016-205548	3H	634624793	109.2	5.25e-05	6.63	0.444	-0.66861
	JHI-Hv50k-2016-205550	3H	634625107	109.2	4.63e-05	6.69	0.447	0.69562
	JHI-Hv50k-2016-205562	3H	634801729	108.9	3.64e-05	6.79	0.441	0.703915
Plant height	BOPA1_3576-2715	U	-	-	0.000143	5.79	0.075	-5.8083
	JHI-Hv50k-2016-69385	2H	19064497	13.31	0.000155	5.78	0.106	-6.64807
	JHI-Hv50k-2016-72991	2H	27836916	18.91	1.77e-06	9.02	0.102	-5.89943
	JHI-Hv50k-2016-73085	2H	28455236	18.91	1.14e-05	7.82	0.407	9.60734
	JHI-Hv50k-2016-73118	2H	28612330	18.91	6.02e-06	8.2	0.428	9.12885
	JHI-Hv50k-2016-73122	2H	28612698	18.91	1.51e-05	7.46	0.089	-6.14679
	JHI-Hv50k-2016-73285	2H	28767435	18.91	3.67e-07	10.11	0.176	-5.77785
	JHI-Hv50k-2016-73380	2H	28949582		4.05e-05	6.99	0.07	-9.92343
	BOPA2_12_30872	2H	29124597	19.9	3.06e-10	15.08	0.182	-7.52467
	JHI-Hv50k-2016-73417	2H	29125151	19.9	3.06e-10	15.08	0.182	-7.52467
	BK_12	2H	29125743	19.9	3.06e-10	15.08	0.182	-7.52467
	JHI-Hv50k-2016-73422	2H	29126332	19.9	3.06e-10	15.08	0.182	-7.52467
	BK_13	2H	29126530	19.9	2.94e-07	10.27	0.107	-6.92025
	JHI-Hv50k-2016-73424	2H	29126530	19.9	2.94e-07	10.27	0.107	-6.92025
	BK_14	2H	29127021	19.9	3.06e-10	15.08	0.182	-7.52467
	BOPA2_12_30871	2H	29127021	19.9	3.06e-10	15.08	0.182	-7.52467
	BK_15	2H	29127414	19.9	9.28e-09	13.07	0.104	-9.46698
	JHI-Hv50k-2016-73500	2H	29201453	19.9	9.09e-10	14.33	0.18	-7.21582
	JHI-Hv50k-2016-73501	2H	29201516	19.9	1.69e-05	7.35	0.16	-5.06242
	JHI-Hv50k-2016-73510	2H	29201894	19.9	1.69e-05	7.35	0.16	-5.06242
	JHI-Hv50k-2016-73545	2H	29203722	19.9	9.09e-10	14.33	0.18	-7.21582
	JHI-Hv50k-2016-73562	2H	29299140	19.9	3.06e-10	15.08	0.182	-7.52467
	JHI-Hv50k-2016-73566	2H	29301310	19.9	1.23e-06	9.24	0.051	-9.21455
	JHI-Hv50k-2016-73569	2H	29303297		1.14e-07	10.95	0.136	-6.44781
	JHI-Hv50k-2016-73570	2H	29307953		4.94e-08	11.68	0.123	-6.88667
	JHI-Hv50k-2016-73584	2H	29310106		1.23e-06	9.24	0.051	-9.21455
	JHI-Hv50k-2016-73618	2H	29447341		1.23e-06	9.24	0.051	-9.21455
	JHI-Hv50k-2016-73663	2H	29624393		6.91e-11	16.15	0.157	-7.99792
	JHI-Hv50k-2016-73673	2H	29625497		1.2e-06	9.45	0.107	-6.92802
	JHI-Hv50k-2016-73689	2H	29669242		1.56e-09	13.96	0.138	-7.65873
	JHI-Hv50k-2016-73690	2H	29669273		8.99e-06	7.81	0.059	-11.3389
	JHI-Hv50k-2016-73691	2H	29669343		7.66e-09	13.1	0.149	-7.18487
	JHI-Hv50k-2016-73692	2H	29669449		1.32e-07	10.97	0.055	-12.3574
	JHI-Hv50k-2016-73693	2H	29669511		1.25e-10	15.69	0.065	-17.3549
	JHI-Hv50k-2016-73694	2H	29669609		1.27e-08	12.54	0.419	12.6532
	JHI-Hv50k-2016-73695	2H	29669713		8.09e-06	7.92	0.053	-12
	JHI-Hv50k-2016-73712	2H	29727848	19.9	6.01e-06	8.13	0.27	-3.66657
	JHI-Hv50k-2016-80986	2H	73504389	49.73	3.27e-05	6.87	0.073	-7.97962
	JHI-Hv50k-2016-86347	2H	112364666		0.000142	5.79	0.075	5.80178
	JHI-Hv50k-2016-94875	2H	496673313	58.78	0.000143	5.79	0.075	-5.8083
	JHI-Hv50k-2016-95379	2H	518293896	58	4.13e-05	6.7	0.075	-6.80608
	JHI-Hv50k-2016-95537	2H	520436888	58.78	4.13e-05	6.7	0.075	-6.80608
	JHI-Hv50k-2016-95777	2H	523378213	58.64	0.000117	5.94	0.119	-6.05059
	JHI-Hv50k-2016-95954	2H	524817763	58.78	0.000117	5.94	0.119	-6.05059
	JHI-Hv50k-2016-98273	2H	548916905		6.27e-07	9.73	0.059	-8.85188
	JHI-Hv50k-2016-98500	2H	550838723	59.35	9.4e-05	6.1	0.182	-4.97641
	JHI-Hv50k-2016-98501	2H	550839094	59.35	8.98e-05	6.15	0.181	-4.88303
	JHI-Hv50k-2016-127739	2H	723652876	122.9	0.000148	5.76	0.128	-4.61932
	SCRI_RS_185506	2H	723653363	122.9	0.000148	5.76	0.128	-4.61932
	JHI-Hv50k-2016-128523	2H	725520703	123.9	0.000109	6.01	0.065	-7.69929
	JHI-Hv50k-2016-129870	2H	727578152	125.2	6.2e-05	6.4	0.073	-7.42261
	BOPA2_12_10532	3H	67560907	45.82	7.01e-06	7.99	0.051	-7.70808
	JHI-Hv50k-2016-330643	5H	587449015	114.7	9.6e-05	6.08	0.083	-5.59733
	JHI-Hv50k-2016-332746	5H	591637968	120.1	0.000154	5.85	0.066	-7.35255
	JHI-Hv50k-2016-336773	5H	600914687	126.3	1.36e-05	7.51	0.069	-8.13204
	JHI-Hv50k-2016-336814	5H	600979263		1.36e-05	7.51	0.069	-8.13204
	BOPA2_12_31234	5H	613268086	134.7	2.41e-06	8.76	0.065	-7.10301
	BOPA2_12_31182	5H	613480320	134.7	3.91e-06	8.41	0.057	-8.11472
	JHI-Hv50k-2016-447227	7H	11309509	7.78	0.000157	5.72	0.053	-6.83605
	JHI-Hv50k-2016-468495	7H	71962797	58.04	5.2e-05	6.55	0.102	-5.02988
	JHI-Hv50k-2016-468869	7H	75059390	59.8	3.25e-05	6.87	0.093	-5.20724
	JHI-Hv50k-2016-468875	7H	75063524	58.14	3.25e-05	6.87	0.093	-5.20724

## Sheet: Table S4
Supplementary Table S4. List of significant (P < 1.6 × 10-4) marker-trait associations detected in waterlogging treatment under field conditions.
Trait	Marker	Ch	Physical position (bp)	Genetic position (cM)	P-value	R2 (%)	MAF	Estimate trend
Biomass	JHI-Hv50k-2016-72622	2H	26589875		5.3e-05	6.51	0.085	-3.765
	JHI-Hv50k-2016-72991	2H	27836916	18.99	1.32e-05	7.56	0.102	-2.507
	JHI-Hv50k-2016-73052	2H	28277612	19.05	2.16e-05	7.17	0.111	-2.36
	JHI-Hv50k-2016-73085	2H	28455236	18.99	7.15e-05	6.45	0.407	3.803
	JHI-Hv50k-2016-73118	2H	28612330	18.99	2.07e-07	10.65	0.428	4.513
	JHI-Hv50k-2016-73122	2H	28612698	18.99	1.89e-05	7.3	0.089	-2.707
	JHI-Hv50k-2016-73285	2H	28767435	19.9	1.32e-07	10.85	0.176	-2.608
	JHI-Hv50k-2016-73380	2H	28949582		8.94e-07	9.86	0.07	-5.138
	BOPA2_12_30872	2H	29124597	19.9	3.3e-08	11.83	0.182	-2.752
	JHI-Hv50k-2016-73417	2H	29125151	19.9	3.3e-08	11.83	0.182	-2.752
	BK_12	2H	29125743	19.9	3.3e-08	11.83	0.182	-2.752
	JHI-Hv50k-2016-73422	2H	29126332	19.9	3.3e-08	11.83	0.182	-2.752
	BK_14	2H	29127021	19.9	3.3e-08	11.83	0.182	-2.752
	BOPA2_12_30871	2H	29127021	19.9	3.3e-08	11.83	0.182	-2.752
	BK_15	2H	29127414	19.9	4.96e-06	8.47	0.104	-3.359
	JHI-Hv50k-2016-73500	2H	29201453	19.9	4.3e-08	11.64	0.18	-2.721
	JHI-Hv50k-2016-73501	2H	29201516	19.9	8.45e-07	9.52	0.16	-2.468
	JHI-Hv50k-2016-73510	2H	29201894	19.9	8.45e-07	9.52	0.16	-2.468
	JHI-Hv50k-2016-73545	2H	29203722	19.9	4.3e-08	11.64	0.18	-2.721
	JHI-Hv50k-2016-73562	2H	29299140	19.9	3.3e-08	11.83	0.182	-2.752
	JHI-Hv50k-2016-73569	2H	29303297	19.9	0.000122	5.91	0.136	-2
	JHI-Hv50k-2016-73663	2H	29624393		3.49e-07	10.19	0.157	-2.72
	JHI-Hv50k-2016-73673	2H	29625497		2.12e-05	7.33	0.107	-2.561
	JHI-Hv50k-2016-73689	2H	29669242		1.48e-07	10.76	0.138	-2.96
	JHI-Hv50k-2016-73690	2H	29669273		3.58e-05	6.8	0.059	-4.598
	JHI-Hv50k-2016-73691	2H	29669343		1.86e-07	10.81	0.149	-2.859
	JHI-Hv50k-2016-73692	2H	29669449		4.69e-05	6.68	0.055	-4.209
	JHI-Hv50k-2016-73693	2H	29669511		1.03e-06	9.38	0.065	-5.592
	JHI-Hv50k-2016-73694	2H	29669609		2.86e-07	10.33	0.419	5.138
	JHI-Hv50k-2016-73695	2H	29669713		3.6e-05	6.82	0.053	-4.805
	JHI-Hv50k-2016-73712	2H	29727848	19.9	1.83e-05	7.32	0.27	-1.595
	JHI-Hv50k-2016-73723	2H	29736025	22.17	8.92e-05	6.18	0.165	-1.772
	JHI-Hv50k-2016-95223	2H	516581410	57.72	8.79e-05	6.15	0.099	-2.416
Spikes per plant	JHI-Hv50k-2016-3532	1H	3453791	4.96	0.000128	6.19	0.073	0.853
	JHI-Hv50k-2016-68266	2H	16823564	11.4	1.68e-05	7.35	0.083	1.342
	JHI-Hv50k-2016-109151	2H	662018769	82.51	3.68e-06	8.46	0.063	1.235
	JHI-Hv50k-2016-109395	2H	664854814	82.51	2.74e-05	7	0.095	0.935
	JHI-Hv50k-2016-161633	3H	32637255	37.04	4.18e-05	6.69	0.063	0.988
	JHI-Hv50k-2016-225850	4H	370915	0.71	1.87e-05	7.42	0.062	1.172
	JHI-Hv50k-2016-225852	4H	371267	0.71	1.75e-05	7.32	0.061	1.174
	JHI-Hv50k-2016-262685	4H	607200114	85.84	7.41e-07	9.61	0.055	1.313
	JHI-Hv50k-2016-276624	4H	645759577	117.3	7.19e-05	6.32	0.053	1.198
	JHI-Hv50k-2016-322832	5H	569308558	97.51	8.2e-05	6.2	0.051	1.127
	BOPA2_12_11245	5H	579324077		6.49e-05	6.39	0.061	1.066
Grains per plant	JHI-Hv50k-2016-68186	2H	16813000	11.4	9.23e-05	6.13	0.11	10.47
	JHI-Hv50k-2016-73689	2H	29669242		3.82e-05	6.76	0.138	-11.292
	JHI-Hv50k-2016-73691	2H	29669343		0.000144	5.9	0.149	-10.126
	JHI-Hv50k-2016-249670	4H	512990076	54.32	0.000106	6.21	0.056	18.713
	JHI-Hv50k-2016-322288	5H	568058046	97.51	2.83e-05	6.97	0.057	16.792
	JHI-Hv50k-2016-322528	5H	568577965	97.51	6.13e-05	6.41	0.065	14.798
	JHI-Hv50k-2016-322832	5H	569308558	97.51	6.46e-06	8.05	0.051	18.67
	BOPA2_12_11245	5H	579324077		8.64e-05	6.18	0.061	15.068
	JHI-Hv50k-2016-410329	6H	492880745	65.93	1.98e-05	7.32	0.066	18.625
	JHI-Hv50k-2016-449124	7H	13658217	11.54	0.000147	5.79	0.35	7.273
Kernel weight per plant	JHI-Hv50k-2016-68186	2H	16813000	11.4	1.33e-05	7.55	0.11	0.43
	JHI-Hv50k-2016-68266	2H	16823564	11.4	6.99e-05	6.31	0.083	0.659
	BOPA2_12_30872	2H	29124597	19.9	8.03e-05	6.21	0.182	-0.355
	JHI-Hv50k-2016-73417	2H	29125151	19.9	8.03e-05	6.21	0.182	-0.355
	BK_12	2H	29125743	19.9	8.03e-05	6.21	0.182	-0.355
	JHI-Hv50k-2016-73422	2H	29126332	19.9	8.03e-05	6.21	0.182	-0.355
	BK_14	2H	29127021	19.9	8.03e-05	6.21	0.182	-0.355
	BOPA2_12_30871	2H	29127021	19.9	8.03e-05	6.21	0.182	-0.355
	JHI-Hv50k-2016-73500	2H	29201453	19.9	9.71e-05	6.07	0.18	-0.35
	JHI-Hv50k-2016-73545	2H	29203722	19.9	9.71e-05	6.07	0.18	-0.35
	JHI-Hv50k-2016-73562	2H	29299140	19.9	8.03e-05	6.21	0.182	-0.355
	JHI-Hv50k-2016-73689	2H	29669242		1.97e-05	7.24	0.138	-0.437
	JHI-Hv50k-2016-73691	2H	29669343		0.000142	5.91	0.149	-0.378
	JHI-Hv50k-2016-82113	2H	79456923	49.73	0.000144	5.79	0.132	-0.342
	JHI-Hv50k-2016-127867	2H	724202574	120.8	0.000126	5.88	0.354	-0.261
	JHI-Hv50k-2016-249670	4H	512990076	54.32	0.000142	5.99	0.056	0.677
	JHI-Hv50k-2016-322288	5H	568058046	97.51	8.14e-05	6.2	0.057	0.579
	BOPA2_12_11245	5H	579324077		0.000104	6.04	0.061	0.546
	JHI-Hv50k-2016-424341	6H	562861599	105.1	5.69e-05	6.51	0.061	0.56
	JHI-Hv50k-2016-449124	7H	13658217	11.54	0.000112	5.99	0.35	0.271
Plant height	JHI-Hv50k-2016-73570	2H	29307953		8.98e-05	6.2	0.123	-3.304
	JHI-Hv50k-2016-80986	2H	73504389	49.73	6.99e-05	6.31	0.073	-5.308
	BOPA2_12_10968	3H	34959733	37.04	0.000111	5.97	0.059	-4.084
	JHI-Hv50k-2016-165725	3H	78242146		9.52e-05	6.21	0.298	3.607
Waterlogging score	JHI-Hv50k-2016-19217	1H	61923247		7.25e-05	6.29	0.069	-0.424
	JHI-Hv50k-2016-73118	2H	28612330	18.91	0.000111	6.05	0.428	-0.578
	JHI-Hv50k-2016-73285	2H	28767435	18.91	0.000152	5.74	0.176	0.32
	BOPA2_12_30872	2H	29124597	19.9	7.51e-06	7.94	0.182	0.385
	JHI-Hv50k-2016-73417	2H	29125151	19.9	7.51e-06	7.94	0.182	0.385
	BK_12	2H	29125743	19.9	7.51e-06	7.94	0.182	0.385
	JHI-Hv50k-2016-73422	2H	29126332	19.9	7.51e-06	7.94	0.182	0.385
	BK_14	2H	29127021	19.9	7.51e-06	7.94	0.182	0.385
	BOPA2_12_30871	2H	29127021	19.9	7.51e-06	7.94	0.182	0.385
	BK_15	2H	29127414	19.9	0.000127	6.05	0.104	0.483
	JHI-Hv50k-2016-73500	2H	29201453	19.9	1.61e-05	7.39	0.18	0.369
	JHI-Hv50k-2016-73545	2H	29203722	19.9	1.61e-05	7.39	0.18	0.369
	JHI-Hv50k-2016-73562	2H	29299140	19.9	7.51e-06	7.94	0.182	0.385
	JHI-Hv50k-2016-73663	2H	29624393		2.23e-05	7.18	0.157	0.387
	JHI-Hv50k-2016-73689	2H	29669242		5.14e-05	6.54	0.138	0.388
	JHI-Hv50k-2016-73691	2H	29669343		3.02e-05	7.07	0.149	0.39
	JHI-Hv50k-2016-73693	2H	29669511		0.000127	5.88	0.065	0.753
	JHI-Hv50k-2016-73694	2H	29669609		0.000111	6	0.419	-0.656
	JHI-Hv50k-2016-225850	4H	370915	0.71	4.05e-05	6.85	0.062	-0.582
	JHI-Hv50k-2016-225852	4H	371267	0.71	3.55e-05	6.81	0.061	-0.586
	JHI-Hv50k-2016-225853	4H	371284	0.71	0.000153	5.74	0.073	-0.47
	JHI-Hv50k-2016-225855	4H	371651	0.71	0.000153	5.74	0.073	-0.47
	BOPA1_3549-743	4H	569760181	63.39	0.000108	5.99	0.395	0.26
	JHI-Hv50k-2016-256186	4H	569760552	63.39	0.000108	5.99	0.395	0.26
	JHI-Hv50k-2016-421359	6H	554181962	92.07	0.000136	5.85	0.081	-0.402

## Sheet: Table S5
Supplementary Table S5. List of significant (P < 1.6 × 10-4) marker-trait associations detected in the relative dataset.
Trait	Marker	Ch	Physical position (bp)	Genetic position (cM)	P-value	R2 (%)	MAF	Estimate trend
Biomass	JHI-Hv50k-2016-73118	2H	28612330	18.91	4.95e-05	6.64	0.42828	6.17261
Spikes per plant	JHI-Hv50k-2016-20766	1H	107293686		5.17e-05	6.61	0.20082	-6.32633
	JHI-Hv50k-2016-20908	1H	187645763	47.94	4.31e-05	6.67	0.20243	-6.3787
	JHI-Hv50k-2016-21022	1H	241516420	47.94	8.79e-06	7.92	0.18238	-6.70722
	JHI-Hv50k-2016-22269	1H	296548971	47.94	0.000115	5.98	0.14634	-6.12152
	JHI-Hv50k-2016-22318	1H	297692232	47.94	0.000114	6	0.14694	-6.12226
	JHI-Hv50k-2016-22354	1H	298810166	47.94	0.000115	5.98	0.14634	-6.12152
	JHI-Hv50k-2016-22575	1H	303086870	47.94	0.000115	5.98	0.14634	-6.12152
	BOPA2_12_30306	1H	303945733	47.94	0.00013	5.86	0.07287	9.59741
	JHI-Hv50k-2016-73663	2H	29624393	19.9	2.73e-05	7.03	0.1565	6.12582
	JHI-Hv50k-2016-73689	2H	29669242		6.29e-05	6.39	0.13765	6.14752
	JHI-Hv50k-2016-73691	2H	29669343		0.000118	6.05	0.14876	5.76116
	JHI-Hv50k-2016-73693	2H	29669511		1.96e-05	7.24	0.06478	13.3116
	JHI-Hv50k-2016-312394	5H	532344110		0.000158	5.79	0.07582	10.5866
	JHI-Hv50k-2016-332745	5H	591637898	120.07	0.00013	5.98	0.07438	8.32083
	JHI-Hv50k-2016-336773	5H	600914687	126.25	9.76e-05	6.07	0.06883	8.15357
	JHI-Hv50k-2016-336814	5H	600979263		9.76e-05	6.07	0.06883	8.15357
	JHI-Hv50k-2016-336955	5H	601450614	127.35	0.000148	5.77	0.07287	7.73959
Kernel weight per plant	JHI-Hv50k-2016-132004	2H	733399550	129.78	0.000132	5.85	0.06073	6.97869
	JHI-Hv50k-2016-132116	2H	733504407	129.82	0.000132	5.85	0.06073	6.97869
	JHI-Hv50k-2016-230103	4H	10736375	29.15	7.3e-05	6.31	0.05894	9.95327
	JHI-Hv50k-2016-230128	4H	10902385	29.15	7.3e-05	6.31	0.05894	9.95327
Plant height	SCRI_RS_200512	U	-	-	0.000154	5.8	0.28689	6.30379
	BOPA2_12_30631	2H	18521931	12.11	9.32e-05	6.1	0.49595	2.91445
	JHI-Hv50k-2016-73122	2H	28612698	18.91	0.000121	5.94	0.08943	5.06907
	JHI-Hv50k-2016-73380	2H	28949582		8.64e-05	6.41	0.06962	8.49296
	BOPA2_12_30872	2H	29124597	19.9	6.65e-05	6.35	0.18219	4.04362
	JHI-Hv50k-2016-73417	2H	29125151	19.9	6.65e-05	6.35	0.18219	4.04362
	BK_12	2H	29125743	19.9	6.65e-05	6.35	0.18219	4.04362
	JHI-Hv50k-2016-73422	2H	29126332	19.9	6.65e-05	6.35	0.18219	4.04362
	BK_14	2H	29127021	19.9	6.65e-05	6.35	0.18219	4.04362
	BOPA2_12_30871	2H	29127021	19.9	6.65e-05	6.35	0.18219	4.04362
	JHI-Hv50k-2016-73500	2H	29201453	19.9	0.000123	5.9	0.18016	3.88813
	JHI-Hv50k-2016-73545	2H	29203722	19.9	0.000123	5.9	0.18016	3.88813
	JHI-Hv50k-2016-73562	2H	29299140	19.9	6.65e-05	6.35	0.18219	4.04362
	JHI-Hv50k-2016-73663	2H	29624393		1.37e-07	10.86	0.1565	5.87472
	JHI-Hv50k-2016-73673	2H	29625497		1.36e-06	9.36	0.10744	6.06658
	JHI-Hv50k-2016-73689	2H	29669242		2.85e-06	8.64	0.13765	5.4667
	JHI-Hv50k-2016-73690	2H	29669273		0.000155	5.73	0.0587	8.7635
	JHI-Hv50k-2016-73691	2H	29669343		8.2e-07	9.73	0.14876	5.62357
	JHI-Hv50k-2016-73693	2H	29669511		5.57e-08	11.46	0.06478	12.989
	JHI-Hv50k-2016-73694	2H	29669609		4.45e-07	10.02	0.4187	-10.5817
	JHI-Hv50k-2016-73695	2H	29669713		3.19e-06	8.59	0.05285	11.3707
	JHI-Hv50k-2016-73712	2H	29727848	19.9	9.97e-05	6.08	0.27033	3.05779
	JHI-Hv50k-2016-457680	7H	32776909	29.96	8.89e-05	6.14	0.33401	-4.12872
	JHI-Hv50k-2016-457688	7H	32778186	29.96	8.89e-05	6.14	0.33401	-4.12872
Waterlogging score	JHI-Hv50k-2016-19217	1H	61923247	46.46	7.25e-05	6.29	0.06883	-0.42386
	JHI-Hv50k-2016-73118	2H	28612330	18.91	0.000111	6.05	0.42828	-0.57816
	JHI-Hv50k-2016-73285	2H	28767435	18.91	0.000152	5.74	0.17611	0.319948
	BOPA2_12_30872	2H	29124597	19.9	7.51e-06	7.94	0.18219	0.385408
	JHI-Hv50k-2016-73417	2H	29125151	19.9	7.51e-06	7.94	0.18219	0.385408
	BK_12	2H	29125743	19.9	7.51e-06	7.94	0.18219	0.385408
	JHI-Hv50k-2016-73422	2H	29126332	19.9	7.51e-06	7.94	0.18219	0.385408
	BK_14	2H	29127021	19.9	7.51e-06	7.94	0.18219	0.385408
	BOPA2_12_30871	2H	29127021	19.9	7.51e-06	7.94	0.18219	0.385408
	BK_15	2H	29127414	19.9	0.000127	6.05	0.10417	0.483113
	JHI-Hv50k-2016-73500	2H	29201453	19.9	1.61e-05	7.39	0.18016	0.368956
	JHI-Hv50k-2016-73545	2H	29203722	19.9	1.61e-05	7.39	0.18016	0.368956
	JHI-Hv50k-2016-73562	2H	29299140	19.9	7.51e-06	7.94	0.18219	0.385408
	JHI-Hv50k-2016-73663	2H	29624393		2.23e-05	7.18	0.1565	0.387414
	JHI-Hv50k-2016-73689	2H	29669242		5.14e-05	6.54	0.13765	0.388098
	JHI-Hv50k-2016-73691	2H	29669343		3.02e-05	7.07	0.14876	0.390327
	JHI-Hv50k-2016-73693	2H	29669511		0.000127	5.88	0.06478	0.752839
	JHI-Hv50k-2016-73694	2H	29669609		0.000111	6	0.4187	-0.65554
	JHI-Hv50k-2016-225850	4H	370915	0.71	4.05e-05	6.85	0.06198	-0.58198
	JHI-Hv50k-2016-225852	4H	371267	0.71	3.55e-05	6.81	0.06073	-0.58578
	JHI-Hv50k-2016-225853	4H	371284	0.71	0.000153	5.74	0.07287	-0.47016
	JHI-Hv50k-2016-225855	4H	371651	0.71	0.000153	5.74	0.07287	-0.47016
	BOPA1_3549-743	4H	569760181	63.39	0.000108	5.99	0.39474	0.26022
	JHI-Hv50k-2016-256186	4H	569760552	63.39	0.000108	5.99	0.39474	0.26022
	JHI-Hv50k-2016-421359	6H	554181962	92.07	0.000136	5.85	0.0813	-0.40171

## Sheet: Table S6
Supplementary Table S6. Potential candidate genes located in the 200-kb genomic region up- and down-stream of each significant marker-trait associations under control conditions.
GWAS	Associated traits	Marker	Ch	Marker position (bp)	Candidate Gene ID	Start	End	Distance from marker (bp)	Gene description
Control	SP	JHI-Hv50k-2016-69385	2H	19064497	HORVU2Hr1G009980	18870690	18871743	193280	Eukaryotic aspartyl protease family protein
					HORVU2Hr1G009990	18891186	18894290	171759	Phosphoglycerate mutase family protein
					HORVU2Hr1G010000	18903756	18904589	160324	Arginine decarboxylase 2
					HORVU2Hr1G010010	18942377	18944152	121232	Alcohol dehydrogenase 1
					HORVU2Hr1G010030	18957593	18969700	100850	Arginine decarboxylase 2
					HORVU2Hr1G010040	18974624	18977700	88335	Phosphoglycerate mutase family protein
					HORVU2Hr1G010050	18979337	18993365	78146	Unknown function
					HORVU2Hr1G010060	19007030	19009723	56120.5	Flavin-containing monooxygenase family protein
					HORVU2Hr1G010070	19041288	19042846	22430	UDP-Glycosyltransferase superfamily protein
					HORVU2Hr1G010090	19055757	19056155	8541	Alpha-(1,4)-fucosyltransferase
					HORVU2Hr1G010100	19056921	19060455	5809	Lactoylglutathione lyase
					HORVU2Hr1G010130	19070302	19076680	8994	Glycerol-3-phosphate dehydrogenase
					HORVU2Hr1G010140	19077531	19078047	13292	UDP-Glycosyltransferase superfamily protein
					HORVU2Hr1G010180	19144769	19145371	80573	Pre-mRNA-splicing factor CWC22 homolog
					HORVU2Hr1G010220	19215100	19215289	150698	Serine carboxypeptidase-like 50
Control	BIO	JHI-Hv50k-2016-71792	2H	23485824	HORVU2Hr1G011610	23390760	23410922	84983	SNARE-interacting protein KEULE
					HORVU2Hr1G011640	23428172	23435075	54200.5	Undescribed protein
					HORVU2Hr1G011650	23481402	23486230	2008	Undescribed protein
					HORVU2Hr1G011660	23586062	23587619	101016	2-oxoglutarate (2OG) and Fe(II)-dependent oxygenase superfamily protein
					HORVU2Hr1G011670	23596259	23597865	111238	2-oxoglutarate (2OG) and Fe(II)-dependent oxygenase superfamily protein
					HORVU2Hr1G011680	23621826	23625502	137840	Cytochrome P450 superfamily protein
					HORVU2Hr1G011690	23638375	23641224	153976	Cell division cycle 48
					HORVU2Hr1G011700	23650801	23656760	167956	THO complex subunit 4D
Control	BIO,SP,PH	JHI-Hv50k-2016-72991	2H	27836916	HORVU2Hr1G012900	27961022	27961576	124383	Calmodulin like 23
					HORVU2Hr1G012910	27962576	27963252	125998	Unknown function
					HORVU2Hr1G012920	27990619	27993154	154970	NAD-dependent protein deacetylase SRT1
Control	PH	JHI-Hv50k-2016-73085	2H	28455236	HORVU2Hr1G012970	28266516	28267825	188066	Strictosidine synthase-like 2
					HORVU2Hr1G012980	28274456	28277939	179038	Cytochrome P450 superfamily protein
					HORVU2Hr1G012990	28305086	28305997	149694	HXXXD-type acyl-transferase family protein
					HORVU2Hr1G013020	28452211	28456166	1047.5	TRICHOME BIREFRINGENCE-LIKE 4
					HORVU2Hr1G013060	28509602	28510792	54961	DOF zinc finger protein 2
					HORVU2Hr1G013080	28612431	28618027	159993	Protein kinase family protein
					HORVU2Hr1G013090	28615380	28618275	161592	Telomeric repeat-binding factor 2
Control	BIO	BOPA2_12_30872	2H	29124597	HORVU2Hr1G013330	28925532	28927887	197888	Anthocyanidin 3-O-glucosyltransferase
					HORVU2Hr1G013340	28938611	28940652	184966	Expansin B4
					HORVU2Hr1G013350	28946274	28947909	177506	RNA-binding (RRM/RBD/RNP motifs) family protein
					HORVU2Hr1G013360	28949901	28950844	174224	Expansin B4
					HORVU2Hr1G013370	28951130	29042210	127927	Kinase interacting (KIP1-like) family protein
					HORVU2Hr1G013380	29044486	29045525	79591.5	Expansin B4
					HORVU2Hr1G013390	29099049	29100429	24858	UDP-Glycosyltransferase superfamily protein
					HORVU2Hr1G013400	29123724	29127894	1212	Pseudo-response regulator 7
					HORVU2Hr1G013420	29129657	29132811	6637	RING/U-box superfamily protein
					HORVU2Hr1G013440	29192896	29196465	70083.5	Protein kinase superfamily protein
					HORVU2Hr1G013450	29201257	29204652	78357.5	Basic helix-loop-helix (bHLH) DNA-binding superfamily protein
					HORVU2Hr1G013460	29222747	29223904	98728.5	Strictosidine synthase-like 2
					HORVU2Hr1G013470	29294442	29295546	170397	Undescribed protein
					HORVU2Hr1G013480	29298286	29303587	176340	Sporulation protein RMD1
					HORVU2Hr1G013500	29313641	29316636	190542	Prephenate dehydratase 1
Control	SP	JHI-Hv50k-2016-73691	2H	29669343	HORVU2Hr1G013560	29510951	29514972	156382	DNA ligase-like protein
					HORVU2Hr1G013570	29517203	29518554	151464	PWWP domain protein-like
					HORVU2Hr1G013590	29525242	29552533	130456	Glycosyltransferase
					HORVU2Hr1G013620	29551807	29552813	117033	Aspartic proteinase nepenthesin-1
					HORVU2Hr1G013630	29553760	29556430	114248	Glycosyltransferase
					HORVU2Hr1G013680	29621821	29625155	45855	Elongation factor 1-alpha
					HORVU2Hr1G013700	29668919	29669167	300	Undescribed protein
					HORVU2Hr1G013710	29689134	29697612	24030	Leucine-rich repeat receptor-like protein kinase family protein
					HORVU2Hr1G013730	29726748	29730404	59233	Phosphoinositide phospholipase C 6
					HORVU2Hr1G013740	29735486	29736589	66694.5	Peroxidase superfamily protein
					HORVU2Hr1G013760	29752668	29765532	89757	MLO-like protein 1
					ENSRNA049484291	29798813	29798943	129535	U4 spliceosomal RNA
					ENSRNA049484292	29838880	29838992	169593	U4 spliceosomal RNA
					HORVU2Hr1G013790	29839107	29848681	174551	Symplekin
Control	PH	JHI-Hv50k-2016-80986	2H	73504389	HORVU2Hr1G024130	73372233	73372704	131920	Sarcosine oxidase
					HORVU2Hr1G024140	73378157	73383298	123662	N-methyl-L-tryptophan oxidase
					HORVU2Hr1G024150	73398067	73403095	103808	Chaperone protein dnaJ-related
					HORVU2Hr1G024160	73406114	73410163	96250.5	Chaperone protein dnaJ-related
					HORVU2Hr1G024190	73410490	73412749	92769.5	Undescribed protein
					HORVU2Hr1G024210	73501677	73502214	2443.5	PH01B035L11.9 protein
					HORVU2Hr1G024270	73632917	73634480	129310	Aluminum resistance family protein
Control	PH	JHI-Hv50k-2016-86347	2H	112364666	HORVU2Hr1G030480	112202125	112202882	162162	Fasciclin-like protein FLA7
					HORVU2Hr1G030520	112360955	112366308	1034.5	Protein kinase superfamily protein
					HORVU2Hr1G030550	112552181	112557421	190135	SAP domain-containing protein
Control	GP	JHI-Hv50k-2016-88492	2H	134404110	HORVU2Hr1G033730	134403521	134420781	8041	Proteasome maturation factor UMP1 family protein
Control	BIO,PH	JHI-Hv50k-2016-94875	2H	496673313	HORVU2Hr1G070310	496635092	496637419	37057.5	Hydroxysteroid dehydrogenase 1
					HORVU2Hr1G070320	496671113	496676443	465	YELLOW STRIPE like 6
					HORVU2Hr1G070360	496740320	496742384	68039	Hydroxysteroid dehydrogenase 1
Control	BIO	BOPA1_ABC08774-1-1-752	2H	508786535	HORVU2Hr1G071330	508785994	508794465	3694.5	Glycine--tRNA ligase
					HORVU2Hr1G071340	508817735	508817968	31316.5	Undescribed protein
Control	BIO	JHI-Hv50k-2016-95073	2H	515576575	HORVU2Hr1G071960	515420936	515427029	152592	Acetyl-coenzyme A synthetase
					HORVU2Hr1G071980	515568391	515580748	2005.5	Heparan-alpha-glucosaminide N-acetyltransferase
					HORVU2Hr1G072010	515704629	515708198	129838	Mitochondrial import inner membrane translocase subunit Tim17/Tim22/Tim23 family protein
					ENSRNA049439085	515708615	515708688	132076	TRNA-Asn for anticodon GUU
					HORVU2Hr1G072020	515709383	515725340	140786	Chaperone protein ClpB
Control	PH	JHI-Hv50k-2016-95379	2H	518293896	HORVU2Hr1G072290	518266504	518269023	26132.5	Histone-lysine N-methyltransferase
Control	BIO	SCRI_RS_127347	2H	519110344	HORVU2Hr1G072400	519108149	519110415	1062	Cytochrome P450 superfamily protein
Control	PH	JHI-Hv50k-2016-95777	2H	523378213	HORVU2Hr1G072730	523338401	523339409	39308	HVA22-like protein G
					HORVU2Hr1G072740	523358478	523359486	19231	HVA22-like protein G
					HORVU2Hr1G072750	523377399	523379178	75.5	Protein TERMINAL FLOWER 1
Control	BIO	JHI-Hv50k-2016-97672	2H	542384101	HORVU2Hr1G075220	542200706	542201465	183016	Unknown function
					HORVU2Hr1G075230	542372600	542379315	8143.5	Subtilisin-like protease
					HORVU2Hr1G075240	542375949	542379959	6147	Thioredoxin superfamily protein
					HORVU2Hr1G075270	542447009	542448823	63815	Subtilisin-like protease
Control	BIO	JHI-Hv50k-2016-98186	2H	547420281	HORVU2Hr1G075950	547420245	547422120	901.5	Zinc finger homeodomain 1
					HORVU2Hr1G075960	547534091	547534868	114198	Kinesin-related protein 11
					HORVU2Hr1G075970	547564037	547569898	146686	Peroxidase superfamily protein
Control	PH	JHI-Hv50k-2016-98273	2H	548916905	HORVU2Hr1G076160	548942257	548945440	26943.5	Thioesterase superfamily protein
					HORVU2Hr1G076180	549093353	549099558	179550	Regulator of chromosome condensation (RCC1) family protein
Control	PH	JHI-Hv50k-2016-98501	2H	550839094	HORVU2Hr1G076470	550697966	550699310	140456	U-box domain-containing protein
					HORVU2Hr1G076480	550701851	550702366	136986	Unknown function
					HORVU2Hr1G076490	550762487	550762900	76400.5	Unknown function
					ENSRNA049438995	550763068	550763140	75990	TRNA-Phe for anticodon GAA
					HORVU2Hr1G076510	550771730	550778802	63828	Mitogen-activated protein kinase kinase kinase 3
					HORVU2Hr1G076520	550832263	550840111	2907	Pectinesterase family protein
					HORVU2Hr1G076530	550840363	550844022	3098.5	Ribosome maturation factor RimP
Control	PH	JHI-Hv50k-2016-127739	2H	723652876	HORVU2Hr1G111640	723652502	723658875	2812.5	Plasma membrane ATPase
Control	PH	JHI-Hv50k-2016-129870	2H	727578152	HORVU2Hr1G113120	727406473	727409503	170164	Protein kinase superfamily protein
					HORVU2Hr1G113150	727491030	727492951	86161.5	Endo-1,4-beta-xylanase
					HORVU2Hr1G113160	727549955	727558041	24154	Protein kinase superfamily protein
					HORVU2Hr1G113180	727569371	727572003	7465	D-3-phosphoglycerate dehydrogenase
					HORVU2Hr1G113190	727572166	727583311	413.5	Alpha-N-acetylglucosaminidase
					HORVU2Hr1G113200	727648378	727652840	72457	Protein kinase family protein
Control	PH	BOPA2_12_10532	3H	67560907	HORVU3Hr1G021140	67421435	67430123	135128	Gigantea protein (GI)
					HORVU3Hr1G021150	67560410	67562131	363.5	Gigantea protein (GI)
Control	GP	JHI-Hv50k-2016-200577	3H	609227175	HORVU3Hr1G084800	609227177	609231654	2240.5	Cell division control 6
					HORVU3Hr1G084830	609383869	609386186	157852	Nematode resistance protein-like HSPRO2
					HORVU3Hr1G084840	609387447	609387653	160375	Auxin response factor
Control	GP,KWP	JHI-Hv50k-2016-205562	3H	634801729	HORVU3Hr1G091130	634613517	634614050	187946	Disease resistance protein RGA2
					HORVU3Hr1G091150	634620704	634626826	177964	Protein of unknown function (DUF803)
					HORVU3Hr1G091140	634620704	634621807	180474	NAD(P)H-quinone oxidoreductase subunit N
					HORVU3Hr1G091170	634799742	634804670	477	Receptor kinase 2
					HORVU3Hr1G091200	634851660	634856701	52451.5	F-box family protein
					HORVU3Hr1G091210	634860468	634862728	59869	2-oxoglutarate (2OG) and Fe(II)-dependent oxygenase superfamily protein
					HORVU3Hr1G091220	634864853	634865493	63444	Undescribed protein
					HORVU3Hr1G091230	634920942	634924075	10015.5	Bidirectional sugar transporter N3
					HORVU3Hr1G091240	634926523	634933951	2287	DNA cross-link repair 1 protein
					HORVU3Hr1G091250	634926824	634933952	2136	SCARECROW-like 1
					HORVU3Hr1G091270	634968714	634972887	38276.5	Phage shock protein A homolog
					HORVU3Hr1G091280	635062765	635064085	130901	Aldose 1-epimerase
					HORVU3Hr1G091310	635113137	635115171	181630	Pentatricopeptide repeat-containing protein
					HORVU3Hr1G091320	635115354	635117317	183812	Acyl-[acyl-carrier-protein] 6-desaturase
Control	PH	JHI-Hv50k-2016-330643	5H	587449015	HORVU5Hr1G091880	587288776	587291442	158906	Unknown function
					HORVU5Hr1G091910	587295964	587302623	149722	Undescribed protein
					HORVU5Hr1G091920	587297054	587302641	149168	Copine family protein 2
					ENSRNA049444338	587382263	587382334	66716.5	TRNA-Pro for anticodon CGG
					HORVU5Hr1G091950	587382491	587383522	66008.5	Leucine-rich repeat receptor-like protein kinase family protein
					HORVU5Hr1G091960	587383588	587383791	65325.5	Phytosulfokine receptor 1
					HORVU5Hr1G091970	587385889	587390585	60778	Protein kinase superfamily protein
					HORVU5Hr1G091990	587404839	587411854	40668.5	Manganese-dependent ADP-ribose/CDP-alcohol diphosphatase
					HORVU5Hr1G092000	587429672	587430956	18701	Undescribed protein
					HORVU5Hr1G092080	587471264	587473470	23352	Manganese-dependent ADP-ribose/CDP-alcohol diphosphatase
					HORVU5Hr1G092100	587585373	587586182	136762	Dehydrin
					HORVU5Hr1G092120	587612623	587613595	164094	Dehydrin 7
					HORVU5Hr1G092130	587616044	587616397	167206	Unknown function
					HORVU5Hr1G092140	587616646	587617430	168023	Unknown function
Control	PH	JHI-Hv50k-2016-332746	5H	591637968	HORVU5Hr1G093350	591497184	591501786	138483	Solute carrier family 22 member 1
					HORVU5Hr1G093370	591526886	591531675	108688	Protein kinase superfamily protein
					HORVU5Hr1G093390	591633650	591639220	1533	Solute carrier family 22 member 1
					HORVU5Hr1G093400	591687484	591697339	54443.5	Kinase interacting (KIP1-like) family protein
					HORVU5Hr1G093410	591713561	591715345	76485	Leucine-rich repeat receptor-like protein kinase family protein
					HORVU5Hr1G093430	591811269	591813940	174636	IQ-domain 19
					HORVU5Hr1G093450	591826887	591831315	191133	Pentatricopeptide repeat-containing protein
Control	BIO,KWP	JHI-Hv50k-2016-336773	5H	600914687	HORVU5Hr1G096240	600718584	600720312	195239	UDP-Glycosyltransferase superfamily protein
					HORVU5Hr1G096250	600811826	600812762	102393	GDSL esterase/lipase
					HORVU5Hr1G096260	600832922	600834997	80727.5	UDP-Glycosyltransferase superfamily protein
					HORVU5Hr1G096270	600848777	600851432	64582.5	Unknown function
					HORVU5Hr1G096280	600850481	600851261	63816	Nucleotide-sugar transporter family protein
					HORVU5Hr1G096300	600891764	600892003	22803.5	Undescribed protein
					HORVU5Hr1G096310	600911074	600912934	2683	UDP-Glycosyltransferase superfamily protein
					HORVU5Hr1G096320	600914511	600916443	790	UDP-Glycosyltransferase superfamily protein
					HORVU5Hr1G096330	600940785	600941942	26676.5	RING/U-box superfamily protein
					HORVU5Hr1G096340	600959062	600961711	18876.5	UDP-Glycosyltransferase superfamily protein
					HORVU5Hr1G096350	600963151	600965515	14930	Protein of Unknown Function (DUF239)
					HORVU5Hr1G096360	600979114	600980897	742.5	UDP-Glycosyltransferase superfamily protein
					HORVU5Hr1G096370	601141344	601145787	164302	UDP-glucose 6-dehydrogenase family protein
Control	PH	BOPA2_12_31234	5H	613268086	HORVU5Hr1G101740	613222910	613227066	43098	Ubiquitin thioesterase OTU1
					HORVU5Hr1G101770	613233022	613240565	31292.5	Leucine-rich receptor-like protein kinase family protein
					HORVU5Hr1G101820	613267130	613268378	332	Undescribed protein
					HORVU5Hr1G101870	613309732	613310246	41903	Undescribed protein
Control	SP	JHI-Hv50k-2016-382988	6H	35396724	HORVU6Hr1G015770	35207402	35208469	188788	Photosystem II 5 kD protein
					HORVU6Hr1G015790	35212392	35214227	183414	Histone H2B.2
					HORVU6Hr1G015850	35332616	35341698	59567	Protein of unknown function (DUF594)
					HORVU6Hr1G015890	35445811	35447339	49851	Undescribed protein
					HORVU6Hr1G015900	35445880	35446859	49645.5	NADH dehydrogenase [ubiquinone] 1 beta subcomplex subunit 3-B
Control	PH	JHI-Hv50k-2016-447227	7H	11309509	HORVU7Hr1G008510	11118353	11120076	190294	Cytochrome P450 superfamily protein
					HORVU7Hr1G008520	11124793	11194548	149838	Protein phosphatase 2C family protein
					HORVU7Hr1G008540	11175893	11177392	132866	Undescribed protein
					HORVU7Hr1G008550	11177501	11178449	131534	Protein phosphatase 2C family protein
					HORVU7Hr1G008560	11190511	11191744	118382	Protein phosphatase 2C family protein
					HORVU7Hr1G008600	11212952	11218456	93805	K(+)/H(+) antiporter 1
					HORVU7Hr1G008610	11232456	11235038	75762	Ankyrin repeat family protein
					HORVU7Hr1G008620	11238389	11239931	70349	Serpin 2
					HORVU7Hr1G008630	11245218	11245952	63924	Protein YIPF
					HORVU7Hr1G008640	11246743	11249407	61434	Syntaxin-43
					HORVU7Hr1G008650	11261865	11264301	46426	Protein YIPF
					HORVU7Hr1G008660	11273821	11274152	35522.5	Protein YIPF
					HORVU7Hr1G008670	11274894	11278982	32571	Syntaxin-43
					HORVU7Hr1G008680	11279036	11286994	26494	Growth-regulating factor 5
					HORVU7Hr1G008690	11307419	11313973	1187	Protein kinase superfamily protein
					HORVU7Hr1G008700	11321526	11322955	12731.5	BnaC01g20840D protein
					HORVU7Hr1G008720	11332546	11337798	25663	Guanine nucleotide-binding protein alpha-1 subunit
					HORVU7Hr1G008760	11417340	11419274	108798	Soluble N-ethylmaleimide-sensitive factor adaptor protein 33
					HORVU7Hr1G008770	11420688	11421567	111618	Undescribed protein
					HORVU7Hr1G008790	11427458	11428033	118236	Multiple organellar RNA editing factor 6, mitochondrial
					HORVU7Hr1G008810	11462742	11463849	153786	Multiple organellar RNA editing factor 5, mitochondrial
					HORVU7Hr1G008820	11486224	11488316	177761	High-affinity nickel-transport family protein
					HORVU7Hr1G008830	11491985	11493127	183047	Glutathione S-transferase family protein
					HORVU7Hr1G008840	11502166	11509352	196250	SNAP25 homologous protein SNAP33
Control	PH	JHI-Hv50k-2016-468495	7H	71962797	HORVU7Hr1G034350	71864049	71878996	91274.5	Chalcone-flavonone isomerase family protein
					HORVU7Hr1G034400	71959645	71963636	1156.5	Unknown function
					HORVU7Hr1G034430	71991115	71998859	32190	Receptor-like protein kinase 2
Control	PH	JHI-Hv50k-2016-468869	7H	75059390	HORVU7Hr1G034980	74904348	74905243	154594	Ubiquitin-conjugating enzyme 3
					HORVU7Hr1G034990	75057969	75067902	3545.5	Kinesin-related protein 11
					HORVU7Hr1G035010	75223088	75224371	164340	Anaerobic respiration
					HORVU7Hr1G035020	75226686	75227676	167791	Alpha-amylase/trypsin inhibitor
					HORVU7Hr1G035030	75246635	75253149	190502	Pantothenate kinase 1
BIO = biomass, SP = spikes per plant, GP = grains per plant, KWP = kernel weight per plant, PH = plant height, Ch = chromosome number.

## Sheet: Table S7
Supplementary Table S7. Potential candidate genes located in the 200-kb genomic region up- and down-stream of each significant marker-trait associations under waterlogging treatment conditions.
GWAS	Associated traits	Marker	Ch	Marker position (bp)	Candidate Gene ID	Start	End	Distance from marker (bp)	Gene description
Treatment	SP	JHI-Hv50k-2016-3532	1H	3453791	HORVU1Hr1G001440	3338098	3345775	111854	Plant protein of unknown function (DUF247)
					HORVU1Hr1G001450	3348410	3353326	102923	Plant protein of unknown function (DUF247)
					HORVU1Hr1G001460	3441401	3446973	9604	Disease resistance protein
					HORVU1Hr1G001480	3453090	3454077	207.5	Undescribed protein
					HORVU1Hr1G001490	3491182	3495328	39464	Disease resistance protein
					HORVU1Hr1G001500	3519471	3520781	66335	TRICHOME BIREFRINGENCE-LIKE 8
					HORVU1Hr1G001520	3643795	3644281	190247	Dynamin related protein 5A
Treatment	WLS	JHI-Hv50k-2016-19217	1H	61923247	HORVU1Hr1G017850	61748172	61748285	175018	50S ribosomal protein L2, chloroplastic
					HORVU1Hr1G017860	61749780	61749995	173360	30S ribosomal protein S19, chloroplastic
					HORVU1Hr1G017870	61750115	61750351	173014	Photosystem II protein D1
					HORVU1Hr1G017900	61919204	61923605	1842.5	Transcription factor PIF3
					HORVU1Hr1G017920	62113826	62114083	190708	11S seed storage protein
Treatment	GP,KWP	JHI-Hv50k-2016-68186	2H	16813000	HORVU2Hr1G007980	16636961	16752939	118050	Peptidyl-prolyl cis-trans isomerase
					HORVU2Hr1G007990	16641912	16643473	170308	Sulfotransferase 2A
					HORVU2Hr1G008000	16648940	16650344	163358	Dirigent-like protein
					HORVU2Hr1G008010	16653578	16654938	158742	Undescribed protein
					HORVU2Hr1G008030	16705713	16705940	107174	Peptidyl-prolyl cis-trans isomerase
					HORVU2Hr1G008090	16801116	16807809	8537.5	Transmembrane amino acid transporter family protein
					HORVU2Hr1G008120	16818682	16819627	6154.5	Disease resistance-responsive (dirigent-like protein) family protein
					HORVU2Hr1G008130	16822072	16828312	12192	Serine/threonine-protein kinase BRI1-like 1
					HORVU2Hr1G008140	16834474	16848850	28662	Receptor kinase 3
					HORVU2Hr1G008220	16857401	16860750	46075.5	G-type lectin S-receptor-like serine/threonine-protein kinase
					HORVU2Hr1G008230	16911340	16914591	99965.5	PLANT CADMIUM RESISTANCE 2
					HORVU2Hr1G008240	16940147	16942546	128346	Serine/threonine-protein kinase
					HORVU2Hr1G008250	16960907	16967751	151329	Pumilio 2
Treatment	BIO	JHI-Hv50k-2016-72991	2H	27836916	HORVU2Hr1G012900	27961022	27961576	124383	Calmodulin like 23
					HORVU2Hr1G012910	27962576	27963252	125998	Unknown function
					HORVU2Hr1G012920	27990619	27993154	154970	NAD-dependent protein deacetylase SRT1
Treatment	BIO,WLS	BOPA2_12_30872	2H	29124597	HORVU2Hr1G013330	28925532	28927887	197888	Anthocyanidin 3-O-glucosyltransferase
					HORVU2Hr1G013340	28938611	28940652	184966	Expansin B4
					HORVU2Hr1G013350	28946274	28947909	177506	RNA-binding (RRM/RBD/RNP motifs) family protein
					HORVU2Hr1G013360	28949901	28950844	174224	Expansin B4
					HORVU2Hr1G013370	28951130	29042210	127927	Kinase interacting (KIP1-like) family protein
					HORVU2Hr1G013380	29044486	29045525	79591.5	Expansin B4
					HORVU2Hr1G013390	29099049	29100429	24858	UDP-Glycosyltransferase superfamily protein
					HORVU2Hr1G013400	29123724	29127894	1212	Pseudo-response regulator 7
					HORVU2Hr1G013420	29129657	29132811	6637	RING/U-box superfamily protein
					HORVU2Hr1G013440	29192896	29196465	70083.5	Protein kinase superfamily protein
					HORVU2Hr1G013450	29201257	29204652	78357.5	Basic helix-loop-helix (bHLH) DNA-binding superfamily protein
					HORVU2Hr1G013460	29222747	29223904	84627.5	Strictosidine synthase-like 2
					HORVU2Hr1G013470	29294442	29295546	12959	Undescribed protein
					HORVU2Hr1G013480	29298286	29303587	7016.5	Sporulation protein RMD1
					HORVU2Hr1G013500	29313641	29316636	7185.5	Prephenate dehydratase 1
					HORVU2Hr1G013520	29419893	29420375	112181	Nucleotide-diphospho-sugar transferases superfamily protein
					HORVU2Hr1G013530	29442752	29443011	134928	TPD1
					HORVU2Hr1G013540	29447187	29448268	139774	Arogenate dehydratase 4
					HORVU2Hr1G013550	29452845	29454099	145519	PWWP domain protein-like
Treatment	GP,KWP	JHI-Hv50k-2016-73689	2H	29669242	HORVU2Hr1G013560	29510951	29514972	156280	DNA ligase-like protein
					HORVU2Hr1G013570	29517203	29518554	151364	PWWP domain protein-like
					HORVU2Hr1G013590	29525242	29552533	130354	Glycosyltransferase
					HORVU2Hr1G013620	29551807	29552813	116932	Aspartic proteinase nepenthesin-1
					HORVU2Hr1G013630	29553760	29556430	114147	Glycosyltransferase
					HORVU2Hr1G013680	29621821	29625155	45754	Elongation factor 1-alpha
					HORVU2Hr1G013700	29668919	29669167	199	Undescribed protein
					HORVU2Hr1G013710	29689134	29697612	24131	Leucine-rich repeat receptor-like protein kinase family protein
					HORVU2Hr1G013730	29726748	29730404	59334	Phosphoinositide phospholipase C 6
					HORVU2Hr1G013740	29735486	29736589	66795.5	Peroxidase superfamily protein
					HORVU2Hr1G013760	29752668	29765532	89858	MLO-like protein 1
					ENSRNA049484291	29798813	29798943	129636	U4 spliceosomal RNA
					ENSRNA049484292	29838880	29838992	169694	U4 spliceosomal RNA
					HORVU2Hr1G013790	29839107	29848681	174652	Symplekin
Treatment	PH	JHI-Hv50k-2016-80986	2H	73504389	HORVU2Hr1G024130	73372233	73372704	131920	Sarcosine oxidase
					HORVU2Hr1G024140	73378157	73383298	123662	N-methyl-L-tryptophan oxidase
					HORVU2Hr1G024150	73398067	73403095	103808	Chaperone protein dnaJ-related
					HORVU2Hr1G024160	73406114	73410163	96250.5	Chaperone protein dnaJ-related
					HORVU2Hr1G024190	73410490	73412749	92769.5	Undescribed protein
					HORVU2Hr1G024210	73501677	73502214	2443.5	PH01B035L11.9 protein
					HORVU2Hr1G024270	73632917	73634480	129310	Aluminum resistance family protein
Treatment	KWP	JHI-Hv50k-2016-82113	2H	79456923	HORVU2Hr1G025430	79265252	79270411	189092	DEAD-box ATP-dependent RNA helicase 13
					HORVU2Hr1G025450	79303834	79305729	152142	Acetyl esterase
					HORVU2Hr1G025480	79420846	79423112	34944	Cytochrome P450 superfamily protein
					HORVU2Hr1G025510	79452094	79457099	2326.5	B3 domain-containing protein
Treatment	BIO	JHI-Hv50k-2016-95223	2H	516581410	HORVU2Hr1G072120	516504450	516505482	76444	Unknown function
					HORVU2Hr1G072140	516578216	516583796	404	Uridylate kinase
					HORVU2Hr1G072150	516582518	516584340	2019	Undescribed protein
					HORVU2Hr1G072160	516608946	516609549	27837.5	Helicase-like protein
Treatment	SP	JHI-Hv50k-2016-109151	2H	662018769	HORVU2Hr1G094020	661919489	661921299	98375	GRAS transcription factor
					HORVU2Hr1G094030	662015232	662019114	1596	Ubiquitin-conjugating enzyme 3
					HORVU2Hr1G094040	662052948	662056833	36121.5	SCARECROW-like 1
Treatment	KWP	JHI-Hv50k-2016-127867	2H	724202574	HORVU2Hr1G111690	724027252	724029087	174404	Oligopeptide transporter 4
					HORVU2Hr1G111700	724108796	724114716	90818	Receptor-like protein kinase 4
					HORVU2Hr1G111720	724151986	724152282	50440	Undescribed protein
					HORVU2Hr1G111740	724172203	724172833	30056	Cyclin family protein
					HORVU2Hr1G111750	724172323	724178804	27010.5	Disease resistance protein
					HORVU2Hr1G111760	724182861	724187474	17406.5	Receptor-like protein kinase 4
					HORVU2Hr1G111780	724201388	724204020	130	Receptor-like protein kinase 4
					HORVU2Hr1G111790	724205219	724209972	5021.5	Receptor-like protein kinase 4
					HORVU2Hr1G111840	724368144	724374142	168569	Glutathione S-transferase family protein
Treatment	SP	JHI-Hv50k-2016-161633	3H	32637255	HORVU3Hr1G014190	32482742	32487800	151984	E3 ubiquitin-protein ligase CHFR
					HORVU3Hr1G014210	32561138	32564815	74278.5	Endosomal targeting BRO1-like domain-containing protein
					HORVU3Hr1G014230	32573760	32577941	61404.5	Receptor-like protein kinase
					HORVU3Hr1G014240	32574680	32586743	56543.5	Chromosome 3B
					HORVU3Hr1G014250	32606087	32616817	25803	Ubiquitin-like superfamily protein
					HORVU3Hr1G014270	32628679	32632391	6720	Phloem-specific lectin
					HORVU3Hr1G014280	32635561	32636787	1081	DNA/RNA-binding protein KIN17
					HORVU3Hr1G014290	32636782	32639178	725	3-beta-hydroxysteroid-Delta(8),Delta(7)-isomerase
					HORVU3Hr1G014320	32696855	32699397	60871	MATE efflux family protein
Treatment	PH	BOPA2_12_10968	3H	34959733	HORVU3Hr1G014960	34767113	34768365	191994	Protein of unknown function (DUF 3339)
					HORVU3Hr1G014970	34772782	34773523	186580	Non-specific phospholipase C6
					HORVU3Hr1G014980	34790235	34790568	169332	Chromosome 3B
					HORVU3Hr1G014990	34792111	34793750	166802	Cytochrome P450 superfamily protein
					HORVU3Hr1G015000	34919099	34919221	40573	D111/G-patch domain-containing protein
					HORVU3Hr1G015010	34938944	34956576	11973	Pentatricopeptide repeat-containing protein
					HORVU3Hr1G015040	34954392	34955067	5003.5	Chromosome 3B
					HORVU3Hr1G015050	34956640	34962056	385	Enolase-phosphatase E1
					HORVU3Hr1G015060	34957214	34964172	960	Snurportin-1
					HORVU3Hr1G015070	34969008	34970119	9830.5	Xyloglucan endotransglucosylase/hydrolase 3
					HORVU3Hr1G015110	35109112	35109899	149772	Chromosome 3B
Treatment	PH	JHI-Hv50k-2016-165725	3H	78242146	HORVU3Hr1G022220	78060753	78062179	180680	RING/U-box superfamily protein
					HORVU3Hr1G022230	78063014	78064426	178426	1,4-dihydroxy-2-naphthoate phytyltransferase
					HORVU3Hr1G022240	78166469	78167880	74971.5	1,4-dihydroxy-2-naphthoate phytyltransferase
					HORVU3Hr1G022250	78168715	78170141	72718	RING/U-box superfamily protein
					HORVU3Hr1G022260	78237356	78239333	3801.5	HXXXD-type acyl-transferase family protein
					HORVU3Hr1G022270	78241796	78243136	320	Pentatricopeptide repeat 336
Treatment	SP,WLS	JHI-Hv50k-2016-225852	4H	371267	HORVU4Hr1G000050	325175	329315	44022	2-oxoglutarate (2OG) and Fe(II)-dependent oxygenase superfamily protein
					HORVU4Hr1G000070	333624	337649	35630.5	Poly(A) RNA polymerase protein 1
					HORVU4Hr1G000090	369520	374029	507.5	RING/U-box superfamily protein
					HORVU4Hr1G000100	375888	414016	23685	Phosphate transporter 4,1
					HORVU4Hr1G000120	388520	391533	18759.5	High mobility group B3
					HORVU4Hr1G000150	397340	399892	27349	Methylobacterium aquaticum DNA
					ENSRNA049459581	398876	399674	28008	Eukaryotic small subunit ribosomal RNA
					HORVU4Hr1G000220	414772	418306	45272	C2H2-like zinc finger protein
					HORVU4Hr1G000230	419978	422167	49805.5	PsbP-like protein 1
Treatment	GP,KWP	JHI-Hv50k-2016-249670	4H	512990076	HORVU4Hr1G061070	512989821	512992961	1315	C2H2-like zinc finger protein
					HORVU4Hr1G061080	513004014	513006170	15016	BTB/POZ domain-containing protein
Treatment	WLS	BOPA1_3549-743	4H	569760181	HORVU4Hr1G069280	569757996	569767162	2398	Alpha-L-fucosidase 2
					HORVU4Hr1G069300	569780469	569782649	21378	2-oxoglutarate (2OG) and Fe(II)-dependent oxygenase superfamily protein
					HORVU4Hr1G069310	569781844	569784683	23082.5	Cyclin A3;1
					HORVU4Hr1G069320	569879776	569883776	121595	Divalent metal cation transporter MntH
Treatment	SP	JHI-Hv50k-2016-262685	4H	607200114	HORVU4Hr1G078270	607021856	607024644	176864	Basic helix-loop-helix (bHLH) DNA-binding superfamily protein
					HORVU4Hr1G078310	607157655	607159333	41620	Undescribed protein
					HORVU4Hr1G078330	607186081	607186733	13707	Spastin
					HORVU4Hr1G078350	607199319	607199681	614	Undescribed protein
					HORVU4Hr1G078380	607206147	607207018	6468.5	Heavy metal transport/detoxification superfamily protein
					HORVU4Hr1G078390	607254355	607255394	54760.5	Undescribed protein
					HORVU4Hr1G078400	607332460	607334210	133221	Unknown function
Treatment	SP	JHI-Hv50k-2016-276624	4H	645759577	HORVU4Hr1G090620	645604591	645606684	153940	Cytochrome P450 superfamily protein
					HORVU4Hr1G090630	645622586	645625404	135582	E3 ubiquitin-protein ligase RFWD3
					HORVU4Hr1G090640	645757976	645762395	608.5	E3 ubiquitin-protein ligase RFWD3
					HORVU4Hr1G090650	645763892	645766806	5772	Protein phosphatase 2C family protein
					HORVU4Hr1G090660	645832903	645838481	76115	BAG family molecular chaperone regulator 6
Treatment	KWP	JHI-Hv50k-2016-322288	5H	568058046	HORVU5Hr1G082550	567860537	567861989	196783	DNA-directed RNA polymerase subunit A'
					HORVU5Hr1G082560	567880266	567884815	175506	Transcription initiation factor IIB
					HORVU5Hr1G082570	567892823	567897044	163112	ER lumen protein retaining receptor family protein
					HORVU5Hr1G082600	567956432	567957070	101295	Eukaryotic translation initiation factor 3 subunit G
					HORVU5Hr1G082610	568002791	568007708	52796.5	Receptor-like protein kinase
					HORVU5Hr1G082620	568038766	568039758	18784	Protein of unknown function (DUF1442)
					HORVU5Hr1G082630	568044827	568051165	10050	Triosephosphate isomerase
					HORVU5Hr1G082650	568053090	568053503	4749.5	Unknown function
					HORVU5Hr1G082670	568057965	568060772	1322.5	Undescribed protein
					HORVU5Hr1G082680	568196281	568199026	139608	Undescribed protein
Treatment	SP,GP	JHI-Hv50k-2016-322832	5H	569308558	HORVU5Hr1G083020	569161454	569164347	145658	Mannan endo-1,4-beta-mannosidase
					HORVU5Hr1G083050	569228144	569230264	79354	Zinc finger MYM-type protein
					HORVU5Hr1G083060	569251367	569253180	56284.5	Mannan endo-1,4-beta-mannosidase
					HORVU5Hr1G083070	569262358	569263364	45697	Very-long-chain 3-oxoacyl-CoA reductase-like protein
					HORVU5Hr1G083090	569270951	569274465	35850	Asparagine-tRNA ligase
					HORVU5Hr1G083100	569279333	569280837	28473	1-phosphatidylinositol phosphodiesterase
					HORVU5Hr1G083110	569293089	569309305	7361	Leucine-rich repeat receptor-like protein kinase family protein
					HORVU5Hr1G083120	569325810	569325962	17328	2,3-bisphosphoglycerate-independent phosphoglycerate mutase
					HORVU5Hr1G083170	569491226	569493946	184028	Armadillo repeat only 1
Treatment	SP,GP,KWP	BOPA2_12_11245	5H	579324077	HORVU5Hr1G087710	579196343	579199478	126166	Unknown function
					HORVU5Hr1G087730	579322710	579324607	418.5	13S globulin seed storage protein 2
					HORVU5Hr1G087760	579418286	579419885	95008.5	Glutelin type-B-like protein
					HORVU5Hr1G087780	579459019	579461345	136105	Glutamyl-tRNA(Gln) amidotransferase subunit A
Treatment	GP	JHI-Hv50k-2016-410329	6H	492880745	HORVU6Hr1G070740	492839207	492840526	40878.5	Undescribed protein
					HORVU6Hr1G070750	492878969	492884688	1083.5	E3 ubiquitin-protein ligase makorin
					HORVU6Hr1G070770	492940610	492941309	60214.5	40S ribosomal protein S29
Treatment	WLS	JHI-Hv50k-2016-421359	6H	554181962	HORVU6Hr1G084310	554034427	554036194	146652	Sequence-specific DNA binding transcription factors
					HORVU6Hr1G084320	554131269	554137236	47709.5	Chromosome 3B
					HORVU6Hr1G084370	554176456	554178973	4247.5	Receptor kinase 2
					HORVU6Hr1G084380	554183234	554184966	2138	U4/U6.U5 small nuclear ribonucleoprotein 27 kDa protein
Treatment	KWP	JHI-Hv50k-2016-424341	6H	562861599	HORVU6Hr1G086930	562714827	562715271	146550	MLO protein-1-like protein
					HORVU6Hr1G086940	562778589	562782133	81238	Bifunctional nuclease
					HORVU6Hr1G086950	562798095	562798301	63401	Unknown function
					HORVU6Hr1G086960	562812168	562815727	47651.5	Proteasome maturation factor UMP1
					HORVU6Hr1G086970	562816234	562821063	42950.5	Cobalamin biosynthesis CobW-like protein
					HORVU6Hr1G086980	562825971	562826350	35438.5	Undescribed protein
					HORVU6Hr1G087000	562860368	562867337	2253.5	Heparanase-like protein 3
					HORVU6Hr1G087030	563027475	563030543	167410	Calcineurin subunit B
					HORVU6Hr1G087040	563043763	563045222	182894	Chromosome 3B
					HORVU6Hr1G087050	563059742	563060279	198412	Peroxidase superfamily protein
Treatment	GP,KWP	JHI-Hv50k-2016-449124	7H	13658217	HORVU7Hr1G009800	13539870	13545221	115672	LEA
					HORVU7Hr1G009840	13555327	13558854	101126	Chromosome 3B
					HORVU7Hr1G009890	13606155	13611684	49297.5	Single-stranded nucleic acid binding R3H protein
					HORVU7Hr1G009930	13624091	13628937	31703	Essential protein Yae1,N-terminal
					HORVU7Hr1G009940	13624092	13628853	31744.5	RING/U-box superfamily protein
					HORVU7Hr1G009970	13642818	13643618	14999	Thioredoxin-like protein 4
					HORVU7Hr1G009980	13644588	13645859	12993.5	Concanavalin A-like lectin protein kinase family protein
					HORVU7Hr1G010020	13672565	13675497	15814	Ankyrin repeat family protein
					HORVU7Hr1G010050	13700380	13709222	46584	Transcriptional corepressor SEUSS
BIO = biomass, SP = spikes per plant, GP = grains per plant, KWP = kernel weight per plant, PH = plant height, WLS = waterlogging score, Ch = chromosome number.

## Sheet: Table S8
Supplementary Table S8. Potential candidate genes located in the 200-kb genomic region up- and down-stream of each significant marker-trait associations in the relative dataset.
GWAS	Associated traits	Marker	Ch	Marker position (bp)	Candidate Gene ID	Start	End	Gene description
Relative	WLS	JHI-Hv50k-2016-19217	1H	61923247	HORVU1Hr1G017850	61748172	61748285	50S ribosomal protein L2 chloroplastic
					HORVU1Hr1G017860	61749780	61749995	30S ribosomal protein S19 chloroplastic
					HORVU1Hr1G017870	61750115	61750351	Photosystem II protein D1
					HORVU1Hr1G017900	61919204	61923605	Transcription factor PIF3
					HORVU1Hr1G017920	62113826	62114083	11S seed storage protein
Relative	SP	JHI-Hv50k-2016-20766	1H	107293686	HORVU1Hr1G024060	107289291	107295231	Arginine/serine-rich splicing factor 35
					HORVU1Hr1G024070	107294359	107299123	Protein kinase superfamily protein
					HORVU1Hr1G024090	107444533	107444946	Pleckstrin homology domain-containing family A member 8
					HORVU1Hr1G024100	107445975	107449220	Divalent ion symporter
Relative	SP	JHI-Hv50k-2016-20908	1H	187645763	HORVU1Hr1G031310	187491535	187537517	Maspardin
					HORVU1Hr1G031340	187516584	187516716	S-acyltransferase
					HORVU1Hr1G031370	187632592	187656006	tRNA pseudouridine synthase A 1
Relative	SP	JHI-Hv50k-2016-21022	1H	241516420	HORVU1Hr1G036060	241482945	241524027	Cationic amino acid transporter 2
					HORVU1Hr1G036120	241648286	241656092	Core-2/I-branching β-1,6-N-acetylglucosaminyltransferase family protein
Relative	SP	JHI-Hv50k-2016-22269	1H	296548971	HORVU1Hr1G041510	296473546	296473974	Long chain base biosynthesis protein 2a
					HORVU1Hr1G041530	296548421	296553191	Predicted protein
					HORVU1Hr1G041580	296635468	296637416	Unknown function
Relative	SP	JHI-Hv50k-2016-22575	1H	303086870	HORVU1Hr1G041960	303085891	303088081	Unknown function
					HORVU1Hr1G041970	303088375	303091124	Undescribed protein
					HORVU1Hr1G041980	303268439	303268837	Unknown function
Relative	PH	BOPA2_12_30631	2H	18521931	HORVU2Hr1G009850	18659430	18666188	Thylakoid lumenal 15.0 kDa protein 2
					HORVU2Hr1G009730	18556743	18559754	Pectin lyase-like superfamily protein
					HORVU2Hr1G009640	18363151	18364257	Cathepsin B-like cysteine proteinase 5
					HORVU2Hr1G009800	18599417	18603698	Receptor kinase 2
					HORVU2Hr1G009840	18639842	18659098	Vacuolar protein sorting-associated protein 54 chloroplastic
					HORVU2Hr1G009780	18585654	18589226	GDT1-like protein 2 chloroplastic
					HORVU2Hr1G009680	18439440	18456018	ABC transporter C family member 14
					HORVU2Hr1G009610	18350115	18351220	Cathepsin B-like cysteine proteinase 5
					HORVU2Hr1G009600	18343316	18347010	Chromosome 3B genomic scaffold cultivar Chinese Spring
					HORVU2Hr1G009710	18543160	18548666	Ubiquitin thioesterase otubain-like
					HORVU2Hr1G009890	18670735	18688996	Vacuolar protein-sorting-associated protein 33 homolog
					HORVU2Hr1G009760	18577784	18578620	Undescribed protein
					HORVU2Hr1G009790	18593033	18594066	Lectin-domain containing receptor kinase A4.2
					HORVU2Hr1G009830	18624461	18625363	Cystic fibrosis transmembrane conductance regulator
Relative	BIO	JHI-Hv50k-2016-73118	2H	28612330	HORVU2Hr1G013230	28758293	28760835	Undescribed protein
					HORVU2Hr1G013180	28718548	28720595	Kelch-like protein 1
					HORVU2Hr1G013020	28452211	28456166	TRICHOME BIREFRINGENCE-LIKE 4
					HORVU2Hr1G013090	28615380	28618275	Telomeric repeat-binding factor 2
					HORVU2Hr1G013210	28740741	28742391	Pectate lyase family protein
					HORVU2Hr1G013060	28509602	28510792	DOF zinc finger protein 2
					HORVU2Hr1G013170	28684526	28689746	2-oxoglutarate dehydrogenase E1 component
					HORVU2Hr1G013130	28662118	28667022	Protein kinase family protein
					HORVU2Hr1G013260	28778584	28779001	AT4g08280/T12G13_120
					HORVU2Hr1G013150	28675263	28678102	Undescribed protein
					HORVU2Hr1G013080	28612431	28618027	Protein kinase family protein
					HORVU2Hr1G013200	28728523	28732064	LITAF-domain-containing protein
					HORVU2Hr1G013250	28776608	28777883	Unknown function
					HORVU2Hr1G013110	28661176	28661841	Tonoplast intrinsic protein 2
					ENSRNA049440007	28771028	28771101	tRNA-Arg for anticodon UCG
Relative	WLS	BOPA2_12_30872	2H	29124597	HORVU2Hr1G013500	29313641	29316636	Prephenate dehydratase 1
					HORVU2Hr1G013400	29123724	29127894	Pseudo-response regulator 7
					HORVU2Hr1G013440	29192896	29196465	Protein kinase superfamily protein
					HORVU2Hr1G013370	28951130	29042210	Kinase interacting (KIP1-like) family protein
					HORVU2Hr1G013380	29044486	29045525	Expansin B4
					HORVU2Hr1G013480	29298286	29303587	Sporulation protein RMD1
					HORVU2Hr1G013350	28946274	28947909	RNA-binding (RRM/RBD/RNP motifs) family protein
					HORVU2Hr1G013330	28925532	28927887	Anthocyanidin 3-O-glucosyltransferase
					HORVU2Hr1G013360	28949901	28950844	Expansin B5
					HORVU2Hr1G013450	29201257	29204652	Basic helix-loop-helix (bHLH) DNA-binding superfamily protein
					HORVU2Hr1G013420	29129657	29132811	RING/U-box superfamily protein
					HORVU2Hr1G013460	29222747	29223904	Strictosidine synthase-like 2
					HORVU2Hr1G013390	29099049	29100429	UDP-Glycosyltransferase superfamily protein
					HORVU2Hr1G013340	28938611	28940652	Expansin B6
					HORVU2Hr1G013470	29294442	29295546	Undescribed protein
Relative	SP,PH	JHI-Hv50k-2016-73693	2H	29669511	HORVU2Hr1G013680	29621821	29625155	Elongation factor 1-α
					HORVU2Hr1G013730	29726748	29730404	Phosphoinositide phospholipase C 6
					HORVU2Hr1G013760	29752668	29765532	MLO-like protein 1
					HORVU2Hr1G013590	29525242	29552533	Glycosyltransferase
					HORVU2Hr1G013740	29735486	29736589	Peroxidase superfamily protein
					HORVU2Hr1G013790	29839107	29848681	Symplekin
					HORVU2Hr1G013710	29689134	29697612	Leucine-rich repeat receptor-like protein kinase family protein
					HORVU2Hr1G013560	29510951	29514972	DNA ligase-like protein
					HORVU2Hr1G013700	29668919	29669167	Undescribed protein
					HORVU2Hr1G013630	29553760	29556430	Glycosyltransferase
					HORVU2Hr1G013570	29517203	29518554	PWWP domain protein-like
					HORVU2Hr1G013620	29551807	29552813	Aspartic proteinase nepenthesin-1
					ENSRNA049484291	29798813	29798943	U4 spliceosomal RNA
					ENSRNA049484292	29838880	29838992	U4 spliceosomal RNA
Relative	KWP	JHI-Hv50k-2016-132004	2H	733399550	HORVU2Hr1G114960	733444513	733450455	Undescribed protein
					HORVU2Hr1G114950	733414194	733414694	Unknown function
					HORVU2Hr1G114970	733444516	733449246	Serine/threonine-protein kinase HT1
					HORVU2Hr1G114940	733394545	733400877	Cyclic nucleotide gated channel 8
					HORVU2Hr1G114980	733462692	733463848	1-aminocyclopropane-1-carboxylate oxidase 1
					HORVU2Hr1G115030	733525411	733527527	Cytochrome P450 superfamily protein
					HORVU2Hr1G114920	733370466	733374189	3-oxoacyl-[acyl-carrier-protein] synthase 3
					HORVU2Hr1G114930	733389828	733394094	pentatricopeptide repeat 336
					HORVU2Hr1G115020	733514936	733516623	α/β-Hydrolases superfamily protein
					HORVU2Hr1G115000	733502458	733506799	Glutamyl-tRNA(Gln) amidotransferase subunit A
					HORVU2Hr1G115010	733508917	733510472	Cathepsin B-like cysteine proteinase
					HORVU2Hr1G115060	733573384	733574482	V-type proton ATPase subunit D
Relative	WLS	JHI-Hv50k-2016-225850	4H	370915	HORVU4Hr1G000050	325175	329315	2-oxoglutarate (2OG) and Fe(II)-dependent oxygenase superfamily protein
					HORVU4Hr1G000070	333624	337649	Poly(A) RNA polymerase protein 1
					HORVU4Hr1G000090	369520	374029	RING/U-box superfamily protein
					HORVU4Hr1G000100	375888	414016	Phosphate transporter 4;1, chloroplastic
					HORVU4Hr1G000120	388520	391533	High mobility group B3
					HORVU4Hr1G000150	397340	399892	Methylobacterium aquaticum DNA complete genome strain: MA-22A
					ENSRNA049459581	398876	399674	Eukaryotic small subunit ribosomal RNA
					HORVU4Hr1G000220	414772	418306	C2H2-like zinc finger protein
					HORVU4Hr1G000230	419978	422167	PsbP-like protein 1
Relative	KWP	JHI-Hv50k-2016-230103	4H	10736375	HORVU4Hr1G004800	10547883	10554279	Tetratricopeptide repeat (TPR)-like superfamily protein
					HORVU4Hr1G004810	10555439	10562226	Chalcone synthase 3
					HORVU4Hr1G004820	10556139	10564976	Plasma membrane H(+)-ATPase 11
					HORVU4Hr1G004860	10594361	10595011	LRR receptor-like serine/threonine-protein kinase EFR
					HORVU4Hr1G004880	10682222	10684236	RNA-binding region RNP-1
					HORVU4Hr1G004890	10704210	10708712	Protein kinase superfamily protein
					HORVU4Hr1G004900	10737907	10738421	NADH dehydrogenase subunit 5
					HORVU4Hr1G004990	10788262	10789693	Thioesterase superfamily protein
					HORVU4Hr1G005080	10898651	10905209	Basic helix-loop-helix (bHLH) DNA-binding superfamily protein
Relative	WLS	BOPA1_3549-743	4H	569760181	HORVU4Hr1G069280	569757996	569767162	α-L-fucosidase 2
					HORVU4Hr1G069300	569780469	569782649	2-oxoglutarate (2OG) and Fe(II)-dependent oxygenase superfamily protein
					HORVU4Hr1G069310	569781844	569784683	Cyclin A3;1
					HORVU4Hr1G069320	569879776	569883776	Divalent metal cation transporter MntH
Relative	SP	JHI-Hv50k-2016-312394	5H	532344110	HORVU5Hr1G071180	532168047	532168553	Undescribed protein
					HORVU5Hr1G071190	532185519	532186200	Undescribed protein
					HORVU5Hr1G071210	532253266	532253611	Unknown function
					HORVU5Hr1G071230	532343847	532345355	Unknown function
					HORVU5Hr1G071250	532471852	532484362	D6 protein kinase like 2
					HORVU5Hr1G071260	532503331	532505405	General transcription factor 2-related zinc finger protein
Relative	SP	JHI-Hv50k-2016-332745	5H	591637898	HORVU5Hr1G093350	591497184	591501786	Solute carrier family 22 member 1
					HORVU5Hr1G093370	591526886	591531675	Protein kinase superfamily protein
					HORVU5Hr1G093390	591633650	591639220	Solute carrier family 22 member 1
					HORVU5Hr1G093400	591687484	591697339	kinase interacting (KIP1-like) family protein
					HORVU5Hr1G093410	591713561	591715345	Leucine-rich repeat receptor-like protein kinase family protein
					HORVU5Hr1G093430	591811269	591813940	IQ-domain 19
					HORVU5Hr1G093450	591826887	591831315	Pentatricopeptide repeat-containing protein
Relative	SP	JHI-Hv50k-2016-336773	5H	600914687	HORVU5Hr1G096240	600718584	600720312	UDP-Glycosyltransferase superfamily protein
					HORVU5Hr1G096250	600811826	600812762	GDSL esterase/lipase
					HORVU5Hr1G096260	600832922	600834997	UDP-Glycosyltransferase superfamily protein
					HORVU5Hr1G096270	600848777	600851432	Unknown function
					HORVU5Hr1G096280	600850481	600851261	Nucleotide-sugar transporter family protein
					HORVU5Hr1G096300	600891764	600892003	Undescribed protein
					HORVU5Hr1G096310	600911074	600912934	UDP-Glycosyltransferase superfamily protein
					HORVU5Hr1G096320	600914511	600916443	UDP-Glycosyltransferase superfamily protein
					HORVU5Hr1G096330	600940785	600941942	RING/U-box superfamily protein
					HORVU5Hr1G096340	600959062	600961711	UDP-Glycosyltransferase superfamily protein
					HORVU5Hr1G096350	600963151	600965515	Protein of Unknown Function (DUF239)
					HORVU5Hr1G096360	600979114	600980897	UDP-Glycosyltransferase superfamily protein
Relative	PH	JHI-Hv50k-2016-457680	7H	32776909	HORVU7Hr1G022310	32641735	32644162	NAC domain protein
					HORVU7Hr1G022330	32659079	32660072	Protein Ycf2
					HORVU7Hr1G022340	32682287	32683785	F-box-like
					HORVU7Hr1G022350	32691878	32692162	Undescribed protein
					HORVU7Hr1G022400	32758118	32758453	NAM-like protein
					HORVU7Hr1G022410	32775788	32780170	RNA-binding protein mde7
					HORVU7Hr1G022430	32793710	32794303	Photosystem II CP47 reaction center protein
					HORVU7Hr1G022440	32801971	32816066	DNA repair protein RadA homolog
					ENSRNA049489265	32817094	32817247	U4 spliceosomal RNA
					HORVU7Hr1G022450	32824803	32826065	TOPLESS-related 1
					HORVU7Hr1G022460	32826274	32826608	TOPLESS-related 3
					HORVU7Hr1G022470	32834126	32836212	Splicing factor 3B subunit 1
					HORVU7Hr1G022480	32850562	32857694	Cytochrome P450 superfamily protein
					ENSRNA049489266	32893916	32894069	U4 spliceosomal RNA
					HORVU7Hr1G022490	32893938	32894076	DNA repair radA-like protein
					HORVU7Hr1G022500	32894701	32901172	ATP-dependent 6-phosphofructokinase 3
					HORVU7Hr1G022510	32910990	32911670	Undescribed protein
					HORVU7Hr1G022520	32928941	32930154	Unknown function
					HORVU7Hr1G022530	32933890	32940966	Ubiquitin-like modifier-activating enzyme 5
BIO = biomass, SP = spikes per plant, KWP = kernel weight per plant, PH = plant height, WLS = waterlogging score, Ch = chromosome number.
